# Supplementary material for: Multivariate analysis reveals shared genetic architecture of brain morphology and human behavior
Source: Commun Biol. 2021 Oct 12;4:1180. doi: 10.1038/s42003-021-02712-y (PMC8511103; doi:10.1038/s42003-021-02712-y)
Supplement: Supplementary file 4 — Supplemental Data 1 [file 42003_2021_2712_MOESM4_ESM.xlsx]

## Sheet: Data 1
Supplementary Data 1. The heritability of and genetic correlations across 86 traits in 20,190 unrelated ‘white British’ individuals from the UK Biobank as estimated using MGREML (relative volumes).
Panel A. Point estimates.
	Trait	h2	rg	1	2	3	4	5	6	7	8	9	10	11	12	13	14	15	16	17	18	19	20	21	22	23	24	25	26	27	28	29	30	31	32	33	34	35	36	37	38	39	40	41	42	43	44	45	46
1	Height	0.537201	1	1	-0.143792	0.0389026	-0.0621499	-0.180385	0.00866169	-0.0398771	-0.0121693	0.0157324	0.0484165	-0.0334572	-0.059012	0.0711844	-0.0135178	-0.0350828	0.00920847	0.0822717	0.0644935	-0.0949773	0.0394345	0.00378808	-0.0054736	-0.066218	-0.0854847	-0.00898736	0.00127845	-0.071478	0.0405999	-0.0276956	0.0557587	-0.0442339	0.0293626	0.0435849	0.00625717	-0.0105073	-0.0564746	0.130648	-0.0592196	0.101161	0.0547511	-0.100844	-0.119649	0.0534266	-0.020681	0.0496572	0.043212
2	Body-mass index (logarithm)	0.248512	2	-0.143792	1	-0.240594	0.00915629	0.176499	0.0117603	0.0436557	0.170671	-0.0817466	-0.158534	-0.06029	-0.0826755	-0.108756	-0.0012811	0.0767526	-0.0201399	0.0379302	0.0647182	-0.0319527	0.10214	-0.0057537	-0.0206654	0.00741034	0.0231915	0.0451457	-0.071953	0.0556686	0.00184005	-0.00906355	0.180982	0.0457988	0.00624563	-0.00262315	0.0145467	0.0906598	0.0111565	-0.0989605	0.0794072	0.025867	0.0129645	-0.0682479	-0.0669045	0.0453595	0.108903	0.063156	0.112122
3	Educational attainment	0.199173	3	0.0389026	-0.240594	1	-0.154213	-0.0631014	-0.109945	-0.102219	-0.108328	-0.0735458	0.651359	-0.0365549	-0.0373799	0.0520126	-0.0172653	-0.13101	-0.109663	0.02236	0.134442	0.0958562	0.0315436	-0.0262407	0.0356667	0.0625069	0.00276097	0.019026	-0.00951705	0.0233431	-0.0447073	0.00939155	0.0488548	-0.0242912	1.70625e-05	0.0277323	-0.0956759	-0.0649003	0.0430497	0.0886205	-0.0222547	0.0232572	-0.0575444	-0.0234355	0.100285	0.044079	-0.0375519	0.00855642	0.0325066
4	Visual memory	0.134215	4	-0.0621499	0.00915629	-0.154213	1	0.270512	0.172873	0.196384	0.172953	0.0514039	-0.434672	-0.0432203	-0.0197745	-0.124368	-0.114944	0.059753	0.0287909	-0.157438	0.12256	0.0368825	-0.00387804	0.064388	0.0102531	-0.0398523	0.119196	0.0516865	0.0134123	-0.0539838	0.0512722	0.0536528	-0.0168678	-0.103773	-0.00129387	0.0810687	0.104896	-0.00605554	0.0348644	-0.0496377	-0.02681	-0.00530051	-0.128062	0.0299823	-0.0449607	-0.0621582	0.0271511	0.00946376	0.0023443
5	Reaction time	0.137058	5	-0.180385	0.176499	-0.0631014	0.270512	1	0.075115	0.118304	-0.0553657	0.0756721	-0.236043	0.0117202	-0.0696632	-0.0715585	-0.0618832	0.0612663	0.0487529	-0.120077	-0.0977058	0.185742	0.0446972	0.0510745	-0.0576619	0.111188	0.0256008	0.200587	0.129879	0.0650877	0.11245	0.130551	0.0157651	-0.0913339	-0.0900372	0.0196972	0.0287985	0.0896208	0.0208099	-0.150967	0.186517	-0.0356436	0.0337032	0.0614572	0.0148739	0.0224133	0.146745	0.023801	-0.0657469
6	Neuroticism	0.124521	6	0.00866169	0.0117603	-0.109945	0.172873	0.075115	1	-0.481306	0.647888	-0.13685	-0.0123436	-0.0694025	-0.0595298	0.0042529	0.0187643	0.0879812	-0.0303844	-0.0796521	-0.0818623	-0.0768052	-0.0684022	0.0850266	0.0101851	-0.0949107	-0.104886	-0.0397028	0.0451232	-0.0612361	-0.0895	0.036219	0.0252985	-0.0512626	-0.0931014	-0.107187	0.0854037	-0.0299315	-0.0528766	0.0410165	-0.0730968	0.00953384	-0.0043588	-0.0424479	-0.0287246	-0.0133359	-0.0364074	0.0481277	0.0245716
7	Subjective well-being	0.0992685	7	-0.0398771	0.0436557	-0.102219	0.196384	0.118304	-0.481306	1	-0.465564	0.178391	-0.112076	0.0022501	-0.00369871	0.0255127	-0.0441616	0.0564897	0.204662	-0.00480865	0.0924333	0.0630936	-0.0554973	0.0588834	0.081999	-0.0162981	0.12699	0.0965148	-0.0823183	-0.0360809	0.167459	-0.00708786	0.0779077	0.111084	0.0318549	0.0822935	0.16107	-0.117691	-0.053339	-0.140526	0.0203598	0.108512	-0.0656635	0.0270982	0.0147868	-0.0439823	0.0471426	0.0736232	-0.0896528
8	Depression	0.0994321	8	-0.0121693	0.170671	-0.108328	0.172953	-0.0553657	0.647888	-0.465564	1	-0.0891732	-0.050414	-0.0204038	0.0334934	0.00657307	0.0195117	0.026249	0.0621681	-0.10101	-0.00794544	-0.101095	-0.0138309	0.110694	-0.068889	-0.0775615	-0.138229	-0.109426	-0.0434362	-0.0117052	-0.129072	-0.0123181	-0.0307049	-0.100498	-0.140244	-0.0802522	-0.0113574	0.0264944	0.0593907	0.0568536	-0.0656812	0.0375188	0.0577493	-0.0233767	-0.0333622	0.0266416	0.0856277	-0.131368	0.126565
9	Alcohol drinks per week (logarithm)	0.120935	9	0.0157324	-0.0817466	-0.0735458	0.0514039	0.0756721	-0.13685	0.178391	-0.0891732	1	-0.0310407	-0.11402	-0.0676877	-0.0820316	0.0389203	0.0340395	-0.00715126	-0.187891	-0.160316	0.0098323	-0.106836	0.0517206	-0.0252857	-0.100925	0.0126256	0.0939069	-0.116486	0.139698	0.0214928	0.0553747	0.0998864	0.055562	0.0627992	-0.0107682	0.228883	0.182476	-0.0478471	-0.0185606	-0.0749608	0.000970983	0.0339279	-0.0310798	-0.026845	0.000884438	-0.0984237	-0.0892486	-0.104831
10	Intelligence	0.276439	10	0.0484165	-0.158534	0.651359	-0.434672	-0.236043	-0.0123436	-0.112076	-0.050414	-0.0310407	1	0.0226133	0.0429043	0.129793	0.0554185	-0.0347456	-0.0358883	0.121162	0.0419616	-0.00107007	0.0574205	0.0741397	0.0407987	0.104336	-0.0879503	-0.0429412	0.0220958	-0.0452886	-0.0573346	-0.0627173	0.00572341	0.0283919	-0.0360876	-0.0511976	-0.0309021	-0.0586135	-0.0862841	0.158137	-0.0171048	0.0595143	-0.0288713	-0.0600927	-0.0259263	0.0352941	-0.0424835	0.0391349	0.0635567
11	Grey matter volume	0.298055	11	-0.0334572	-0.06029	-0.0365549	-0.0432203	0.0117202	-0.0694025	0.0022501	-0.0204038	-0.11402	0.0226133	1	0.782006	0.13624	-0.144803	0.0279178	0.0439135	0.156983	0.197425	0.061003	-0.00556004	-0.0236317	0.00183118	0.0973242	0.116983	0.108294	-0.0544803	0.0113539	0.0498478	0.0341896	-0.0790797	0.0968404	0.0673944	0.138951	0.09333	0.229309	0.0930932	-0.00172112	0.0148454	-0.0671089	0.0627533	-0.0905193	-0.0244963	0.16324	0.14309	0.0594842	-0.173543
12	Grey + white matter volume	0.342578	12	-0.059012	-0.0826755	-0.0373799	-0.0197745	-0.0696632	-0.0595298	-0.00369871	0.0334934	-0.0676877	0.0429043	0.782006	1	0.0812639	-0.148632	-0.0295365	0.04591	0.122505	0.196058	-0.0493146	-0.0369956	-0.0637329	-0.0586674	0.0651473	-0.000731915	0.0501	-0.0762982	-0.0687367	-0.0414199	-0.0703873	-0.144628	-0.0215242	-0.0755158	-0.00464133	0.126882	0.136244	0.128138	-0.0665184	-0.0677541	-0.140476	0.0168852	-0.108636	-0.0210716	0.0537532	0.0350799	0.00601994	-0.15108
13	Relative volume of grey matter in Frontal Pole	0.22294	13	0.0711844	-0.108756	0.0520126	-0.124368	-0.0715585	0.0042529	0.0255127	0.00657307	-0.0820316	0.129793	0.13624	0.0812639	1	0.142921	0.283257	0.510688	0.205981	0.115348	0.193734	0.00318531	0.128126	0.0327119	0.0604929	-0.0168503	-0.0306534	-0.202452	-0.0647569	0.112732	-0.0540018	0.0197111	-0.0247168	-0.0482528	-0.0402294	0.142636	-0.0247914	-0.126129	0.266352	0.0744328	0.138163	0.242321	0.114499	0.0101792	-0.0162184	-0.0778035	0.303859	-0.0645043
14	Relative volume of grey matter in Insular Cortex	0.394211	14	-0.0135178	-0.0012811	-0.0172653	-0.114944	-0.0618832	0.0187643	-0.0441616	0.0195117	0.0389203	0.0554185	-0.144803	-0.148632	0.142921	1	0.269131	-0.105962	0.327836	0.0861762	0.0541681	0.123524	0.259672	0.0828732	0.0864902	0.0387192	-0.0745725	0.0882424	0.032031	0.0275238	-0.049662	0.0255016	-0.0512821	-0.18337	-0.0630113	-0.0636793	0.0351645	-0.081521	0.050157	0.171173	0.251588	0.209795	0.0179329	0.00324886	-0.0714442	-0.0796835	0.285138	-0.0344159
15	Relative volume of grey matter in Superior Frontal Gyrus	0.218937	15	-0.0350828	0.0767526	-0.13101	0.059753	0.0612663	0.0879812	0.0564897	0.026249	0.0340395	-0.0347456	0.0279178	-0.0295365	0.283257	0.269131	1	0.164218	0.134663	0.0688422	0.388499	0.0349209	0.286118	-0.0599308	0.171655	-0.111684	-0.253359	-0.0358829	0.0210423	-0.0883977	-0.205984	-0.160087	-0.226097	-0.37465	-0.384727	-0.0934224	-0.0649249	-0.138924	0.0697706	0.57265	0.108893	0.115266	0.0429259	-0.188661	-0.13335	-0.013033	0.143299	-0.0664895
16	Relative volume of grey matter in Middle Frontal Gyrus	0.247096	16	0.00920847	-0.0201399	-0.109663	0.0287909	0.0487529	-0.0303844	0.204662	0.0621681	-0.00715126	-0.0358883	0.0439135	0.04591	0.510688	-0.105962	0.164218	1	0.103629	0.104748	0.247711	0.0146256	-0.0814764	-0.0479963	0.0338108	-0.0425799	-0.11523	0.0330467	0.00680843	-0.0980198	-0.0834165	-0.0495223	-0.122292	-0.174664	-0.132245	-0.0267579	-0.0724648	0.0895663	0.0907125	0.0988565	0.168227	0.277939	0.383015	-0.031863	0.105096	0.214946	-0.0645088	-0.0690287
17	Relative volume of grey matter in Inferior Frontal Gyrus, pars triangularis	0.150241	17	0.0822717	0.0379302	0.02236	-0.157438	-0.120077	-0.0796521	-0.00480865	-0.10101	-0.187891	0.121162	0.156983	0.122505	0.205981	0.327836	0.134663	0.103629	1	0.555097	0.0734243	0.122722	0.0810235	-0.0539022	0.183988	-0.0754958	-0.14645	0.141068	0.0245702	-0.13501	-0.151432	-0.109978	-0.067341	-0.17034	-0.11534	-0.0710186	0.151821	0.084125	-0.0388274	0.189891	0.0719338	0.0797701	-0.0816854	-0.102142	0.0787141	0.062424	0.40833	-0.0823832
18	Relative volume of grey matter in Inferior Frontal Gyrus, pars opercularis	0.136789	18	0.0644935	0.0647182	0.134442	0.12256	-0.0977058	-0.0818623	0.0924333	-0.00794544	-0.160316	0.0419616	0.197425	0.196058	0.115348	0.0861762	0.0688422	0.104748	0.555097	1	0.107383	0.123392	0.0651686	0.0591386	0.108164	0.0673424	0.0070624	0.0419671	-0.00995551	-0.148492	-0.0552275	-0.116838	-0.0960301	0.00238674	0.118266	-0.0168961	0.127419	0.0214158	0.273019	0.191412	0.0124534	0.178164	0.0140593	-0.0483718	0.0667086	-0.00411484	0.267646	-0.0544575
19	Relative volume of grey matter in Precentral Gyrus	0.209212	19	-0.0949773	-0.0319527	0.0958562	0.0368825	0.185742	-0.0768052	0.0630936	-0.101095	0.0098323	-0.00107007	0.061003	-0.0493146	0.193734	0.0541681	0.388499	0.247711	0.0734243	0.107383	1	0.0211507	0.0566061	-0.0373784	0.0549154	-0.0539785	-0.153215	0.0674424	0.13551	-0.118878	0.315855	-0.0927058	-0.0228272	-0.12266	-0.170573	-0.0612091	-0.109622	-0.0646292	0.174969	0.428142	0.0591696	0.163374	0.129265	-0.0955968	-0.157508	0.0675304	0.070904	-0.101557
20	Relative volume of grey matter in Temporal Pole	0.301056	20	0.0394345	0.10214	0.0315436	-0.00387804	0.0446972	-0.0684022	-0.0554973	-0.0138309	-0.106836	0.0574205	-0.00556004	-0.0369956	0.00318531	0.123524	0.0349209	0.0146256	0.122722	0.123392	0.0211507	1	0.401433	0.0124796	0.526351	0.0873277	-0.127414	0.562669	0.18787	-0.0887094	0.0573756	-0.10678	-0.0369833	-0.025233	0.0566723	0.0127274	0.0066759	-0.096744	0.264275	0.074822	-0.0676052	0.0913677	-0.00418812	-0.150415	-0.0058882	0.0709557	0.149135	0.420945
21	Relative volume of grey matter in Superior Temporal Gyrus, anterior division	0.212487	21	0.00378808	-0.0057537	-0.0262407	0.064388	0.0510745	0.0850266	0.0588834	0.110694	0.0517206	0.0741397	-0.0236317	-0.0637329	0.128126	0.259672	0.286118	-0.0814764	0.0810235	0.0651686	0.0566061	0.401433	1	0.509604	0.351709	0.208643	0.00734695	0.207662	0.135798	0.0525126	-0.200305	-0.108466	-0.217549	-0.111198	-0.0462033	0.028952	-0.0024881	-0.151598	0.158615	0.0139373	-0.0766247	0.14815	-0.138375	-0.273114	-0.178817	-0.000728013	0.0192817	0.138442
22	Relative volume of grey matter in Superior Temporal Gyrus, posterior division	0.254346	22	-0.0054736	-0.0206654	0.0356667	0.0102531	-0.0576619	0.0101851	0.081999	-0.068889	-0.0252857	0.0407987	0.00183118	-0.0586674	0.0327119	0.0828732	-0.0599308	-0.0479963	-0.0539022	0.0591386	-0.0373784	0.0124796	0.509604	1	0.0208136	0.459083	0.245427	0.0170378	-0.0238729	0.243739	0.0461515	0.0520885	0.0339274	0.236129	0.150319	0.0853872	0.0927297	-0.146946	0.0842319	-0.0446391	0.0322081	0.0432552	-0.0280491	-0.023756	-0.0776939	-0.0468642	-0.0443252	0.0408822
23	Relative volume of grey matter in Middle Temporal Gyrus, anterior division	0.200778	23	-0.066218	0.00741034	0.0625069	-0.0398523	0.111188	-0.0949107	-0.0162981	-0.0775615	-0.100925	0.104336	0.0973242	0.0651473	0.0604929	0.0864902	0.171655	0.0338108	0.183988	0.108164	0.0549154	0.526351	0.351709	0.0208136	1	0.289922	-0.14584	0.620083	0.260456	-0.240904	-0.0465086	-0.0458785	0.0226186	-0.051333	0.00410062	0.0691471	-0.069036	0.0454694	0.139017	0.0203612	0.0436223	-0.0353632	-0.0589674	-0.0450938	0.0578481	0.0778363	0.074253	0.260866
24	Relative volume of grey matter in Middle Temporal Gyrus, posterior division	0.247227	24	-0.0854847	0.0231915	0.00276097	0.119196	0.0256008	-0.104886	0.12699	-0.138229	0.0126256	-0.0879503	0.116983	-0.000731915	-0.0168503	0.0387192	-0.111684	-0.0425799	-0.0754958	0.0673424	-0.0539785	0.0873277	0.208643	0.459083	0.289922	1	0.44766	0.0244813	0.297124	0.268587	0.0878774	-0.00289754	0.115413	0.226067	0.314659	0.205642	0.14796	-0.144871	0.0779974	-0.0895243	-0.00643967	-0.0856673	0.0379211	0.132893	0.0311715	-0.201011	-0.0325955	0.0411821
25	Relative volume of grey matter in Middle Temporal Gyrus, temporooccipital part	0.184194	25	-0.00898736	0.0451457	0.019026	0.0516865	0.200587	-0.0397028	0.0965148	-0.109426	0.0939069	-0.0429412	0.108294	0.0501	-0.0306534	-0.0745725	-0.253359	-0.11523	-0.14645	0.0070624	-0.153215	-0.127414	0.00734695	0.245427	-0.14584	0.44766	1	-0.16016	0.158531	0.653542	0.224955	0.121868	0.268437	0.520532	0.658824	0.246656	0.488964	-0.239338	0.11325	-0.190025	-0.0561069	-0.113753	0.0797292	0.112414	-0.0630626	-0.0530059	-0.163078	-0.14494
26	Relative volume of grey matter in Inferior Temporal Gyrus, anterior division	0.22062	26	0.00127845	-0.071953	-0.00951705	0.0134123	0.129879	0.0451232	-0.0823183	-0.0434362	-0.116486	0.0220958	-0.0544803	-0.0762982	-0.202452	0.0882424	-0.0358829	0.0330467	0.141068	0.0419671	0.0674424	0.562669	0.207662	0.0170378	0.620083	0.0244813	-0.16016	1	0.395037	-0.164566	0.131826	-0.0539778	0.0343118	-0.049159	-0.036624	-0.053588	0.00705655	0.0477275	0.124219	0.00677544	-0.0185087	0.11053	-0.0306224	-0.0614762	0.0362267	0.117857	-0.0316434	0.164446
27	Relative volume of grey matter in Inferior Temporal Gyrus, posterior division	0.227591	27	-0.071478	0.0556686	0.0233431	-0.0539838	0.0650877	-0.0612361	-0.0360809	-0.0117052	0.139698	-0.0452886	0.0113539	-0.0687367	-0.0647569	0.032031	0.0210423	0.00680843	0.0245702	-0.00995551	0.13551	0.18787	0.135798	-0.0238729	0.260456	0.297124	0.158531	0.395037	1	0.180408	0.118605	-0.143338	0.127832	-0.0324066	0.0161584	-0.021072	0.144516	-0.0530133	0.0333186	-0.00785737	-0.0893733	-0.0506395	-0.087465	0.0591228	-0.0137617	0.094866	0.0816014	-0.115534
28	Relative volume of grey matter in Inferior Temporal Gyrus, temporooccipital part	0.249851	28	0.0405999	0.00184005	-0.0447073	0.0512722	0.11245	-0.0895	0.167459	-0.129072	0.0214928	-0.0573346	0.0498478	-0.0414199	0.112732	0.0275238	-0.0883977	-0.0980198	-0.13501	-0.148492	-0.118878	-0.0887094	0.0525126	0.243739	-0.240904	0.268587	0.653542	-0.164566	0.180408	1	0.0416518	0.0974011	0.0760611	0.277087	0.349845	0.273726	0.400994	-0.34498	0.0419194	-0.0378639	-0.0105597	-0.155958	-0.0812849	0.049381	-0.115154	-0.0491743	0.108269	-0.0208213
29	Relative volume of grey matter in Postcentral Gyrus	0.20672	29	-0.0276956	-0.00906355	0.00939155	0.0536528	0.130551	0.036219	-0.00708786	-0.0123181	0.0553747	-0.0627173	0.0341896	-0.0703873	-0.0540018	-0.049662	-0.205984	-0.0834165	-0.151432	-0.0552275	0.315855	0.0573756	-0.200305	0.0461515	-0.0465086	0.0878774	0.224955	0.131826	0.118605	0.0416518	1	0.304389	0.589777	0.496394	0.328972	0.243178	-0.0191774	-0.0920567	0.194188	-0.0969337	0.00801966	-0.0231516	-0.0845904	0.00608411	0.0852437	0.0456682	0.0160611	0.0482755
30	Relative volume of grey matter in Superior Parietal Lobule	0.158528	30	0.0557587	0.180982	0.0488548	-0.0168678	0.0157651	0.0252985	0.0779077	-0.0307049	0.0998864	0.00572341	-0.0790797	-0.144628	0.0197111	0.0255016	-0.160087	-0.0495223	-0.109978	-0.116838	-0.0927058	-0.10678	-0.108466	0.0520885	-0.0458785	-0.00289754	0.121868	-0.0539778	-0.143338	0.0974011	0.304389	1	0.275889	0.436116	0.18793	0.148851	-0.111584	-0.133885	-0.00391668	-0.105526	0.0528667	-0.00398599	-0.0575814	0.123378	0.18582	-0.124957	0.0810702	0.0692541
31	Relative volume of grey matter in Supramarginal Gyrus, anterior division	0.19266	31	-0.0442339	0.0457988	-0.0242912	-0.103773	-0.0913339	-0.0512626	0.111084	-0.100498	0.055562	0.0283919	0.0968404	-0.0215242	-0.0247168	-0.0512821	-0.226097	-0.122292	-0.067341	-0.0960301	-0.0228272	-0.0369833	-0.217549	0.0339274	0.0226186	0.115413	0.268437	0.0343118	0.127832	0.0760611	0.589777	0.275889	1	0.728961	0.407604	0.215833	0.077195	-0.0849988	0.061911	-0.0908406	0.0070808	-0.0849212	0.00967785	0.0951939	0.163918	0.128704	0.0118513	-0.0487838
32	Relative volume of grey matter in Supramarginal Gyrus, posterior division	0.150942	32	0.0293626	0.00624563	1.70625e-05	-0.00129387	-0.0900372	-0.0931014	0.0318549	-0.140244	0.0627992	-0.0360876	0.0673944	-0.0755158	-0.0482528	-0.18337	-0.37465	-0.174664	-0.17034	0.00238674	-0.12266	-0.025233	-0.111198	0.236129	-0.051333	0.226067	0.520532	-0.049159	-0.0324066	0.277087	0.496394	0.436116	0.728961	1	0.730885	0.240583	0.169403	-0.203632	0.133623	-0.178077	-0.0899374	-0.0622072	0.146378	0.179015	0.138143	-0.0390135	-0.0765342	-0.0139547
33	Relative volume of grey matter in Angular Gyrus	0.172324	33	0.0435849	-0.00262315	0.0277323	0.0810687	0.0196972	-0.107187	0.0822935	-0.0802522	-0.0107682	-0.0511976	0.138951	-0.00464133	-0.0402294	-0.0630113	-0.384727	-0.132245	-0.11534	0.118266	-0.170573	0.0566723	-0.0462033	0.150319	0.00410062	0.314659	0.658824	-0.036624	0.0161584	0.349845	0.328972	0.18793	0.407604	0.730885	1	0.278499	0.272636	-0.308174	0.0850448	-0.248394	-0.0231869	-0.114522	0.132807	0.288412	0.20128	-0.0229942	-0.0878887	-0.00652225
34	Relative volume of grey matter in Lateral Occipital Cortex, superior division	0.137146	34	0.00625717	0.0145467	-0.0956759	0.104896	0.0287985	0.0854037	0.16107	-0.0113574	0.228883	-0.0309021	0.09333	0.126882	0.142636	-0.0636793	-0.0934224	-0.0267579	-0.0710186	-0.0168961	-0.0612091	0.0127274	0.028952	0.0853872	0.0691471	0.205642	0.246656	-0.053588	-0.021072	0.273726	0.243178	0.148851	0.215833	0.240583	0.278499	1	0.148346	-0.162571	0.0822102	-0.155279	-0.0131151	-0.0792462	-0.214103	0.288412	0.15521	-0.0812483	-0.00179679	0.064673
35	Relative volume of grey matter in Lateral Occipital Cortex, inferior division	0.182026	35	-0.0105073	0.0906598	-0.0649003	-0.00605554	0.0896208	-0.0299315	-0.117691	0.0264944	0.182476	-0.0586135	0.229309	0.136244	-0.0247914	0.0351645	-0.0649249	-0.0724648	0.151821	0.127419	-0.109622	0.0066759	-0.0024881	0.0927297	-0.069036	0.14796	0.488964	0.00705655	0.144516	0.400994	-0.0191774	-0.111584	0.077195	0.169403	0.272636	0.148346	1	0.277088	0.0513601	-0.0198671	-0.15438	0.073013	-0.217273	-0.0967118	-0.070155	0.123353	-0.0766041	-0.0985872
36	Relative volume of grey matter in Intracalcarine Cortex	0.428543	36	-0.0564746	0.0111565	0.0430497	0.0348644	0.0208099	-0.0528766	-0.053339	0.0593907	-0.0478471	-0.0862841	0.0930932	0.128138	-0.126129	-0.081521	-0.138924	0.0895663	0.084125	0.0214158	-0.0646292	-0.096744	-0.151598	-0.146946	0.0454694	-0.144871	-0.239338	0.0477275	-0.0530133	-0.34498	-0.0920567	-0.133885	-0.0849988	-0.203632	-0.308174	-0.162571	0.277088	1	-0.136562	-0.0461583	-0.0879837	0.109269	-0.147147	-0.0746277	0.144997	0.372903	-0.101638	-0.112883
37	Relative volume of grey matter in Frontal Medial Cortex	0.174211	37	0.130648	-0.0989605	0.0886205	-0.0496377	-0.150967	0.0410165	-0.140526	0.0568536	-0.0185606	0.158137	-0.00172112	-0.0665184	0.266352	0.050157	0.0697706	0.0907125	-0.0388274	0.273019	0.174969	0.264275	0.158615	0.0842319	0.139017	0.0779974	0.11325	0.124219	0.0333186	0.0419194	0.194188	-0.00391668	0.061911	0.133623	0.0850448	0.0822102	0.0513601	-0.136562	1	0.174381	0.20026	0.333321	-0.0951658	-0.0339914	-0.01287	-0.017799	0.128295	0.180417
38	Relative volume of grey matter in Juxtapositional Lobule Cortex (formerly Supplementary M	0.126294	38	-0.0592196	0.0794072	-0.0222547	-0.02681	0.186517	-0.0730968	0.0203598	-0.0656812	-0.0749608	-0.0171048	0.0148454	-0.0677541	0.0744328	0.171173	0.57265	0.0988565	0.189891	0.191412	0.428142	0.074822	0.0139373	-0.0446391	0.0203612	-0.0895243	-0.190025	0.00677544	-0.00785737	-0.0378639	-0.0969337	-0.105526	-0.0908406	-0.178077	-0.248394	-0.155279	-0.0198671	-0.0461583	0.174381	1	0.0946968	0.400265	0.23728	-0.087441	0.0804394	0.100672	0.135967	-0.108398
39	Relative volume of grey matter in Subcallosal Cortex	0.337287	39	0.101161	0.025867	0.0232572	-0.00530051	-0.0356436	0.00953384	0.108512	0.0375188	0.000970983	0.0595143	-0.0671089	-0.140476	0.138163	0.251588	0.108893	0.168227	0.0719338	0.0124534	0.0591696	-0.0676052	-0.0766247	0.0322081	0.0436223	-0.00643967	-0.0561069	-0.0185087	-0.0893733	-0.0105597	0.00801966	0.0528667	0.0070808	-0.0899374	-0.0231869	-0.0131151	-0.15438	-0.0879837	0.20026	0.0946968	1	0.145347	0.157046	0.040707	0.0931414	-0.0462227	0.374087	0.0287586
40	Relative volume of grey matter in Paracingulate Gyrus	0.236817	40	0.0547511	0.0129645	-0.0575444	-0.128062	0.0337032	-0.0043588	-0.0656635	0.0577493	0.0339279	-0.0288713	0.0627533	0.0168852	0.242321	0.209795	0.115266	0.277939	0.0797701	0.178164	0.163374	0.0913677	0.14815	0.0432552	-0.0353632	-0.0856673	-0.113753	0.11053	-0.0506395	-0.155958	-0.0231516	-0.00398599	-0.0849212	-0.0622072	-0.114522	-0.0792462	0.073013	0.109269	0.333321	0.400265	0.145347	1	0.243907	-0.142243	0.103283	0.120474	-0.0493031	-0.142672
41	Relative volume of grey matter in Cingulate Gyrus, anterior division	0.206842	41	-0.100844	-0.0682479	-0.0234355	0.0299823	0.0614572	-0.0424479	0.0270982	-0.0233767	-0.0310798	-0.0600927	-0.0905193	-0.108636	0.114499	0.0179329	0.0429259	0.383015	-0.0816854	0.0140593	0.129265	-0.00418812	-0.138375	-0.0280491	-0.0589674	0.0379211	0.0797292	-0.0306224	-0.087465	-0.0812849	-0.0845904	-0.0575814	0.00967785	0.146378	0.132807	-0.214103	-0.217273	-0.147147	-0.0951658	0.23728	0.157046	0.243907	1	0.229132	0.0898752	0.0653553	-0.169782	-0.111823
42	Relative volume of grey matter in Cingulate Gyrus, posterior division	0.194257	42	-0.119649	-0.0669045	0.100285	-0.0449607	0.0148739	-0.0287246	0.0147868	-0.0333622	-0.026845	-0.0259263	-0.0244963	-0.0210716	0.0101792	0.00324886	-0.188661	-0.031863	-0.102142	-0.0483718	-0.0955968	-0.150415	-0.273114	-0.023756	-0.0450938	0.132893	0.112414	-0.0614762	0.0591228	0.049381	0.00608411	0.123378	0.0951939	0.179015	0.288412	0.288412	-0.0967118	-0.0746277	-0.0339914	-0.087441	0.040707	-0.142243	0.229132	1	0.381676	-0.145602	-0.0473769	-0.0420337
43	Relative volume of grey matter in Precuneous Cortex	0.257344	43	0.0534266	0.0453595	0.044079	-0.0621582	0.0224133	-0.0133359	-0.0439823	0.0266416	0.000884438	0.0352941	0.16324	0.0537532	-0.0162184	-0.0714442	-0.13335	0.105096	0.0787141	0.0667086	-0.157508	-0.0058882	-0.178817	-0.0776939	0.0578481	0.0311715	-0.0630626	0.0362267	-0.0137617	-0.115154	0.0852437	0.18582	0.163918	0.138143	0.20128	0.15521	-0.070155	0.144997	-0.01287	0.0804394	0.0931414	0.103283	0.0898752	0.381676	1	0.41996	0.0619542	0.0486705
44	Relative volume of grey matter in Cuneal Cortex	0.208677	44	-0.020681	0.108903	-0.0375519	0.0271511	0.146745	-0.0364074	0.0471426	0.0856277	-0.0984237	-0.0424835	0.14309	0.0350799	-0.0778035	-0.0796835	-0.013033	0.214946	0.062424	-0.00411484	0.0675304	0.0709557	-0.000728013	-0.0468642	0.0778363	-0.201011	-0.0530059	0.117857	0.094866	-0.0491743	0.0456682	-0.124957	0.128704	-0.0390135	-0.0229942	-0.0812483	0.123353	0.372903	-0.017799	0.100672	-0.0462227	0.120474	0.0653553	-0.145602	0.41996	1	-0.0844425	-0.0888132
45	Relative volume of grey matter in Frontal Orbital Cortex	0.274836	45	0.0496572	0.063156	0.00855642	0.00946376	0.023801	0.0481277	0.0736232	-0.131368	-0.0892486	0.0391349	0.0594842	0.00601994	0.303859	0.285138	0.143299	-0.0645088	0.40833	0.267646	0.070904	0.149135	0.0192817	-0.0443252	0.074253	-0.0325955	-0.163078	-0.0316434	0.0816014	0.108269	0.0160611	0.0810702	0.0118513	-0.0765342	-0.0878887	-0.00179679	-0.0766041	-0.101638	0.128295	0.135967	0.374087	-0.0493031	-0.169782	-0.0473769	0.0619542	-0.0844425	1	0.073932
46	Relative volume of grey matter in Parahippocampal Gyrus, anterior division	0.312499	46	0.043212	0.112122	0.0325066	0.0023443	-0.0657469	0.0245716	-0.0896528	0.126565	-0.104831	0.0635567	-0.173543	-0.15108	-0.0645043	-0.0344159	-0.0664895	-0.0690287	-0.0823832	-0.0544575	-0.101557	0.420945	0.138442	0.0408822	0.260866	0.0411821	-0.14494	0.164446	-0.115534	-0.0208213	0.0482755	0.0692541	-0.0487838	-0.0139547	-0.00652225	0.064673	-0.0985872	-0.112883	0.180417	-0.108398	0.0287586	-0.142672	-0.111823	-0.0420337	0.0486705	-0.0888132	0.073932	1
47	Relative volume of grey matter in Parahippocampal Gyrus, posterior division	0.318353	47	0.0146287	0.0185021	0.0648253	-0.0574799	-0.0836987	-0.0239832	-0.142909	0.0402081	-0.0421427	0.0147929	-0.186316	-0.171485	-0.0770859	0.0465118	-0.0169288	-0.21917	-0.0521644	0.00507514	-0.0044003	-0.0559603	-0.1168	0.0110836	-0.0561148	0.0905611	-0.02714	0.00409379	0.013825	0.025555	-0.0200742	0.00193034	-0.152524	-0.0544371	-0.0578591	-0.0111094	-0.0838057	-0.0279259	0.0271735	0.0368915	-0.0812446	-0.0232971	0.00850797	0.0484208	-0.0451182	-0.0849635	-0.0363227	0.111239
48	Relative volume of grey matter in Lingual Gyrus	0.241285	48	0.0395349	-0.0023805	0.109049	0.0876918	0.0577705	-0.0342993	-0.143732	0.0315283	0.0880136	0.031854	-0.0716429	-0.0888469	-0.31776	-0.099161	-0.181841	-0.192573	-0.135699	-0.0873105	-0.0673161	-0.0239417	-0.1308	-0.0442375	0.00831198	-0.0397649	-0.119306	0.0259343	-0.183777	-0.263844	0.042595	0.0353196	-0.071647	-0.108901	-0.0996599	0.00632224	0.143304	0.417181	-0.00896763	-0.0195892	-0.0741737	-0.0883406	-0.0976003	-0.0505116	-0.00795187	0.143108	-0.140914	0.126431
49	Relative volume of grey matter in Temporal Fusiform Cortex, anterior division	0.251828	49	0.11888	0.0697802	0.0278682	0.0037723	-0.0138088	0.121419	-0.0891051	0.0975487	-0.100139	0.0703154	-0.102636	-0.15208	-0.15707	0.062729	-0.0218308	-0.139344	-0.0235194	0.0804246	-0.00270639	0.659774	0.392217	0.0864888	0.346631	-0.0734509	-0.0614554	0.509306	0.267404	-0.0430886	0.127577	-0.0505795	0.00865674	0.0285155	0.125685	0.000691855	0.000626339	-0.151127	0.235013	0.00310043	-0.052371	0.00775171	-0.0841688	-0.111019	0.0126958	0.0114211	0.0799357	0.580359
50	Relative volume of grey matter in Temporal Fusiform Cortex, posterior division	0.332416	50	0.0946556	0.00415756	0.0636862	-0.0567781	-0.0413686	0.0371889	-0.078622	0.0136175	0.0049738	0.0609312	0.00696278	-0.0462118	0.0242449	0.0593076	0.0629391	-0.102829	-0.0173065	-0.0012555	0.061802	0.129192	0.27337	0.118416	0.00120519	0.0570989	0.183426	0.162	0.639896	0.297345	0.0715009	0.0159419	0.0470296	0.103349	0.116894	-0.0110562	0.131189	-0.230561	0.071777	0.0819505	-0.0843734	-0.00620381	-0.0853163	-0.0528365	-0.0480878	-0.0930684	0.126368	-0.0178528
51	Relative volume of grey matter in Temporal Occipital Fusiform Cortex	0.235339	51	0.00245588	-0.0243986	0.0311495	0.0875817	0.0282207	0.113508	0.0076152	0.0350389	0.0331169	0.0198204	0.00588194	-0.0955781	-0.188559	-0.184763	-0.103173	-0.189053	-0.156562	-0.0790741	-0.135202	-0.177136	0.00119106	0.164611	-0.213872	0.14636	0.309395	-0.178591	-0.0546062	0.267349	0.0893912	0.13217	0.108575	0.271376	0.246823	0.0423638	-0.0265684	-0.283479	-0.0820957	-0.0640123	-0.0918042	-0.297858	0.105345	0.0399194	-0.0577881	-0.0842844	-0.157372	-0.0873905
52	Relative volume of grey matter in Occipital Fusiform Gyrus	0.225156	52	0.0219142	-0.055749	-0.0590589	0.0735727	0.0134227	0.0654308	-0.183428	0.118074	0.0872369	-0.082712	0.0966513	0.0458146	-0.195353	-0.199875	-0.178457	-0.0663543	-0.0603218	0.0557125	-0.109152	0.0344313	-0.202785	-0.14033	-0.0703089	-0.108329	-0.166209	0.0222605	-0.0720429	-0.228909	0.0157508	-0.0284684	-0.0568012	-0.027648	-0.132998	-0.0367484	0.193536	0.439359	-0.0173022	-0.044269	-0.144771	0.0424586	-0.106648	-0.0490688	0.0179867	0.189926	-0.0631517	-0.0529959
53	Relative volume of grey matter in Frontal Operculum Cortex	0.228955	53	0.0795609	-0.0211532	0.0268095	-0.115624	-0.120479	-0.0910105	0.0486941	-0.124674	-0.143915	0.0771043	0.108786	0.113617	0.223499	0.523237	0.160275	0.113182	0.715736	0.515939	0.0787802	0.193773	0.210065	0.0239949	0.166888	-0.0575135	-0.18945	0.155174	-0.0185293	-0.142922	-0.0624603	-0.0189919	-0.122554	-0.187648	-0.0549702	-0.081427	-0.0201349	0.0327402	0.112789	0.262048	0.0987837	0.319509	-0.0664077	-0.0830547	0.0764716	0.0786612	0.331738	0.0122812
54	Relative volume of grey matter in Central Opercular Cortex	0.267856	54	0.0627753	-0.0485815	-0.0191314	0.0384354	0.0202895	0.0471819	0.0624455	0.0858666	-0.0329135	0.0167982	0.209591	0.117557	0.173567	0.29123	0.126578	0.150457	0.053581	0.212586	0.163898	0.0562873	0.341473	0.337686	0.153858	0.158619	-0.0275144	0.166092	0.123919	0.0615861	0.238813	0.0450472	0.129834	0.0338538	0.140476	0.126834	-0.0156281	-0.0480182	0.0831583	0.0381119	0.202403	0.263399	-0.0407976	0.0194024	0.158693	0.0523953	0.096175	-0.0379323
55	Relative volume of grey matter in Parietal Operculum Cortex	0.280904	55	0.0223454	-0.0481944	-0.0252773	-0.075591	-0.0182765	0.00245404	0.10578	-0.0610855	-0.0127167	0.0614585	0.115941	0.084664	0.054143	0.200923	0.0110982	-0.0200108	0.0936409	0.125797	-0.104357	-0.115527	-0.0583663	0.134912	0.106375	-0.040849	-0.108526	0.135438	0.0619442	0.00145622	0.0942435	0.0969555	0.375865	0.0590689	-0.0688249	-0.00888639	-0.0509553	0.0222227	0.0154646	0.0293552	0.181336	0.0807919	-0.10545	0.0792613	0.257309	0.172212	0.165868	-0.109409
56	Relative volume of grey matter in Planum Polare	0.29602	56	-0.0516849	-0.0387528	-0.00282395	0.0360693	-0.00743477	0.121138	-0.0819621	0.144997	0.072369	-0.0123046	0.0351717	0.000161096	-0.0504656	0.36957	0.0647813	-0.115289	0.0280141	0.173343	-0.00058983	0.110798	0.4754	0.409026	-0.180169	0.160537	0.227731	0.13161	0.273205	0.207225	-0.0379737	-0.088033	-0.0767085	0.016777	0.0784267	-0.0254163	0.123348	-0.119272	0.11884	0.0656376	-0.0622156	0.189829	0.00353918	0.00564298	-0.0534809	-0.0165827	0.00293055	-0.119328
57	Relative volume of grey matter in Heschls Gyrus (includes H1 and H2)	0.316871	57	0.027032	-0.098343	-0.00719679	-0.0685567	-0.0598159	0.0140967	0.140516	0.0199016	-0.043185	0.0641375	0.0853845	0.0260569	-0.0220437	0.268278	0.143663	-0.0729188	0.145826	0.114211	0.0411285	-0.134153	0.214006	0.196611	0.0906337	-0.101731	-0.134814	0.205793	0.147338	-0.00921447	0.0234616	-0.000183324	0.0991238	-0.122853	-0.141861	-0.0856386	-0.0513842	0.0889213	-0.0767442	-0.0553792	0.141913	0.0463583	-0.0980883	0.00948387	0.122415	0.24956	0.131963	-0.112565
58	Relative volume of grey matter in Planum Temporale	0.284212	58	-0.0266966	-0.0399084	0.00124723	-0.0482088	0.00524606	-0.00734768	0.0968542	-0.0820016	0.0429216	0.0549726	0.0359771	-0.0490119	-0.00733626	0.191582	0.133468	-0.0860925	0.15727	0.0828594	-0.0235441	-0.122258	0.180119	0.373072	0.140942	-0.00844267	-0.110392	0.152503	0.146939	0.0909707	-0.039811	0.0296483	0.120093	-0.0710714	-0.206827	-0.0820299	-0.0432984	0.0318081	-0.0639305	0.0362235	0.132592	-0.0431528	-0.12671	0.00958337	0.126129	0.189723	0.166421	-0.0951591
59	Relative volume of grey matter in Supracalcarine Cortex	0.282008	59	-0.0376719	0.0499165	0.0318725	0.0496727	0.0586153	-0.00585624	-0.0443833	0.100468	-0.00510971	-0.0222158	0.0980889	0.0727122	-0.140993	-0.0746275	-0.107109	0.131169	0.0424591	0.011738	-0.0548687	-0.124795	-0.0247326	0.0771312	-0.0923557	-0.0573614	0.0747043	-0.0852077	-0.080574	-0.0437761	-0.1116	-0.188936	0.084726	0.0684308	0.0692935	-0.147522	0.261752	0.449917	-0.165699	0.0881928	-0.128433	0.0798714	0.172349	-0.154352	0.398858	0.733026	-0.188605	-0.0993657
60	Relative volume of grey matter in Occipital Pole	0.326499	60	-0.0167248	0.0728468	-0.0817302	0.0884943	0.10923	-0.0313284	0.0056775	0.014746	0.0638307	-0.147772	0.0159906	0.0528715	-0.0399675	-0.0958132	-0.0650131	0.179126	0.125024	0.0395019	0.0135056	-0.0579815	-0.148939	-0.199128	0.0663211	-0.201388	-0.236747	0.10603	0.0225728	-0.125928	-0.00568263	0.0579232	-0.0894185	-0.213975	-0.341313	0.0396108	0.358261	0.753686	-0.0807603	-0.0145778	-0.0927925	0.0943351	-0.210641	-0.149673	0.0607909	0.432963	-0.0129716	-0.0214033
61	Relative volume of grey matter in Thalamus	0.353676	61	0.0125044	-0.10084	-0.0343679	-0.0212681	0.0462802	-0.0142988	-0.0429973	-0.0849268	0.0688178	-0.0315582	-0.375598	-0.239981	-0.125968	0.0757409	-0.159402	-0.0265092	-0.175291	-0.231229	0.0441166	-0.0520229	-0.106958	0.0247006	-0.0823022	-0.0577942	-0.0954824	-0.0610713	-0.0654431	-0.0302848	-0.0132796	-0.00335691	-0.0948298	-0.0143369	0.0189139	0.0587053	-0.146869	-0.0272298	-0.120579	-0.146435	0.0601333	-0.119775	0.0164285	0.118125	-0.157268	-0.119952	0.0372407	0.110792
62	Relative volume of grey matter in Caudate	0.267035	62	-0.103244	0.0218951	-0.034152	0.0562137	-0.0740882	0.0244119	-0.00339883	0.0362417	0.0518109	-0.12246	-0.143505	0.0231321	-0.196942	-0.0920051	-0.0962008	0.00139535	-0.103259	-0.0873154	-0.147996	-0.166839	-0.231378	-0.0624727	-0.214523	-0.0460172	-0.0842793	-0.13482	-0.0274869	-0.174087	-0.174961	-0.198258	-0.139737	-0.10678	-0.0577997	-0.185823	-0.107211	0.0871677	-0.331569	-0.099169	-0.0577989	-0.232269	0.237264	0.135127	-0.0361853	-0.111629	-0.138158	-0.0367856
63	Relative volume of grey matter in Putamen	0.341265	63	-0.00535576	-0.00354797	-0.0232767	0.0483033	-0.0580884	0.061484	-0.0294854	0.0591049	-0.0402731	-0.0698627	-0.150866	-0.0586502	-0.184174	0.0421295	-0.136992	-0.0656742	-0.0782749	-0.114235	-0.0711151	-0.184171	-0.172788	-0.101458	-0.308262	-0.142659	-0.114638	-0.114003	-0.104381	-0.152702	-0.121081	-0.152804	-0.174179	-0.143972	-0.0833964	-0.138781	-0.0763331	0.113515	-0.197978	-0.100198	0.00409843	-0.0998991	0.0042157	0.114219	-0.0378512	-0.0510368	-0.0985268	-0.0531284
64	Relative volume of grey matter in Pallidum	0.130407	64	-0.125157	0.0457886	-0.0366839	-0.087164	0.0275408	0.106499	-0.0792961	0.0404822	0.136217	-0.0171079	-0.201995	-0.100879	-0.0945035	0.13023	-0.0919114	-0.0304039	-0.0637428	-0.0292522	-0.0560763	-0.00456222	-0.0886754	-0.0894634	-0.0539886	-0.0106578	-0.0624823	-0.039271	0.0117546	-0.132877	-0.144131	-0.164411	-0.159354	-0.129608	-0.0586041	-0.118397	-0.0128935	0.12614	-0.149943	0.0263883	0.0175957	-0.0456668	0.195295	0.108661	0.0267739	-0.0204863	-0.0628796	0.007124
65	Relative volume of grey matter in Hippocampus	0.395353	65	-0.0156443	0.0227607	0.0336142	-0.0377291	-0.0505347	0.10615	-0.152287	0.0901329	-0.0723259	0.0513244	-0.396337	-0.153285	-0.143059	0.0708545	-0.0834643	-0.184272	-0.0394553	0.0117732	-0.0759606	-0.0389075	-0.0609906	0.0753004	-0.0121375	0.0749691	-0.095707	0.018782	-0.153788	-0.107062	0.0555012	0.0336057	-0.0513618	-0.0406238	-0.105671	-0.0409805	-0.224291	-0.0299661	-0.0535659	-0.0314606	-0.00412966	-0.110404	0.0144459	-0.00578963	-0.064505	-0.194849	-0.0487205	0.253977
66	Relative volume of grey matter in Amygdala	0.266757	66	-0.0575774	-0.0763734	0.0578782	-0.0542834	-0.0419218	0.0280354	-0.0921488	0.0288709	-0.116949	0.0388501	-0.288639	-0.0111116	-0.130041	0.107307	-0.00908149	-0.0852769	-0.0114515	-0.0376671	-0.0197054	0.052383	-0.0535292	-0.0287046	0.0292146	-0.00652805	-0.223169	0.145661	0.0523101	-0.167141	-0.026035	-0.0461826	-0.112467	-0.168903	-0.257543	-0.134461	-0.187782	0.0894164	-0.0590335	0.00517441	-0.00568456	-0.0433274	-0.08171	0.00393192	-0.0628306	-0.108497	0.109794	0.179106
67	Relative volume of grey matter in Ventral Striatum	0.355006	67	-0.00472931	-0.0517634	0.0520924	0.02795	-0.0442798	0.0420764	-0.0109569	0.0457512	0.0182965	-0.0512574	-0.188921	0.0601039	-0.171302	-0.0453121	-0.130627	-0.124852	-0.0895149	-0.0455889	-0.0553249	-0.223692	-0.122463	-0.0993481	-0.248293	-0.205167	-0.202674	-0.179963	-0.140738	-0.237109	-0.13056	-0.104721	-0.239665	-0.239749	-0.173303	-0.00710935	-0.156117	0.127118	-0.118909	-0.128689	0.0527231	-0.000389877	-0.158316	0.0121811	-0.116558	-0.156855	-0.0874628	-0.0558943
68	Relative volume of grey matter in I-IV Cerebellum	0.34972	68	0.00624222	-0.0751181	-0.0342927	0.0102883	0.00452664	0.0933614	-0.104069	0.00645765	0.010501	-0.0528355	-0.266612	-0.0918372	-0.280246	-0.0148641	-0.103744	-0.249184	-0.0322609	-0.128406	-0.07425	-0.111488	-0.106855	-0.19077	-0.103914	-0.194786	-0.204444	-0.122614	-0.279913	-0.283384	-0.204835	-0.0616716	-0.3093	-0.285928	-0.22148	-0.111364	-0.166761	0.0344159	-0.140786	-0.11792	-0.0326436	-0.232823	-0.165473	-0.0666327	-0.255586	-0.160876	-0.11182	-0.00456913
69	Relative volume of grey matter in V Cerebellum	0.358505	69	0.00882058	-0.051081	0.0169525	0.00344906	-0.0456713	0.0364263	-0.0635804	-0.0456792	-0.00452096	0.0625322	-0.226767	-0.112026	-0.307332	-0.0979893	-0.0947256	-0.259147	-0.12518	-0.206549	-0.0599394	-0.140176	-0.103086	-0.183451	-0.167092	-0.187198	-0.173153	-0.179317	-0.255252	-0.219466	-0.139766	-0.0450073	-0.195482	-0.186884	-0.168851	-0.162447	-0.199605	-0.0592763	-0.135862	-0.132518	-0.0958557	-0.33788	-0.222195	-0.13088	-0.29273	-0.200876	-0.161369	0.00488162
70	Relative volume of grey matter in VI Cerebellum	0.362921	70	-0.0207368	-0.0798042	0.00284584	-0.000353668	-0.0432282	0.0597907	-0.0723724	0.0633055	-0.0593048	0.0460625	-0.067301	0.00452985	-0.395484	-0.254923	-0.155614	-0.248838	-0.179065	-0.142206	-0.153769	-0.14812	-0.075461	-0.104968	-0.224878	-0.159956	-0.161087	-0.189664	-0.215708	-0.214543	-0.151844	-0.137604	-0.177543	-0.119903	-0.124324	-0.16484	-0.211563	-0.0656311	-0.167054	-0.143089	-0.158302	-0.381802	-0.142037	-0.0776505	-0.215716	-0.175953	-0.278557	-0.0201723
71	Relative volume of grey matter in Crus I Cerebellum	0.41948	71	-0.0562383	-0.0640198	-0.0168904	-0.0231677	-0.040284	0.0550463	0.00888308	-0.0285051	-0.183266	0.0354323	0.0698139	0.113455	-0.30532	-0.248997	-0.159673	-0.19786	-0.0477354	-0.162442	-0.246979	-0.131514	-0.165465	-0.072792	-0.193215	-0.126765	-0.0952344	-0.153208	-0.226543	-0.00554604	-0.13152	-0.0329794	-0.0799277	-0.0207747	-0.0847737	-0.150228	-0.153437	-0.0634143	-0.243556	-0.162455	-0.0942849	-0.264615	-0.0884636	-0.0763465	-0.17614	-0.157924	-0.144922	-0.0749554
72	Relative volume of grey matter in Crus II Cerebellum	0.392206	72	-0.00551134	-0.0880027	0.014401	0.0157717	-0.0599361	0.0678157	-0.122247	0.0311372	-0.0441608	-0.0149589	-0.105618	-0.0543732	-0.253642	-0.162745	-0.16582	-0.253241	-0.280616	-0.16909	-0.188301	-0.172671	-0.116024	-0.0728725	-0.199328	-0.147191	-0.0445721	-0.130925	-0.23396	-0.14344	-0.16944	-0.00168478	-0.101466	-0.0503595	-0.0607363	-0.125106	-0.1975	-0.129312	-0.257501	-0.192145	-0.132479	-0.182054	-0.0790252	-0.0920808	-0.180659	-0.210437	-0.19396	-0.0357265
73	Relative volume of grey matter in VIIb Cerebellum	0.382652	73	0.0075547	-0.0899731	0.0311358	0.00810415	-0.140603	0.0752524	-0.128116	0.119933	-0.05619	0.010431	-0.158255	-0.0815946	-0.253706	-0.150161	-0.177527	-0.228874	-0.285704	-0.141932	-0.120717	-0.165145	-0.0472022	-0.0702722	-0.18031	-0.134354	-0.0908628	-0.141929	-0.180464	-0.152879	-0.157233	-0.0121368	-0.15049	-0.0767824	-0.0508123	-0.151379	-0.249421	-0.151673	-0.198043	-0.166257	-0.159231	-0.1888	-0.139088	-0.163232	-0.196542	-0.188901	-0.193629	-0.031594
74	Relative volume of grey matter in VIIIa Cerebellum	0.333387	74	0.06762	-0.132736	0.0599959	0.00395576	-0.195764	0.09041	-0.0981614	0.145181	-0.0643948	0.0397163	-0.166715	-0.0468614	-0.246085	-0.139905	-0.18029	-0.240465	-0.27222	-0.157405	-0.0835569	-0.129276	-0.0480417	-0.0961102	-0.186297	-0.207197	-0.205851	-0.123753	-0.194137	-0.200251	-0.168889	-0.0918952	-0.229475	-0.191578	-0.105254	-0.163583	-0.278768	-0.113547	-0.140668	-0.198704	-0.137488	-0.212279	-0.241302	-0.171168	-0.276001	-0.235071	-0.173986	0.0344814
75	Relative volume of grey matter in VIIIb Cerebellum	0.312394	75	0.157368	-0.104269	-0.0172281	0.0496555	-0.117079	0.0937063	-0.0783652	0.132409	-0.0636691	0.0403116	-0.164958	-0.0267718	-0.160779	-0.092062	-0.194667	-0.195812	-0.0807011	-0.1433	-0.0560479	-0.0623326	-0.098855	-0.152225	-0.208103	-0.294654	-0.272676	-0.0955809	-0.13729	-0.19325	-0.132929	-0.164055	-0.203467	-0.269292	-0.173935	-0.189341	-0.196901	-0.00877459	-0.0902878	-0.181005	-0.0200032	-0.225162	-0.209638	-0.0679617	-0.270408	-0.199437	0.00408883	0.0735747
76	Relative volume of grey matter in IX Cerebellum	0.355177	76	0.0501823	-0.0931646	0.0463368	-0.0309297	-0.114185	-0.00340689	0.0102209	-0.0833067	0.0361762	0.132733	-0.124965	-0.0126691	-0.223103	-0.113323	-0.174852	-0.24528	-0.0799133	-0.139179	-0.116173	-0.125437	-0.139922	-0.100091	-0.234489	-0.277239	-0.23495	-0.111032	-0.260776	-0.201214	-0.147492	-0.127205	-0.154429	-0.187285	-0.157932	-0.191448	-0.147537	-0.00832911	-0.117082	-0.148024	-0.0562115	-0.196451	-0.1896	-0.082417	-0.300165	-0.25251	-0.0843214	-0.0221008
77	Relative volume of grey matter in X Cerebellum	0.334939	77	0.017406	0.0149274	0.0227177	-0.0485889	0.019204	0.0405564	-0.0732291	0.0270844	-0.0393387	0.0635898	-0.0374574	0.0977004	-0.165918	-0.192851	-0.165467	-0.0656373	-0.10862	0.0166212	-0.098002	0.00258295	-0.0705911	-0.11894	-0.174811	-0.176355	-0.0949217	-0.123289	-0.0166585	-0.065943	-0.0590373	-0.00223047	-0.136799	-0.0777072	-0.0967755	-0.0699679	-0.173784	-0.0962456	-0.0344992	-0.267377	-0.0949429	-0.259959	-0.227379	-0.174512	-0.207781	-0.099818	0.0855588	0.0800029
78	Relative volume of grey matter in Brain-Stem	0.249347	78	-0.0108408	-0.0935132	-0.0188123	0.0579433	-0.162027	0.0894759	-0.120511	0.123536	-0.0233441	-0.0383413	-0.0337069	0.308741	-0.142769	-0.115786	-0.113133	-0.0915562	-0.0802419	0.053467	-0.0510898	-0.0668133	-0.0506539	-0.0528141	-0.0989969	-0.167835	-0.209117	-0.068957	-0.129954	-0.18584	-0.112871	-0.119367	-0.255853	-0.230581	-0.227001	-0.0802103	-0.238214	0.0634562	-0.100023	-0.232615	-0.125727	-0.133972	-0.280102	-0.152422	-0.146181	-0.0985888	-0.0475193	0.0285875
79	Relative volume of grey matter in Vermis VI Cerebellum	0.309245	79	0.0273479	-0.0376013	-0.0453834	0.0148469	6.03288e-05	-0.0145933	-0.100735	0.103923	-0.107577	0.0748738	-0.140754	-0.0793945	-0.21354	-0.0957728	-0.0912797	-0.14315	-0.12933	-0.118252	-0.0473268	-0.000668324	0.0127847	-0.0385739	-0.0673984	-0.153429	-0.285654	-0.103903	-0.146923	-0.227147	-0.0804406	-0.0687801	-0.161367	-0.162489	-0.214203	-0.0742217	-0.18913	-0.0973841	-0.0414123	-0.0304612	-0.0846645	-0.103695	-0.204102	-0.159361	-0.263349	-0.132982	-0.11955	0.136576
80	Relative volume of grey matter in Vermis Crus I Cerebellum	0.0843694	80	-0.0417164	0.0169901	-0.133045	0.0429227	0.0116028	0.0736191	0.020974	0.209307	0.127784	-0.0523256	0.0661844	0.0720814	-0.18997	-0.173291	-0.104431	-0.0509339	-0.132732	0.0601287	-0.121619	0.0905601	-0.0081035	-0.0248989	0.190526	0.0137904	-0.0266002	0.0893694	0.0537336	-0.0949744	-0.0476594	-0.0115308	0.0763638	0.128486	0.0975298	-0.106459	0.0709633	0.0466847	-0.027301	-0.136002	-0.05281	0.0228961	-0.000459871	-0.0196219	0.146693	0.206858	-0.146752	-0.0305504
81	Relative volume of grey matter in Vermis Crus II Cerebellum	0.281218	81	0.0348983	-0.0896215	0.0211054	0.0405732	-0.0168636	0.0783551	-0.119523	0.0263034	-0.0825826	0.0201481	-0.0522313	0.0198487	-0.0584085	-0.149413	-0.111929	-0.107387	-0.147125	-0.0991313	-0.032516	0.00447639	0.0242124	-0.00564924	-0.0670866	-0.0336828	-0.0710177	-0.0753871	-0.0143971	-0.132313	-0.0782623	-0.00539646	-0.0469156	-0.074883	-0.0536965	-0.0817581	-0.114672	-0.0640937	-0.0688356	-0.105103	-0.103516	-0.0897304	-0.114833	-0.140516	-0.127583	-0.104408	-0.0482617	0.0502508
82	Relative volume of grey matter in Vermis VIIb Cerebellum	0.292978	82	-0.0237725	-0.0923919	0.000447279	0.0499632	-0.0478342	-0.0257955	-0.0899855	0.0679419	-0.0602985	0.0470772	-0.0901923	0.0562163	-0.217242	-0.20342	-0.0858459	-0.192251	-0.0667856	-0.124897	-0.0461111	-0.121823	-0.00643859	-0.00510079	-0.153384	-0.175843	-0.175483	-0.089846	-0.0853869	-0.20698	-0.108544	-0.0892626	-0.136073	-0.145035	-0.158947	-0.140422	-0.199106	-0.067211	-0.13213	-0.0401212	-0.107878	-0.220464	-0.201995	-0.173922	-0.232148	-0.188156	-0.147964	-0.0217481
83	Relative volume of grey matter in Vermis VIIIa Cerebellum	0.329341	83	0.0561634	-0.115287	0.0147173	0.0756563	-0.0884107	0.0983076	-0.164396	0.0348512	-0.0581693	0.0511835	-0.1323	-0.000747179	-0.198571	-0.185995	-0.137409	-0.230932	-0.111945	-0.150416	-0.0185494	-0.0765628	-0.0575522	-0.0973636	-0.174406	-0.230381	-0.194351	-0.0720057	-0.0917565	-0.162064	-0.174604	-0.109579	-0.213473	-0.178772	-0.150573	-0.165862	-0.188191	-0.0455722	-0.100386	-0.0613085	-0.118968	-0.209199	-0.211532	-0.183133	-0.256709	-0.221336	-0.092566	0.0182387
84	Relative volume of grey matter in Vermis VIIIb Cerebellum	0.359377	84	0.0511463	-0.0961456	-0.00298891	0.0152391	-0.0803877	0.0798686	-0.0805166	-0.0284196	-0.0443116	0.0634558	-0.0846026	0.0267265	-0.197668	-0.133444	-0.114552	-0.225644	-0.105408	-0.164119	-0.0434419	-0.0818655	-0.0907469	-0.0724724	-0.210199	-0.267508	-0.23927	-0.0880091	-0.148082	-0.184507	-0.164441	-0.149049	-0.174229	-0.172548	-0.152198	-0.186804	-0.209907	-0.0175321	-0.0876761	-0.0711437	-0.0780376	-0.191496	-0.201387	-0.134986	-0.290702	-0.202167	-0.0649779	-0.0500967
85	Relative volume of grey matter in Vermis IX Cerebellum	0.303149	85	0.00550039	-0.10509	0.0402116	-0.00968424	-0.117424	0.0194408	-0.05264	-0.0446958	-0.0163493	0.0907658	-0.198904	-0.0754812	-0.304149	-0.170232	-0.12772	-0.275256	-0.126588	-0.218698	-0.0603899	-0.153342	-0.135147	-0.0733552	-0.282713	-0.271388	-0.167619	-0.147234	-0.285531	-0.151187	-0.149156	-0.0772627	-0.185235	-0.146776	-0.11415	-0.22019	-0.170346	-0.093999	-0.168539	-0.107805	-0.110223	-0.240242	-0.138471	-0.127383	-0.358355	-0.276165	-0.16766	-0.0349802
86	Relative volume of grey matter in Vermis X Cerebellum	0.278636	86	0.00631825	-0.127898	-0.00965971	-0.0357456	-0.149209	-0.054703	-0.0524719	-0.0886293	0.108397	0.0107783	-0.0281852	0.126908	-0.223897	-0.0105967	-0.101047	-0.229157	-0.13421	-0.0968059	-0.121677	-0.253113	-0.0929553	0.00063608	-0.200713	-0.168898	-0.178573	-0.112167	-0.268788	-0.229897	-0.178364	-0.0687557	-0.191544	-0.180435	-0.115498	-0.164368	-0.104356	0.0170831	-0.286734	-0.0757537	-0.0869497	-0.0169779	-0.0620172	-0.167953	-0.22127	-0.283243	-0.208145	-0.193116
Panel B. Standard errors.
	Trait	S.E. h2	S.E. rg	1	2	3	4	5	6	7	8	9	10	11	12	13	14	15	16	17	18	19	20	21	22	23	24	25	26	27	28	29	30	31	32	33	34	35	36	37	38	39	40	41	42	43	44	45	46
1	Height	0.0189029	1	0	0.0391057	0.0435717	0.0526391	0.0529783	0.0546895	0.0610768	0.0607841	0.0554214	0.0377438	0.0365303	0.034222	0.041667	0.0324314	0.0419013	0.0397231	0.0503002	0.0524128	0.0430254	0.0364771	0.0426209	0.03942	0.0438866	0.0397204	0.0456256	0.041948	0.0412351	0.0394204	0.0430848	0.049026	0.0447272	0.0499002	0.0466914	0.0522677	0.0457995	0.031174	0.0466135	0.0545647	0.0344876	0.040556	0.043054	0.0446282	0.0391184	0.0429512	0.0378937	0.0357186
2	Body-mass index (logarithm)	0.0191554	2	0.0391057	0	0.0604218	0.0746486	0.0749	0.0771624	0.0864208	0.0850895	0.0784377	0.0537085	0.0518292	0.0484767	0.0592774	0.0459595	0.0590303	0.0562474	0.0707857	0.0738262	0.0608838	0.0516447	0.0602625	0.0558203	0.0620039	0.0563533	0.064502	0.0593516	0.0585108	0.0557787	0.0608177	0.0700433	0.0631894	0.0705866	0.065996	0.0738065	0.0648303	0.0442064	0.0664751	0.0767513	0.0490248	0.0574133	0.0613809	0.0631287	0.0551317	0.0605667	0.0537009	0.0506242
3	Educational attainment	0.0187518	3	0.0435717	0.0604218	0	0.081413	0.0811361	0.0843924	0.0946009	0.094696	0.0866343	0.0508194	0.056959	0.0534216	0.0648723	0.0506458	0.0652982	0.0618064	0.0779769	0.0820076	0.067253	0.0568976	0.066298	0.0614373	0.0681159	0.0620251	0.0709057	0.0653018	0.0643687	0.0613195	0.0669094	0.0762017	0.0693954	0.0776134	0.0725376	0.081324	0.0712775	0.0486976	0.0728974	0.0844394	0.0539787	0.0631211	0.0674253	0.0698064	0.0609015	0.0668607	0.0591212	0.055768
4	Visual memory	0.0186311	4	0.0526391	0.0746486	0.081413	0	0.0965449	0.102369	0.117304	0.114322	0.104166	0.064148	0.0688184	0.0645719	0.0786375	0.0616009	0.0788992	0.0746576	0.0948484	0.0987373	0.0809837	0.0688445	0.0802315	0.0742978	0.0824201	0.0753753	0.0856814	0.0789316	0.078001	0.0741888	0.0808867	0.092104	0.0841938	0.0938397	0.0879967	0.0987119	0.0860862	0.0589826	0.0880278	0.102177	0.0652543	0.0764181	0.0814781	0.0840227	0.0733833	0.080902	0.071475	0.0673728
5	Reaction time	0.0187769	5	0.0529783	0.0749	0.0811361	0.0965449	0	0.101659	0.114805	0.113586	0.104008	0.0689758	0.0685084	0.0640555	0.0780698	0.0609861	0.078263	0.0741839	0.0939462	0.0980235	0.0810798	0.0684627	0.0795645	0.0740281	0.0822236	0.0744696	0.0853514	0.0788489	0.07733	0.0735809	0.0806084	0.0914671	0.0836671	0.093645	0.0871101	0.0974471	0.0854801	0.0585911	0.088389	0.10307	0.0650591	0.0759354	0.080875	0.0833196	0.0729704	0.0808696	0.0710114	0.0669592
6	Neuroticism	0.0185302	6	0.0546895	0.0771624	0.0843924	0.102369	0.101659	0	0.0926584	0.0773625	0.108153	0.0735438	0.0713518	0.0669878	0.081169	0.063418	0.0817156	0.0772539	0.0976802	0.101683	0.0838279	0.0713347	0.0831896	0.0768766	0.0854525	0.0778418	0.0888394	0.0816132	0.0808425	0.0770974	0.0836649	0.0952447	0.0869071	0.0975874	0.0911964	0.10152	0.0892043	0.0610919	0.0912877	0.105689	0.0675778	0.0790721	0.084417	0.0869205	0.0761065	0.0837411	0.0741185	0.0697823
7	Subjective well-being	0.01845	7	0.0610768	0.0864208	0.0946009	0.117304	0.114805	0.0926584	0	0.107727	0.120423	0.0822777	0.0796204	0.0746448	0.0906994	0.0708512	0.0910181	0.0879245	0.108823	0.113746	0.0937164	0.0796758	0.0925899	0.0861691	0.0952458	0.0874429	0.099802	0.0912267	0.0899687	0.0870774	0.0933529	0.106594	0.0973585	0.108579	0.101526	0.114644	0.0994359	0.0681947	0.102523	0.117907	0.0757446	0.088502	0.0942608	0.0969234	0.0850084	0.0935177	0.082795	0.0782579
8	Depression	0.018309	8	0.0607841	0.0850895	0.094696	0.114322	0.113586	0.0773625	0.107727	0	0.119637	0.0817903	0.0793251	0.0744526	0.0902302	0.0705551	0.0904915	0.0859494	0.109145	0.112994	0.0933931	0.0792231	0.0924111	0.0857284	0.0950515	0.0871652	0.099471	0.0910356	0.089661	0.0861899	0.0929596	0.105943	0.0968457	0.10875	0.101089	0.112817	0.0990128	0.0679254	0.101609	0.11755	0.0752165	0.088038	0.0938752	0.0965816	0.084508	0.0932267	0.082737	0.078533
9	Alcohol drinks per week (logarithm)	0.0185609	9	0.0554214	0.0784377	0.0866343	0.104166	0.104008	0.108153	0.120423	0.119637	0	0.0748055	0.0715593	0.0674622	0.0825926	0.0643317	0.0827408	0.0784257	0.099744	0.104001	0.0852165	0.0725223	0.0842778	0.0780286	0.0868524	0.0788161	0.0901697	0.0833732	0.0822072	0.077907	0.0852804	0.0971487	0.088259	0.0987976	0.0921366	0.105956	0.0915223	0.0619015	0.092442	0.107337	0.0685547	0.0802811	0.0857918	0.088194	0.0771977	0.0846807	0.0751753	0.0714675
10	Intelligence	0.0192726	10	0.0377438	0.0537085	0.0508194	0.064148	0.0689758	0.0735438	0.0822777	0.0817903	0.0748055	0	0.0493508	0.0462548	0.0562558	0.0437801	0.0564852	0.0535464	0.0678089	0.0705318	0.0580669	0.0493059	0.057317	0.0531712	0.0591673	0.0537487	0.0614533	0.0566165	0.0557499	0.0531932	0.0580271	0.0660121	0.0601968	0.0672877	0.06293	0.0703582	0.0618456	0.0422346	0.0632661	0.073194	0.0468076	0.0547605	0.0583728	0.0601077	0.0527744	0.0578815	0.0512019	0.0483986
11	Grey matter volume	0.0194115	11	0.0365303	0.0518292	0.056959	0.0688184	0.0685084	0.0713518	0.0796204	0.0793251	0.0715593	0.0493508	0	0.0171838	0.0538926	0.0415247	0.0546447	0.0517202	0.0657796	0.0680019	0.0561903	0.0478128	0.0556935	0.0515729	0.0573892	0.0521845	0.0596496	0.0546088	0.0541579	0.0517008	0.0561634	0.0641724	0.0583854	0.0652915	0.0611112	0.0677156	0.0598182	0.0406735	0.0611636	0.070976	0.0450129	0.0528615	0.0562396	0.058273	0.0504602	0.0553331	0.0499539	0.0456474
12	Grey + white matter volume	0.0194075	12	0.034222	0.0484767	0.0534216	0.0645719	0.0640555	0.0669878	0.0746448	0.0744526	0.0674622	0.0462548	0.0171838	0	0.050654	0.039014	0.0513432	0.0485173	0.0616411	0.0639032	0.0526865	0.0447662	0.0522275	0.0484397	0.0536454	0.0488299	0.0558762	0.0511264	0.0505181	0.0482867	0.0527675	0.0604844	0.0546485	0.0611017	0.0571942	0.0632175	0.0557492	0.037831	0.0573207	0.0666669	0.0417817	0.0497601	0.0527055	0.0545956	0.0476625	0.052566	0.0465895	0.0430303
13	Relative volume of grey matter in Frontal Pole	0.0191135	13	0.041667	0.0592774	0.0648723	0.0786375	0.0780698	0.081169	0.0906994	0.0902302	0.0825926	0.0562558	0.0538926	0.050654	0	0.0471626	0.0603379	0.0574089	0.0724002	0.0781181	0.0628524	0.0545579	0.0626332	0.0586258	0.0649277	0.0594837	0.068126	0.0630523	0.062187	0.0580375	0.0645663	0.0728422	0.0665403	0.0746614	0.0695858	0.0764556	0.0685914	0.0468509	0.064918	0.0809818	0.0506841	0.0569781	0.064835	0.0663506	0.0583629	0.0644642	0.0528601	0.0532463
14	Relative volume of grey matter in Insular Cortex	0.0196938	14	0.0324314	0.0459595	0.0506458	0.0616009	0.0609861	0.063418	0.0708512	0.0705551	0.0643317	0.0437801	0.0415247	0.039014	0.0471626	0	0.0462721	0.0460534	0.0561289	0.0607045	0.0498778	0.0416779	0.047289	0.0453594	0.0503406	0.0461169	0.0530533	0.0481803	0.0479085	0.0457057	0.0499363	0.0568361	0.0518925	0.0587302	0.0542708	0.0607179	0.0530586	0.0360834	0.0540993	0.062699	0.0375345	0.0454871	0.0502739	0.0518586	0.0454808	0.0497321	0.0406423	0.0418008
15	Relative volume of grey matter in Superior Frontal Gyrus	0.0189181	15	0.0419013	0.0590303	0.0652982	0.0788992	0.078263	0.0817156	0.0910181	0.0904915	0.0827408	0.0564852	0.0546447	0.0513432	0.0603379	0.0462721	0	0.0597568	0.0736481	0.0776086	0.0644358	0.0545571	0.0618827	0.0593512	0.0645238	0.0596891	0.0678222	0.0629043	0.0617736	0.0589283	0.0641069	0.0734953	0.0670184	0.0760209	0.0707475	0.0781546	0.0683476	0.0464254	0.069605	0.073463	0.0512662	0.0596416	0.0664398	0.0664286	0.058486	0.0641987	0.0559173	0.053575
16	Relative volume of grey matter in Middle Frontal Gyrus	0.0191166	16	0.0397231	0.0562474	0.0618064	0.0746576	0.0741839	0.0772539	0.0879245	0.0859494	0.0784257	0.0535464	0.0517202	0.0485173	0.0574089	0.0460534	0.0597568	0	0.0714974	0.0734906	0.0591177	0.0518145	0.0606367	0.0558067	0.062119	0.0564503	0.065147	0.0594681	0.0586037	0.0562827	0.0612115	0.0694585	0.063038	0.0709928	0.0662271	0.0741919	0.0650362	0.0442062	0.0658006	0.0765364	0.0483945	0.0544318	0.0546826	0.0632383	0.0552888	0.0604958	0.0538299	0.0507267
17	Relative volume of grey matter in Inferior Frontal Gyrus, pars triangularis	0.0188138	17	0.0503002	0.0707857	0.0779769	0.0948484	0.0939462	0.0976802	0.108823	0.109145	0.099744	0.0678089	0.0657796	0.0616411	0.0724002	0.0561289	0.0736481	0.0714974	0	0.0778771	0.0779254	0.0650078	0.0760802	0.0707345	0.0773668	0.0711427	0.0810662	0.0752456	0.0740048	0.0712289	0.0763502	0.0879725	0.0795405	0.088365	0.0826489	0.0933687	0.0818206	0.0560042	0.0838767	0.0971916	0.0616175	0.0722962	0.0776461	0.079712	0.0695718	0.07662	0.0672708	0.064317
18	Relative volume of grey matter in Inferior Frontal Gyrus, pars opercularis	0.0186771	18	0.0524128	0.0738262	0.0820076	0.0987373	0.0980235	0.101683	0.113746	0.112994	0.104001	0.0705318	0.0680019	0.0639032	0.0781181	0.0607045	0.0776086	0.0734906	0.0778771	0	0.0797827	0.0679084	0.0791925	0.0737207	0.0815151	0.0744747	0.0850083	0.078217	0.0772529	0.0744508	0.0805428	0.0922575	0.0839679	0.0930903	0.0874124	0.097461	0.0851418	0.0584348	0.0875651	0.100645	0.0647158	0.0752393	0.0808596	0.0831508	0.0726525	0.0802954	0.071829	0.0669236
19	Relative volume of grey matter in Precentral Gyrus	0.0191881	19	0.0430254	0.0608838	0.067253	0.0809837	0.0810798	0.0838279	0.0937164	0.0933931	0.0852165	0.0580669	0.0561903	0.0526865	0.0628524	0.0498778	0.0644358	0.0591177	0.0779254	0.0797827	0	0.0561871	0.0651299	0.0610582	0.0672325	0.0614211	0.0709776	0.0642656	0.0630192	0.0611789	0.0592103	0.0756442	0.0687176	0.0777974	0.0730199	0.080655	0.0711668	0.0480142	0.0710076	0.0817459	0.0531676	0.0620925	0.066671	0.0695244	0.059683	0.0657767	0.0580461	0.0551059
20	Relative volume of grey matter in Temporal Pole	0.0195549	20	0.0364771	0.0516447	0.0568976	0.0688445	0.0684627	0.0713347	0.0796758	0.0792231	0.0725223	0.0493059	0.0478128	0.0447662	0.0545579	0.0416779	0.0545571	0.0518145	0.0650078	0.0679084	0.0561871	0	0.0512737	0.0515046	0.0484738	0.051641	0.059659	0.0481585	0.0527089	0.0516171	0.0561716	0.0642027	0.0582481	0.0652567	0.0608465	0.0681634	0.0598207	0.0407074	0.0587587	0.0704485	0.0454773	0.0525517	0.0566293	0.0583384	0.0510334	0.0558785	0.0481064	0.0393864
21	Relative volume of grey matter in Superior Temporal Gyrus, anterior division	0.0190349	21	0.0426209	0.0602625	0.066298	0.0802315	0.0795645	0.0831896	0.0925899	0.0924111	0.0842778	0.057317	0.0556935	0.0522275	0.0626332	0.047289	0.0618827	0.0606367	0.0760802	0.0791925	0.0651299	0.0512737	0	0.0536591	0.0594626	0.0600857	0.0692868	0.0639727	0.0629022	0.0598236	0.065214	0.0743209	0.0674361	0.0760196	0.0710185	0.0792292	0.0696815	0.0469913	0.0709999	0.0824873	0.0532041	0.0613483	0.0661368	0.0686577	0.0593521	0.065324	0.0577089	0.0538593
22	Relative volume of grey matter in Superior Temporal Gyrus, posterior division	0.0194248	22	0.03942	0.0558203	0.0614373	0.0742978	0.0740281	0.0768766	0.0861691	0.0857284	0.0780286	0.0531712	0.0515729	0.0484397	0.0586258	0.0453594	0.0593512	0.0558067	0.0707345	0.0737207	0.0610582	0.0515046	0.0536591	0	0.0618021	0.0476543	0.0643078	0.059104	0.0582264	0.054701	0.0604791	0.0691728	0.0628237	0.0682604	0.0662487	0.0733645	0.0644347	0.0434125	0.0659325	0.0767855	0.0487616	0.0570793	0.0610784	0.0629002	0.0550343	0.0604971	0.0536349	0.0503447
23	Relative volume of grey matter in Middle Temporal Gyrus, anterior division	0.0190954	23	0.0438866	0.0620039	0.0681159	0.0824201	0.0822236	0.0854525	0.0952458	0.0950515	0.0868524	0.0591673	0.0573892	0.0536454	0.0649277	0.0503406	0.0645238	0.062119	0.0773668	0.0815151	0.0672325	0.0484738	0.0594626	0.0618021	0	0.0579597	0.0705728	0.0516097	0.0613217	0.0607744	0.0671512	0.076717	0.0697773	0.0779678	0.072961	0.0812649	0.0718527	0.0489586	0.0730728	0.084882	0.0540912	0.0636054	0.0676836	0.069966	0.0608476	0.0671574	0.0589726	0.0537201
24	Relative volume of grey matter in Middle Temporal Gyrus, posterior division	0.0192825	24	0.0397204	0.0563533	0.0620251	0.0753753	0.0744696	0.0778418	0.0874429	0.0871652	0.0788161	0.0537487	0.0521845	0.0488299	0.0594837	0.0461169	0.0596891	0.0564503	0.0711427	0.0744747	0.0614211	0.051641	0.0600857	0.0476543	0.0579597	0	0.062347	0.0596452	0.0537665	0.0536009	0.0608309	0.0696435	0.0628346	0.0707205	0.0656163	0.0728508	0.0651798	0.0440109	0.0664388	0.0773286	0.0494951	0.0581903	0.0615316	0.0623281	0.0554629	0.0612867	0.0542302	0.0508269
25	Relative volume of grey matter in Middle Temporal Gyrus, temporooccipital part	0.0189939	25	0.0456256	0.064502	0.0709057	0.0856814	0.0853514	0.0888394	0.099802	0.099471	0.0901697	0.0614533	0.0596496	0.0558762	0.068126	0.0530533	0.0678222	0.065147	0.0810662	0.0850083	0.0709776	0.059659	0.0692868	0.0643078	0.0705728	0.062347	0	0.0678257	0.0684746	0.0515506	0.0683059	0.0798005	0.0725245	0.0812582	0.0734851	0.0837927	0.0661008	0.0504772	0.0760239	0.088009	0.0568094	0.0666116	0.0700634	0.0716812	0.0638895	0.0700315	0.0625036	0.0582389
26	Relative volume of grey matter in Inferior Temporal Gyrus, anterior division	0.0191608	26	0.041948	0.0593516	0.0653018	0.0789316	0.0788489	0.0816132	0.0912267	0.0910356	0.0833732	0.0566165	0.0546088	0.0511264	0.0630523	0.0481803	0.0629043	0.0594681	0.0752456	0.078217	0.0642656	0.0481585	0.0639727	0.059104	0.0516097	0.0596452	0.0678257	0	0.053088	0.0584471	0.0644029	0.0736062	0.0667854	0.0747583	0.0698948	0.0784303	0.0685464	0.0468635	0.0695248	0.0813434	0.0519638	0.0605968	0.0648827	0.067131	0.0584121	0.0645509	0.0570756	0.0529423
27	Relative volume of grey matter in Inferior Temporal Gyrus, posterior division	0.0192029	27	0.0412351	0.0585108	0.0643687	0.078001	0.07733	0.0808425	0.0899687	0.089661	0.0822072	0.0557499	0.0541579	0.0505181	0.062187	0.0479085	0.0617736	0.0586037	0.0740048	0.0772529	0.0630192	0.0527089	0.0629022	0.0582264	0.0613217	0.0537665	0.0684746	0.053088	0	0.0570587	0.0631616	0.0733442	0.0653359	0.0737625	0.0688798	0.0772568	0.0680937	0.0460601	0.0690038	0.080331	0.0517132	0.0601649	0.064217	0.065615	0.0578186	0.0632415	0.0556796	0.0524218
28	Relative volume of grey matter in Inferior Temporal Gyrus, temporooccipital part	0.0190674	28	0.0394204	0.0557787	0.0613195	0.0741888	0.0735809	0.0770974	0.0870774	0.0861899	0.077907	0.0531932	0.0517008	0.0482867	0.0580375	0.0457057	0.0589283	0.0562827	0.0712289	0.0744508	0.0611789	0.0516171	0.0598236	0.054701	0.0607744	0.0536009	0.0515506	0.0584471	0.0570587	0	0.0603869	0.0691801	0.0624476	0.0693733	0.0651347	0.0732115	0.0592664	0.0427331	0.0657749	0.0763313	0.048924	0.0576364	0.0613019	0.062589	0.0551505	0.060547	0.0529926	0.0504767
29	Relative volume of grey matter in Postcentral Gyrus	0.0189083	29	0.0430848	0.0608177	0.0669094	0.0808867	0.0806084	0.0836649	0.0933529	0.0929596	0.0852804	0.0580271	0.0561634	0.0527675	0.0645663	0.0499363	0.0641069	0.0612115	0.0763502	0.0805428	0.0592103	0.0561716	0.065214	0.0604791	0.0671512	0.0608309	0.0683059	0.0644029	0.0631616	0.0603869	0	0.0729482	0.0545913	0.0736386	0.0691475	0.0806371	0.0703643	0.0479742	0.0711974	0.0835045	0.0532485	0.0624626	0.0663609	0.0684939	0.0596988	0.0658065	0.0582937	0.0549557
30	Relative volume of grey matter in Superior Parietal Lobule	0.0189392	30	0.049026	0.0700433	0.0762017	0.092104	0.0914671	0.0952447	0.106594	0.105943	0.0971487	0.0660121	0.0641724	0.0604844	0.0728422	0.0568361	0.0734953	0.0694585	0.0879725	0.0922575	0.0756442	0.0642027	0.0743209	0.0691728	0.076717	0.0696435	0.0798005	0.0736062	0.0733442	0.0691801	0.0729482	0	0.07951	0.0853534	0.0803553	0.0915125	0.0803765	0.0550643	0.0818339	0.0952538	0.0606567	0.0709727	0.0755218	0.0775339	0.0664734	0.0750462	0.0663049	0.0625869
31	Relative volume of grey matter in Supramarginal Gyrus, anterior division	0.0190137	31	0.0447272	0.0631894	0.0693954	0.0841938	0.0836671	0.0869071	0.0973585	0.0968457	0.088259	0.0601968	0.0583854	0.0546485	0.0665403	0.0518925	0.0670184	0.063038	0.0795405	0.0839679	0.0687176	0.0582481	0.0674361	0.0628237	0.0697773	0.0628346	0.0725245	0.0667854	0.0653359	0.0624476	0.0545913	0.07951	0	0.0550168	0.0722355	0.0855659	0.0731072	0.0496718	0.0742376	0.0864969	0.0552249	0.0645065	0.0690305	0.0703615	0.0611966	0.0685057	0.0604807	0.0571276
32	Relative volume of grey matter in Supramarginal Gyrus, posterior division	0.0187512	32	0.0499002	0.0705866	0.0776134	0.0938397	0.093645	0.0975874	0.108579	0.10875	0.0987976	0.0672877	0.0652915	0.0611017	0.0746614	0.0587302	0.0760209	0.0709928	0.088365	0.0930903	0.0777974	0.0652567	0.0760196	0.0682604	0.0779678	0.0707205	0.0812582	0.0747583	0.0737625	0.0693733	0.0736386	0.0853534	0.0550168	0	0.0601131	0.0989471	0.0830833	0.0552253	0.0827389	0.0973896	0.0619127	0.0722853	0.0774138	0.0779506	0.0689034	0.0765354	0.0678665	0.0638692
33	Relative volume of grey matter in Angular Gyrus	0.0186455	33	0.0466914	0.065996	0.0725376	0.0879967	0.0871101	0.0911964	0.101526	0.101089	0.0921366	0.06293	0.0611112	0.0571942	0.0695858	0.0542708	0.0707475	0.0662271	0.0826489	0.0874124	0.0730199	0.0608465	0.0710185	0.0662487	0.072961	0.0656163	0.0734851	0.0698948	0.0688798	0.0651347	0.0691475	0.0803553	0.0722355	0.0601131	0	0.086117	0.0792514	0.0509579	0.0774958	0.09166	0.0578056	0.0679534	0.0718299	0.0713699	0.0633925	0.0715482	0.0632783	0.0596534
34	Relative volume of grey matter in Lateral Occipital Cortex, superior division	0.0186574	34	0.0522677	0.0738065	0.081324	0.0987119	0.0974471	0.10152	0.114644	0.112817	0.105956	0.0703582	0.0677156	0.0632175	0.0764556	0.0607179	0.0781546	0.0741919	0.0933687	0.097461	0.080655	0.0681634	0.0792292	0.0733645	0.0812649	0.0728508	0.0837927	0.0784303	0.0772568	0.0732115	0.0806371	0.0915125	0.0855659	0.0989471	0.086117	0	0.0850117	0.0578316	0.0868277	0.101412	0.0646906	0.0762267	0.0820524	0.0819853	0.0716563	0.0801331	0.0707905	0.0665775
35	Relative volume of grey matter in Lateral Occipital Cortex, inferior division	0.0189429	35	0.0457995	0.0648303	0.0712775	0.0860862	0.0854801	0.0892043	0.0994359	0.0990128	0.0915223	0.0618456	0.0598182	0.0557492	0.0685914	0.0530586	0.0683476	0.0650362	0.0818206	0.0851418	0.0711668	0.0598207	0.0696815	0.0644347	0.0718527	0.0651798	0.0661008	0.0685464	0.0680937	0.0592664	0.0703643	0.0803765	0.0731072	0.0830833	0.0792514	0.0850117	0	0.0483458	0.076348	0.0886715	0.0574483	0.0660541	0.0713097	0.0735997	0.064284	0.0690872	0.0627299	0.0586097
36	Relative volume of grey matter in Intracalcarine Cortex	0.0196092	36	0.031174	0.0442064	0.0486976	0.0589826	0.0585911	0.0610919	0.0681947	0.0679254	0.0619015	0.0422346	0.0406735	0.037831	0.0468509	0.0360834	0.0464254	0.0442062	0.0560042	0.0584348	0.0480142	0.0407074	0.0469913	0.0434125	0.0489586	0.0440109	0.0504772	0.0468635	0.0460601	0.0427331	0.0479742	0.0550643	0.0496718	0.0552253	0.0509579	0.0578316	0.0483458	0	0.0519944	0.0606467	0.0386771	0.0450491	0.0485727	0.0499283	0.0428322	0.0448172	0.0423627	0.0398425
37	Relative volume of grey matter in Frontal Medial Cortex	0.0189767	37	0.0466135	0.0664751	0.0728974	0.0880278	0.088389	0.0912877	0.102523	0.101609	0.092442	0.0632661	0.0611636	0.0573207	0.064918	0.0540993	0.069605	0.0658006	0.0838767	0.0875651	0.0710076	0.0587587	0.0709999	0.0659325	0.0730728	0.0664388	0.0760239	0.0695248	0.0690038	0.0657749	0.0711974	0.0818339	0.0742376	0.0827389	0.0774958	0.0868277	0.076348	0.0519944	0	0.0902353	0.0596863	0.0688292	0.0717062	0.0746614	0.065311	0.0718451	0.0634584	0.0593204
38	Relative volume of grey matter in Juxtapositional Lobule Cortex (formerly Supplementary M	0.018632	38	0.0545647	0.0767513	0.0844394	0.102177	0.10307	0.105689	0.117907	0.11755	0.107337	0.073194	0.070976	0.0666669	0.0809818	0.062699	0.073463	0.0765364	0.0971916	0.100645	0.0817459	0.0704485	0.0824873	0.0767855	0.084882	0.0773286	0.088009	0.0813434	0.080331	0.0763313	0.0835045	0.0952538	0.0864969	0.0973896	0.09166	0.101412	0.0886715	0.0606467	0.0902353	0	0.066986	0.0803287	0.088344	0.0861621	0.0756919	0.0832755	0.0733568	0.0701423
39	Relative volume of grey matter in Subcallosal Cortex	0.0195122	39	0.0344876	0.0490248	0.0539787	0.0652543	0.0650591	0.0675778	0.0757446	0.0752165	0.0685547	0.0468076	0.0450129	0.0417817	0.0506841	0.0375345	0.0512662	0.0483945	0.0616175	0.0647158	0.0531676	0.0454773	0.0532041	0.0487616	0.0540912	0.0494951	0.0568094	0.0519638	0.0517132	0.048924	0.0532485	0.0606567	0.0552249	0.0619127	0.0578056	0.0646906	0.0574483	0.0386771	0.0596863	0.066986	0	0.0493584	0.0523289	0.0550322	0.0478386	0.0533128	0.0403219	0.044275
40	Relative volume of grey matter in Paracingulate Gyrus	0.0192177	40	0.040556	0.0574133	0.0631211	0.0764181	0.0759354	0.0790721	0.088502	0.088038	0.0802811	0.0547605	0.0528615	0.0497601	0.0569781	0.0454871	0.0596416	0.0544318	0.0722962	0.0752393	0.0620925	0.0525517	0.0613483	0.0570793	0.0636054	0.0581903	0.0666116	0.0605968	0.0601649	0.0576364	0.0624626	0.0709727	0.0645065	0.0722853	0.0679534	0.0762267	0.0660541	0.0450491	0.0688292	0.0803287	0.0493584	0	0.066104	0.0642586	0.0560346	0.0618673	0.0555489	0.0520312
41	Relative volume of grey matter in Cingulate Gyrus, anterior division	0.0192262	41	0.043054	0.0613809	0.0674253	0.0814781	0.080875	0.084417	0.0942608	0.0938752	0.0857918	0.0583728	0.0562396	0.0527055	0.064835	0.0502739	0.0664398	0.0546826	0.0776461	0.0808596	0.066671	0.0566293	0.0661368	0.0610784	0.0676836	0.0615316	0.0700634	0.0648827	0.064217	0.0613019	0.0663609	0.0755218	0.0690305	0.0774138	0.0718299	0.0820524	0.0713097	0.0485727	0.0717062	0.088344	0.0523289	0.066104	0	0.0670672	0.0604916	0.0662595	0.0589926	0.0552831
42	Relative volume of grey matter in Cingulate Gyrus, posterior division	0.0191538	42	0.0446282	0.0631287	0.0698064	0.0840227	0.0833196	0.0869205	0.0969234	0.0965816	0.088194	0.0601077	0.058273	0.0545956	0.0663506	0.0518586	0.0664286	0.0632383	0.079712	0.0831508	0.0695244	0.0583384	0.0686577	0.0629002	0.069966	0.0623281	0.0716812	0.067131	0.065615	0.062589	0.0684939	0.0775339	0.0703615	0.0779506	0.0713699	0.0819853	0.0735997	0.0499283	0.0746614	0.0861621	0.0550322	0.0642586	0.0670672	0	0.0604892	0.0673665	0.0607077	0.0571111
43	Relative volume of grey matter in Precuneous Cortex	0.0192314	43	0.0391184	0.0551317	0.0609015	0.0733833	0.0729704	0.0761065	0.0850084	0.084508	0.0771977	0.0527744	0.0504602	0.0476625	0.0583629	0.0454808	0.058486	0.0552888	0.0695718	0.0726525	0.059683	0.0510334	0.0593521	0.0550343	0.0608476	0.0554629	0.0638895	0.0584121	0.0578186	0.0551505	0.0596988	0.0664734	0.0611966	0.0689034	0.0633925	0.0716563	0.064284	0.0428322	0.065311	0.0756919	0.0478386	0.0560346	0.0604916	0.0604892	0	0.0529318	0.0527071	0.0498123
44	Relative volume of grey matter in Cuneal Cortex	0.019068	44	0.0429512	0.0605667	0.0668607	0.080902	0.0808696	0.0837411	0.0935177	0.0932267	0.0846807	0.0578815	0.0553331	0.052566	0.0644642	0.0497321	0.0641987	0.0604958	0.07662	0.0802954	0.0657767	0.0558785	0.065324	0.0604971	0.0671574	0.0612867	0.0700315	0.0645509	0.0632415	0.060547	0.0658065	0.0750462	0.0685057	0.0765354	0.0715482	0.0801331	0.0690872	0.0448172	0.0718451	0.0832755	0.0533128	0.0618673	0.0662595	0.0673665	0.0529318	0	0.0586596	0.0550316
45	Relative volume of grey matter in Frontal Orbital Cortex	0.0193577	45	0.0378937	0.0537009	0.0591212	0.071475	0.0710114	0.0741185	0.082795	0.082737	0.0751753	0.0512019	0.0499539	0.0465895	0.0528601	0.0406423	0.0559173	0.0538299	0.0672708	0.071829	0.0580461	0.0481064	0.0577089	0.0536349	0.0589726	0.0542302	0.0625036	0.0570756	0.0556796	0.0529926	0.0582937	0.0663049	0.0604807	0.0678665	0.0632783	0.0707905	0.0627299	0.0423627	0.0634584	0.0733568	0.0403219	0.0555489	0.0589926	0.0607077	0.0527071	0.0586596	0	0.048193
46	Relative volume of grey matter in Parahippocampal Gyrus, anterior division	0.0194074	46	0.0357186	0.0506242	0.055768	0.0673728	0.0669592	0.0697823	0.0782579	0.078533	0.0714675	0.0483986	0.0456474	0.0430303	0.0532463	0.0418008	0.053575	0.0507267	0.064317	0.0669236	0.0551059	0.0393864	0.0538593	0.0503447	0.0537201	0.0508269	0.0582389	0.0529423	0.0524218	0.0504767	0.0549557	0.0625869	0.0571276	0.0638692	0.0596534	0.0665775	0.0586097	0.0398425	0.0593204	0.0701423	0.044275	0.0520312	0.0552831	0.0571111	0.0498123	0.0550316	0.048193	0
47	Relative volume of grey matter in Parahippocampal Gyrus, posterior division	0.0193308	47	0.0354508	0.0500833	0.0552006	0.0669157	0.0663109	0.0690554	0.0781276	0.0767839	0.0702671	0.0478247	0.0453057	0.0428484	0.0527313	0.040972	0.0529918	0.0494064	0.0638201	0.0661406	0.0544597	0.0466066	0.0543558	0.0499844	0.0558041	0.0499093	0.0577837	0.0530727	0.0523078	0.0498459	0.0544213	0.0619176	0.0568003	0.0631057	0.0591377	0.0660298	0.0582097	0.0396038	0.0591703	0.0686706	0.0441415	0.0514845	0.054843	0.0562232	0.0496771	0.0545436	0.0484224	0.0445752
48	Relative volume of grey matter in Lingual Gyrus	0.0194088	48	0.0404059	0.0571921	0.0629807	0.0761677	0.0756484	0.078827	0.0885678	0.0875675	0.0797995	0.0546127	0.0524781	0.0490593	0.0611573	0.0469988	0.0596333	0.057219	0.0722501	0.0752798	0.0623566	0.0528258	0.0614287	0.0569999	0.0632589	0.0576136	0.0663035	0.0605247	0.0593407	0.057818	0.0619502	0.070621	0.0645271	0.0724761	0.0674541	0.0753425	0.0653753	0.0385011	0.0675768	0.078397	0.0501968	0.0585733	0.0633863	0.0650361	0.0564342	0.0614167	0.0549152	0.051083
49	Relative volume of grey matter in Temporal Fusiform Cortex, anterior division	0.0194851	49	0.0391841	0.0562384	0.0617879	0.0747544	0.0742825	0.0779715	0.0866243	0.0864272	0.0790537	0.053546	0.0514486	0.0476668	0.0594847	0.0457935	0.0594716	0.0566236	0.0710857	0.0740981	0.0611218	0.0392978	0.0574288	0.0558359	0.0590088	0.0566336	0.0646413	0.0477928	0.0566155	0.0559157	0.0606411	0.0696397	0.0632534	0.07069	0.0658385	0.0740456	0.0649224	0.0438372	0.0650551	0.077138	0.0493621	0.0576096	0.0614909	0.0633979	0.0553472	0.060948	0.0534305	0.0371724
50	Relative volume of grey matter in Temporal Fusiform Cortex, posterior division	0.0193939	50	0.0346568	0.0492166	0.0542699	0.0656008	0.0652017	0.0678484	0.0760813	0.0754224	0.0688611	0.0469459	0.0455219	0.0425531	0.0517553	0.0401385	0.0517722	0.0493233	0.0623384	0.0650056	0.053281	0.0449715	0.050597	0.0482194	0.0544914	0.0492819	0.0565275	0.0508572	0.0346135	0.0472931	0.0531873	0.0608133	0.0552742	0.0615979	0.0576116	0.065005	0.057198	0.037448	0.0578604	0.0672064	0.0435138	0.0505313	0.0538577	0.0554977	0.0485301	0.0534184	0.0464389	0.0445782
51	Relative volume of grey matter in Temporal Occipital Fusiform Cortex	0.0192069	51	0.0407416	0.0576588	0.0633527	0.0766534	0.076081	0.0794997	0.0884581	0.0881227	0.0803871	0.0549355	0.0532209	0.0497835	0.0611178	0.04737	0.0607282	0.058069	0.0726861	0.0760715	0.0629623	0.0526011	0.0619125	0.0560373	0.062815	0.0574397	0.0653959	0.0604	0.0599217	0.0545046	0.0622118	0.0715337	0.0642558	0.0707861	0.0664768	0.0756683	0.0664499	0.0434492	0.0682287	0.078882	0.0505424	0.0587129	0.0624038	0.0646688	0.0566208	0.0622953	0.0549473	0.0519294
52	Relative volume of grey matter in Occipital Fusiform Gyrus	0.0192754	52	0.0416322	0.0590343	0.064861	0.0784767	0.0779065	0.0813657	0.0919405	0.0909533	0.0827117	0.0561528	0.0539609	0.0508799	0.0631774	0.0481555	0.06233	0.0590891	0.0747836	0.0777271	0.0644301	0.0543071	0.0636812	0.0588146	0.06522	0.0592617	0.0664925	0.062395	0.0612936	0.0578551	0.0639076	0.0731295	0.0663929	0.07421	0.0693028	0.0776605	0.0656793	0.0414026	0.0696283	0.0808195	0.0514374	0.0602549	0.0641982	0.0662236	0.0580614	0.0626124	0.0567203	0.0532669
53	Relative volume of grey matter in Frontal Operculum Cortex	0.0192699	53	0.0412268	0.0585192	0.0643077	0.077721	0.0776048	0.0804527	0.0898188	0.090018	0.0821331	0.0557127	0.05406	0.0506017	0.0595678	0.0385987	0.0603076	0.0584047	0.0435993	0.0659481	0.0641	0.0528389	0.0620477	0.0581821	0.0633933	0.0588023	0.0667348	0.0613869	0.0610339	0.0584913	0.0632885	0.0722334	0.0657004	0.0732971	0.0686241	0.0770389	0.067614	0.0461296	0.0684653	0.0797383	0.0505167	0.0579871	0.0640435	0.0658021	0.0574207	0.0633784	0.0524831	0.052835
54	Relative volume of grey matter in Central Opercular Cortex	0.0191496	54	0.038128	0.0540991	0.0595112	0.0720654	0.071485	0.0746308	0.0832787	0.0831596	0.0755602	0.0515627	0.0489236	0.0463816	0.0558177	0.0409338	0.05626	0.053393	0.068988	0.0684707	0.0570978	0.0498299	0.052867	0.049916	0.0587108	0.0531705	0.0622025	0.0563298	0.0557064	0.0536455	0.0567049	0.0666795	0.0603397	0.0681137	0.0636545	0.0711561	0.0626018	0.042586	0.0634273	0.0739875	0.045728	0.0533092	0.0591789	0.0608328	0.0525798	0.0586295	0.0513253	0.0488446
55	Relative volume of grey matter in Parietal Operculum Cortex	0.0194321	55	0.0375985	0.0532508	0.0586044	0.0709132	0.0704997	0.0733939	0.0825392	0.0818875	0.0744979	0.0508261	0.0490478	0.0459816	0.0558202	0.0420139	0.0563138	0.0533405	0.0668228	0.0698103	0.0584196	0.0490731	0.0571932	0.0522305	0.0588107	0.0534526	0.0610672	0.0559745	0.0554236	0.0530307	0.0576739	0.065549	0.0551121	0.0668031	0.0627364	0.0702089	0.0616522	0.0420018	0.0629105	0.073016	0.0457644	0.0543768	0.0578281	0.0597814	0.0507459	0.0574887	0.0500217	0.0480655
56	Relative volume of grey matter in Planum Polare	0.0196543	56	0.0368769	0.0522842	0.0575506	0.0696093	0.0691634	0.072292	0.0804918	0.0804177	0.0735537	0.0498725	0.0482126	0.0452859	0.0555651	0.0372338	0.0550797	0.0530587	0.0662369	0.0684993	0.0569282	0.0483555	0.0445694	0.0477047	0.0589337	0.0514753	0.0593028	0.0549699	0.052923	0.0511965	0.0567525	0.0647127	0.0588714	0.0658434	0.0612	0.0690324	0.059791	0.0408196	0.0613507	0.0717189	0.0462221	0.0521569	0.0573094	0.0588958	0.0516355	0.0567705	0.0501207	0.0471273
57	Relative volume of grey matter in Heschls Gyrus (includes H1 and H2)	0.0193956	57	0.0355628	0.0503094	0.0553997	0.0669411	0.0667056	0.0693455	0.078366	0.0770765	0.070296	0.047937	0.0461761	0.0435645	0.0531	0.0384921	0.0524175	0.0504498	0.0626387	0.0658593	0.0545513	0.0460653	0.0528675	0.0484693	0.0556848	0.050554	0.0570132	0.0521469	0.0513424	0.0500878	0.0546039	0.0621946	0.056486	0.0628857	0.0584208	0.0660041	0.0581184	0.0396377	0.0596953	0.0697275	0.0433213	0.0514278	0.0549034	0.056624	0.0490976	0.0537277	0.0475048	0.0452154
58	Relative volume of grey matter in Planum Temporale	0.0192492	58	0.0372721	0.0527693	0.05805	0.0701267	0.0697221	0.0726367	0.0816614	0.0812513	0.0738132	0.0502341	0.0486792	0.0456258	0.0555738	0.0416433	0.0547438	0.0526878	0.0653439	0.0692265	0.0576889	0.0484627	0.0555525	0.0443714	0.0583548	0.053062	0.0599852	0.0551833	0.054446	0.0527112	0.0572442	0.0651188	0.0591552	0.0666405	0.060685	0.0689991	0.0609299	0.0416284	0.062373	0.0721606	0.0455909	0.0540307	0.0573559	0.0593269	0.0515742	0.0564205	0.0494417	0.0476223
59	Relative volume of grey matter in Supracalcarine Cortex	0.0193581	59	0.0374563	0.0530376	0.0583938	0.0706998	0.0702267	0.0731005	0.0816307	0.0814303	0.0741669	0.0506002	0.0488089	0.0457463	0.0564663	0.0433915	0.0556259	0.0529979	0.0671729	0.0700197	0.0576184	0.0489254	0.057003	0.0527545	0.0584904	0.0535448	0.0606494	0.0560502	0.0553888	0.0529406	0.0578409	0.065634	0.0597184	0.0667476	0.0622193	0.0695757	0.0586527	0.0346787	0.0627469	0.0733951	0.0467946	0.0540881	0.0568422	0.059661	0.0468702	0.0363129	0.0505775	0.0477284
60	Relative volume of grey matter in Occipital Pole	0.0194581	60	0.0351137	0.049471	0.0546166	0.066455	0.0662835	0.0685569	0.0764898	0.0761739	0.06983	0.0473057	0.0459168	0.0429413	0.0527839	0.040605	0.0525328	0.049553	0.0624533	0.0655723	0.0540384	0.0459387	0.0530882	0.0490561	0.0550462	0.0495479	0.0567681	0.0528011	0.0519723	0.0494081	0.0541218	0.0613802	0.0559834	0.0625915	0.0570308	0.0654191	0.0536542	0.0248716	0.0587391	0.0681716	0.04359	0.0506388	0.0543802	0.0556595	0.0488604	0.0472666	0.0477305	0.0449476
61	Relative volume of grey matter in Thalamus	0.0193929	61	0.0338241	0.0478619	0.052697	0.0637644	0.0633843	0.06592	0.073547	0.073538	0.0668233	0.0456341	0.0391469	0.0395231	0.0504554	0.0389099	0.0509391	0.0478852	0.0616064	0.0639752	0.0519427	0.0441223	0.0514447	0.047643	0.0528937	0.0481315	0.055429	0.0506269	0.0499243	0.0476973	0.0519548	0.0591402	0.0538502	0.0602973	0.0563328	0.0628906	0.0555985	0.0377783	0.0568476	0.0661026	0.0417629	0.0487183	0.0523401	0.0528701	0.0472808	0.0515967	0.0458045	0.0430085
62	Relative volume of grey matter in Caudate	0.0194304	62	0.0382671	0.0546379	0.0600528	0.0724263	0.0723491	0.0750825	0.0838549	0.0834288	0.0762678	0.0518863	0.0495519	0.0472944	0.0563648	0.045226	0.0574207	0.0546533	0.0688549	0.071841	0.0587156	0.0497878	0.0583447	0.0542959	0.0597896	0.0548338	0.0629512	0.0575012	0.0568846	0.0541618	0.0583998	0.0670437	0.0613512	0.0689353	0.0643169	0.072132	0.0625817	0.042856	0.0634345	0.0744961	0.0476126	0.0540067	0.0581252	0.0603407	0.0538434	0.0587492	0.0518833	0.0492363
63	Relative volume of grey matter in Putamen	0.0194394	63	0.0344239	0.0486701	0.0536085	0.0647276	0.0643532	0.0670221	0.0747826	0.0745112	0.0679735	0.0464458	0.0446205	0.0420576	0.0500364	0.0398158	0.050975	0.0484878	0.061379	0.063789	0.0526221	0.04412	0.0519716	0.0484329	0.0531722	0.0484904	0.0558495	0.0513713	0.0502764	0.0476566	0.0526003	0.0603355	0.0545934	0.0614182	0.0572404	0.0640973	0.0559412	0.0381622	0.0571284	0.0665482	0.0426345	0.0494634	0.053264	0.0546831	0.0479077	0.0526619	0.0462737	0.0439967
64	Relative volume of grey matter in Pallidum	0.0185764	64	0.0533322	0.075749	0.0831197	0.101034	0.0996711	0.104264	0.116007	0.115389	0.105344	0.0719587	0.0687986	0.06481	0.078894	0.0617401	0.0797679	0.0755754	0.0951985	0.0994231	0.0818845	0.0697803	0.0811182	0.0754467	0.0833409	0.0759633	0.0869104	0.0799339	0.078927	0.0750218	0.0817512	0.0932361	0.0855334	0.0954791	0.0888949	0.0992123	0.0871886	0.0600776	0.0886932	0.103439	0.0661032	0.0771262	0.0816939	0.0837986	0.0746033	0.0818418	0.0721349	0.0683287
65	Relative volume of grey matter in Hippocampus	0.019528	65	0.0322821	0.0456842	0.050345	0.0610709	0.0604474	0.0632818	0.0715448	0.0705368	0.0644967	0.0436278	0.0370727	0.0385378	0.0480118	0.0371847	0.0483832	0.0453165	0.0581378	0.0604337	0.0497147	0.0425315	0.0493616	0.0452269	0.050754	0.045673	0.0528985	0.0483915	0.0477399	0.0455389	0.0497027	0.0565135	0.0515338	0.0577141	0.054111	0.0603664	0.0529856	0.0360776	0.0541297	0.0627781	0.040165	0.0471091	0.0500538	0.0516863	0.0454392	0.0494312	0.0443	0.0381167
66	Relative volume of grey matter in Amygdala	0.0192743	66	0.0385437	0.0542518	0.0597905	0.0724319	0.0717134	0.0748224	0.0838058	0.0832838	0.076323	0.0518011	0.0488686	0.0471026	0.0572061	0.043874	0.0574017	0.0541253	0.0687468	0.0716116	0.0590322	0.0499961	0.0587314	0.0542865	0.0600491	0.0547506	0.0626859	0.0566144	0.0565792	0.0533397	0.0589495	0.0672287	0.0610914	0.0688311	0.0643196	0.0720705	0.0627816	0.042723	0.0642142	0.0744972	0.0476015	0.0558409	0.0593333	0.0611636	0.0536046	0.0587112	0.0515164	0.0472536
67	Relative volume of grey matter in Ventral Striatum	0.0194576	67	0.0338198	0.0477352	0.0527041	0.0636469	0.0631746	0.06585	0.0735363	0.0732921	0.0669226	0.0456413	0.0436305	0.0413564	0.0499085	0.0393381	0.0501628	0.0472579	0.0603208	0.0629897	0.0518744	0.0430962	0.0512461	0.0477264	0.0527888	0.0477841	0.0550715	0.0505177	0.0493504	0.0464711	0.0518818	0.0593196	0.0535394	0.0606233	0.0560227	0.0630609	0.0549805	0.0373423	0.0561666	0.0656142	0.0417001	0.0490308	0.0515723	0.0538361	0.0469352	0.0515011	0.0457388	0.0433919
68	Relative volume of grey matter in I-IV Cerebellum	0.019362	68	0.0339591	0.0481164	0.0529041	0.0639308	0.0636227	0.0663246	0.0744543	0.0736183	0.0671602	0.0458185	0.0422149	0.0413125	0.0491588	0.0395193	0.0508234	0.0465597	0.0608467	0.0631746	0.0518562	0.04381	0.0513682	0.0474992	0.0531983	0.0477378	0.0543104	0.0508734	0.048656	0.0456977	0.0510149	0.0593496	0.0533781	0.059863	0.0553909	0.0628265	0.054886	0.0378464	0.0563172	0.0659485	0.0422292	0.0484249	0.0521133	0.0542097	0.0461623	0.0512753	0.0464264	0.0434556
69	Relative volume of grey matter in V Cerebellum	0.0192435	69	0.0334787	0.0473545	0.0521601	0.0630544	0.0625754	0.0652739	0.0730701	0.0726658	0.0662862	0.0452324	0.0420298	0.0404262	0.0478986	0.0389728	0.0497814	0.0461709	0.0599575	0.0623338	0.0512141	0.0430787	0.0506502	0.0469066	0.0521874	0.047057	0.0539566	0.0497892	0.0478721	0.0456751	0.050768	0.0584898	0.0529715	0.0594593	0.0552351	0.0618395	0.0536214	0.0374494	0.0558474	0.0648692	0.0415237	0.0468981	0.0520154	0.0532124	0.0446777	0.0504044	0.0453557	0.0428427
70	Relative volume of grey matter in VI Cerebellum	0.0192118	70	0.0332668	0.047032	0.0518417	0.0626527	0.0621711	0.0649635	0.0727177	0.0723641	0.0661061	0.0449403	0.0434733	0.0408461	0.0468063	0.0377399	0.0490914	0.0461155	0.058997	0.0616753	0.0502115	0.0425072	0.0504112	0.046745	0.0508765	0.0465102	0.0534736	0.0488287	0.047679	0.0450946	0.0503836	0.0582012	0.052694	0.0591267	0.0552199	0.0615874	0.0523395	0.0370798	0.0554308	0.0644939	0.0408341	0.0466886	0.051842	0.05269	0.045078	0.050419	0.0437496	0.042546
71	Relative volume of grey matter in Crus I Cerebellum	0.019455	71	0.0313728	0.0443478	0.0489865	0.0592002	0.0587673	0.0614499	0.0684057	0.068149	0.0638352	0.0424147	0.041	0.0384901	0.0457193	0.0358381	0.0464348	0.0442078	0.0561696	0.0587385	0.0475831	0.0406463	0.0479586	0.044264	0.0484695	0.0443619	0.0509343	0.0465518	0.045506	0.044281	0.0479492	0.0548776	0.0499373	0.0559924	0.052235	0.0581405	0.051336	0.0348976	0.0528945	0.0612529	0.0387142	0.0449018	0.0486342	0.0498112	0.0430626	0.047704	0.0422475	0.0403746
72	Relative volume of grey matter in Crus II Cerebellum	0.0192884	72	0.032192	0.0453381	0.0501823	0.0606615	0.0602496	0.0629458	0.0708765	0.0699204	0.0639762	0.0435004	0.0419209	0.0393766	0.046396	0.0369649	0.0477038	0.0445646	0.0581796	0.0601306	0.04895	0.0414812	0.0488379	0.0453697	0.0499231	0.0454296	0.0524203	0.0479293	0.046961	0.0450361	0.0491548	0.0563414	0.0511971	0.0573885	0.0535716	0.0595423	0.0519893	0.0356042	0.0541485	0.0625437	0.0395806	0.0458335	0.0498909	0.0510453	0.0437914	0.048473	0.0432595	0.0412928
73	Relative volume of grey matter in VIIb Cerebellum	0.0192577	73	0.0325185	0.045849	0.0506472	0.0612702	0.0610312	0.0636825	0.0717084	0.0714257	0.0646051	0.043916	0.0428694	0.039807	0.0469004	0.0373898	0.0482024	0.0450795	0.0586785	0.0606434	0.0493409	0.0417739	0.0494037	0.0457724	0.0503827	0.045836	0.0528742	0.0483021	0.0474624	0.0452793	0.0492895	0.056871	0.0515177	0.0578968	0.054112	0.060134	0.0518909	0.0358792	0.0544851	0.0632301	0.0399135	0.0463496	0.0503516	0.0513263	0.0441917	0.0490795	0.0436035	0.0416553
74	Relative volume of grey matter in VIIIa Cerebellum	0.0191477	74	0.0344054	0.0483596	0.0536944	0.064973	0.0647502	0.0675957	0.0755155	0.0762194	0.0685385	0.0465815	0.0462106	0.0423985	0.0497153	0.0397579	0.0510368	0.0476826	0.061842	0.0642027	0.0525157	0.0444418	0.0523924	0.0484722	0.0534346	0.0481251	0.0555372	0.0512534	0.0499684	0.0472034	0.0519577	0.0601202	0.0543355	0.0613933	0.0571758	0.0639648	0.0543367	0.0382925	0.057641	0.0671982	0.0423921	0.0492828	0.0532136	0.0542129	0.0464586	0.0515671	0.0461517	0.0441243
75	Relative volume of grey matter in VIIIb Cerebellum	0.0191491	75	0.0349394	0.0497931	0.0554032	0.0670121	0.0663399	0.069624	0.077554	0.0783367	0.0706432	0.0480067	0.0470994	0.043638	0.0520724	0.0413456	0.0526485	0.0494765	0.0634667	0.0662135	0.0544289	0.0462548	0.0538705	0.0497472	0.0552625	0.0492537	0.0568164	0.053037	0.0516771	0.0486471	0.0537334	0.0620387	0.0562154	0.0636407	0.0588377	0.0661401	0.0568363	0.0397221	0.0594648	0.0691651	0.0440257	0.0511235	0.0547464	0.0563677	0.048432	0.0534334	0.0483046	0.0452848
76	Relative volume of grey matter in IX Cerebellum	0.0192377	76	0.0335598	0.0471885	0.0523812	0.0632887	0.0627698	0.0654814	0.073069	0.0728326	0.0664376	0.0455297	0.0441232	0.0412316	0.0485849	0.0390452	0.0496403	0.0463289	0.0598723	0.0624213	0.0507207	0.0431591	0.0508248	0.0473324	0.0520818	0.0468752	0.0539388	0.0499786	0.048121	0.0460261	0.0508108	0.058604	0.0533109	0.0598359	0.0557192	0.0623391	0.0539392	0.037533	0.0559661	0.0650848	0.0415181	0.0482218	0.0518756	0.0532845	0.0453043	0.0500248	0.0451993	0.0429931
77	Relative volume of grey matter in X Cerebellum	0.0194927	77	0.0347121	0.0491607	0.0541642	0.0656073	0.0650905	0.0677864	0.0760508	0.075432	0.0689115	0.0469461	0.0453571	0.042661	0.0517713	0.0401927	0.0519649	0.0491008	0.0629099	0.0649365	0.0536077	0.0454498	0.0529557	0.0487352	0.0550599	0.0490851	0.056385	0.0520821	0.051366	0.0490716	0.0536586	0.0607968	0.0558074	0.0621433	0.0578967	0.0647902	0.0569003	0.0385315	0.0582904	0.0687464	0.0429643	0.0496616	0.0530478	0.0550152	0.0480483	0.0533711	0.046882	0.0440302
78	Relative volume of grey matter in Brain-Stem	0.0192576	78	0.0397107	0.0561188	0.0616868	0.0745238	0.0741095	0.0772362	0.0870374	0.086779	0.0782925	0.0534719	0.0518009	0.0451018	0.0593952	0.0463705	0.0592787	0.0560284	0.0711107	0.0740277	0.0607759	0.0516537	0.0602726	0.0559401	0.0621546	0.0565663	0.0646607	0.059223	0.058627	0.0559348	0.061116	0.0696419	0.0632851	0.0714738	0.0663619	0.0741394	0.0654145	0.0441658	0.0666816	0.0784009	0.0490189	0.0581839	0.0615559	0.0634685	0.0557669	0.0609897	0.0537293	0.0506935
79	Relative volume of grey matter in Vermis VI Cerebellum	0.0193125	79	0.0358548	0.0507251	0.0559615	0.0675415	0.0671503	0.0699313	0.0785852	0.0784444	0.0716394	0.0484629	0.0462637	0.0437296	0.0529129	0.0418137	0.0533477	0.0503037	0.0640725	0.0666379	0.0549885	0.0468764	0.0546035	0.0504789	0.0561769	0.0506057	0.0574951	0.0537723	0.05256	0.049665	0.0548799	0.0629273	0.0567596	0.063889	0.059551	0.0666644	0.058049	0.0400084	0.0599946	0.0695243	0.0443341	0.0517276	0.0552466	0.0567015	0.0484687	0.0544544	0.048543	0.0453697
80	Relative volume of grey matter in Vermis Crus I Cerebellum	0.0182859	80	0.0660132	0.0930205	0.102926	0.123545	0.122732	0.128101	0.142659	0.145078	0.131038	0.0887068	0.0860496	0.08038	0.101174	0.0781769	0.0988516	0.0933129	0.118792	0.122658	0.10219	0.0862736	0.0998228	0.0926556	0.103848	0.0935247	0.106867	0.0984693	0.0973162	0.093174	0.101057	0.114881	0.104973	0.117909	0.109892	0.123166	0.106982	0.0736176	0.109853	0.127994	0.081499	0.0952567	0.101696	0.104686	0.0927934	0.102779	0.0900553	0.0840717
81	Relative volume of grey matter in Vermis Crus II Cerebellum	0.0192057	81	0.0373503	0.0529382	0.0582411	0.0704431	0.0699494	0.0730162	0.0819036	0.0810917	0.0743881	0.0504611	0.0488306	0.0459088	0.0555188	0.0433831	0.0557378	0.0528514	0.0672578	0.0697239	0.0574185	0.0488734	0.0569803	0.0527033	0.0584088	0.053155	0.0608055	0.0558724	0.0552418	0.0525002	0.0572588	0.0653875	0.0595038	0.0667239	0.0622456	0.0695474	0.0608941	0.0417125	0.0624827	0.0724554	0.0461888	0.0540476	0.0578277	0.0592528	0.0516313	0.0569513	0.0506865	0.04773
82	Relative volume of grey matter in Vermis VIIb Cerebellum	0.0191528	82	0.0366681	0.0518837	0.0570755	0.0690093	0.0684399	0.0714728	0.07998	0.0796511	0.0726764	0.0494388	0.0479234	0.0450055	0.0535712	0.0423057	0.0544591	0.0515029	0.065463	0.0681711	0.0561546	0.0473366	0.0557459	0.0516504	0.0568608	0.0514289	0.0593677	0.054616	0.0538509	0.0506927	0.0558375	0.0641393	0.0581443	0.0653874	0.0608478	0.067781	0.0590026	0.0408791	0.0611335	0.0709844	0.045174	0.0526414	0.0569033	0.0579652	0.0500586	0.0554585	0.0493411	0.0468666
83	Relative volume of grey matter in Vermis VIIIa Cerebellum	0.0191236	83	0.0346453	0.0491032	0.0540165	0.0653967	0.0646819	0.0678894	0.0765937	0.0752305	0.068793	0.0467779	0.0457943	0.0425472	0.0504876	0.0399789	0.0515689	0.0483287	0.062075	0.0648096	0.0534403	0.0449574	0.0526161	0.0487056	0.0535805	0.0483017	0.0559949	0.0516405	0.0508496	0.0480532	0.0523176	0.060576	0.054674	0.0617703	0.0574315	0.0641025	0.0555277	0.0387003	0.0578054	0.0671652	0.0426214	0.0495221	0.0534512	0.0546	0.047009	0.0522707	0.0467723	0.0443842
84	Relative volume of grey matter in Vermis VIIIb Cerebellum	0.0192283	84	0.0334102	0.0471092	0.0520853	0.0629187	0.0624231	0.0653652	0.0730527	0.0724185	0.0662243	0.0451456	0.0438312	0.0409765	0.0487273	0.038778	0.0497022	0.0463068	0.0597027	0.0623791	0.0512618	0.0432999	0.0508223	0.0470431	0.0520044	0.0466918	0.0537908	0.0497442	0.0488097	0.0461563	0.050707	0.0584259	0.0530719	0.0596515	0.0555177	0.0621351	0.0535587	0.0373088	0.0557041	0.0647283	0.0412476	0.0478095	0.0514301	0.0528727	0.0454515	0.0506887	0.045129	0.0427827
85	Relative volume of grey matter in Vermis IX Cerebellum	0.0192485	85	0.0361517	0.0509394	0.056279	0.0681001	0.0676497	0.0704603	0.0787311	0.0784099	0.0715946	0.0488094	0.0468568	0.0440997	0.0514926	0.0420245	0.0535602	0.0498349	0.0645105	0.0673323	0.0552943	0.046144	0.0546723	0.0509037	0.0555905	0.050252	0.0585499	0.0534482	0.0519174	0.0501335	0.0546763	0.063017	0.0574654	0.0644125	0.0599986	0.0670461	0.0579279	0.0402491	0.0602732	0.0698921	0.0446035	0.0510333	0.0561083	0.0574385	0.0480871	0.053903	0.0483836	0.0462293
86	Relative volume of grey matter in Vermis X Cerebellum	0.0191078	86	0.0375307	0.0528952	0.0583379	0.0705682	0.0701326	0.0731132	0.0815417	0.0812769	0.0742619	0.0505801	0.0489503	0.0455957	0.0553004	0.0435684	0.0556294	0.0522142	0.0668825	0.0694984	0.0567227	0.0470131	0.0569053	0.0527979	0.0583324	0.0531184	0.0606347	0.0559639	0.0543612	0.05183	0.0565811	0.0655055	0.0592474	0.0666555	0.0621974	0.0700344	0.0607763	0.0418605	0.0623153	0.0724579	0.0464029	0.0544221	0.0581231	0.0602551	0.0518151	0.0558364	0.0496786	0.047126
Panel C. Significant estimates at the 5% level.
	Trait	h2	rg	1	2	3	4	5	6	7	8	9	10	11	12	13	14	15	16	17	18	19	20	21	22	23	24	25	26	27	28	29	30	31	32	33	34	35	36	37	38	39	40	41	42	43	44	45	46
1	Height	0.537201	1	1	-0.143792			-0.180385														-0.0949773					-0.0854847													0.130648		0.101161		-0.100844	-0.119649
2	Body-mass index (logarithm)	0.248512	2	-0.143792	1	-0.240594		0.176499			0.170671		-0.158534										0.10214										0.180982																0.112122
3	Educational attainment	0.199173	3		-0.240594	1							0.651359					-0.13101
4	Visual memory	0.134215	4				1	0.270512					-0.434672
5	Reaction time	0.137058	5	-0.180385	0.176499		0.270512	1					-0.236043									0.185742						0.200587
6	Neuroticism	0.124521	6						1	-0.481306	0.647888
7	Subjective well-being	0.0992685	7						-0.481306	1	-0.465564								0.204662
8	Depression	0.0994321	8		0.170671				0.647888	-0.465564	1
9	Alcohol drinks per week (logarithm)	0.120935	9									1																									0.228883	0.182476
10	Intelligence	0.276439	10		-0.158534	0.651359	-0.434672	-0.236043					1			0.129793																							-0.0862841	0.158137
11	Grey matter volume	0.298055	11											1	0.782006	0.13624	-0.144803			0.156983	0.197425						0.116983									0.138951		0.229309	0.0930932							0.16324	0.14309		-0.173543
12	Grey + white matter volume	0.342578	12											0.782006	1		-0.148632			0.122505	0.196058												-0.144628				0.126882	0.136244	0.128138			-0.140476		-0.108636					-0.15108
13	Relative volume of grey matter in Frontal Pole	0.22294	13										0.129793	0.13624		1	0.142921	0.283257	0.510688	0.205981		0.193734		0.128126					-0.202452										-0.126129	0.266352		0.138163	0.242321					0.303859
14	Relative volume of grey matter in Insular Cortex	0.394211	14											-0.144803	-0.148632	0.142921	1	0.269131	-0.105962	0.327836			0.123524	0.259672											-0.18337				-0.081521		0.171173	0.251588	0.209795					0.285138
15	Relative volume of grey matter in Superior Frontal Gyrus	0.218937	15			-0.13101										0.283257	0.269131	1	0.164218			0.388499		0.286118		0.171655		-0.253359				-0.205984	-0.160087	-0.226097	-0.37465	-0.384727			-0.138924		0.57265	0.108893			-0.188661	-0.13335		0.143299
16	Relative volume of grey matter in Middle Frontal Gyrus	0.247096	16							0.204662						0.510688	-0.105962	0.164218	1			0.247711													-0.174664	-0.132245			0.0895663			0.168227	0.277939	0.383015			0.214946
17	Relative volume of grey matter in Inferior Frontal Gyrus, pars triangularis	0.150241	17											0.156983	0.122505	0.205981	0.327836			1	0.555097					0.183988						-0.151432																0.40833
18	Relative volume of grey matter in Inferior Frontal Gyrus, pars opercularis	0.136789	18											0.197425	0.196058					0.555097	1										-0.148492									0.273019			0.178164					0.267646
19	Relative volume of grey matter in Precentral Gyrus	0.209212	19	-0.0949773				0.185742								0.193734		0.388499	0.247711			1						-0.153215		0.13551		0.315855				-0.170573				0.174969	0.428142		0.163374			-0.157508
20	Relative volume of grey matter in Temporal Pole	0.301056	20		0.10214												0.123524						1	0.401433		0.526351		-0.127414	0.562669	0.18787									-0.096744	0.264275					-0.150415			0.149135	0.420945
21	Relative volume of grey matter in Superior Temporal Gyrus, anterior division	0.212487	21													0.128126	0.259672	0.286118					0.401433	1	0.509604	0.351709	0.208643		0.207662	0.135798		-0.200305		-0.217549					-0.151598	0.158615			0.14815	-0.138375	-0.273114	-0.178817			0.138442
22	Relative volume of grey matter in Superior Temporal Gyrus, posterior division	0.254346	22																					0.509604	1		0.459083	0.245427			0.243739				0.236129	0.150319			-0.146946
23	Relative volume of grey matter in Middle Temporal Gyrus, anterior division	0.200778	23															0.171655		0.183988			0.526351	0.351709		1	0.289922	-0.14584	0.620083	0.260456	-0.240904																		0.260866
24	Relative volume of grey matter in Middle Temporal Gyrus, posterior division	0.247227	24	-0.0854847										0.116983										0.208643	0.459083	0.289922	1	0.44766		0.297124	0.268587				0.226067	0.314659	0.205642	0.14796	-0.144871						0.132893		-0.201011
25	Relative volume of grey matter in Middle Temporal Gyrus, temporooccipital part	0.184194	25					0.200587										-0.253359				-0.153215	-0.127414		0.245427	-0.14584	0.44766	1	-0.16016	0.158531	0.653542	0.224955		0.268437	0.520532	0.658824	0.246656	0.488964	-0.239338		-0.190025							-0.163078	-0.14494
26	Relative volume of grey matter in Inferior Temporal Gyrus, anterior division	0.22062	26													-0.202452							0.562669	0.207662		0.620083		-0.16016	1	0.395037	-0.164566	0.131826																	0.164446
27	Relative volume of grey matter in Inferior Temporal Gyrus, posterior division	0.227591	27																			0.13551	0.18787	0.135798		0.260456	0.297124	0.158531	0.395037	1	0.180408							0.144516											-0.115534
28	Relative volume of grey matter in Inferior Temporal Gyrus, temporooccipital part	0.249851	28																		-0.148492				0.243739	-0.240904	0.268587	0.653542	-0.164566	0.180408	1				0.277087	0.349845	0.273726	0.400994	-0.34498				-0.155958			-0.115154		0.108269
29	Relative volume of grey matter in Postcentral Gyrus	0.20672	29															-0.205984		-0.151432		0.315855		-0.200305				0.224955	0.131826			1	0.304389	0.589777	0.496394	0.328972	0.243178			0.194188
30	Relative volume of grey matter in Superior Parietal Lobule	0.158528	30		0.180982										-0.144628			-0.160087														0.304389	1	0.275889	0.436116	0.18793			-0.133885							0.18582
31	Relative volume of grey matter in Supramarginal Gyrus, anterior division	0.19266	31															-0.226097						-0.217549				0.268437				0.589777	0.275889	1	0.728961	0.407604	0.215833									0.163918
32	Relative volume of grey matter in Supramarginal Gyrus, posterior division	0.150942	32														-0.18337	-0.37465	-0.174664						0.236129		0.226067	0.520532			0.277087	0.496394	0.436116	0.728961	1	0.730885	0.240583	0.169403	-0.203632						0.179015	0.138143
33	Relative volume of grey matter in Angular Gyrus	0.172324	33											0.138951				-0.384727	-0.132245			-0.170573			0.150319		0.314659	0.658824			0.349845	0.328972	0.18793	0.407604	0.730885	1	0.278499	0.272636	-0.308174		-0.248394				0.288412	0.20128
34	Relative volume of grey matter in Lateral Occipital Cortex, superior division	0.137146	34									0.228883			0.126882												0.205642	0.246656			0.273726	0.243178		0.215833	0.240583	0.278499	1		-0.162571					-0.214103	0.288412	0.15521
35	Relative volume of grey matter in Lateral Occipital Cortex, inferior division	0.182026	35									0.182476		0.229309	0.136244												0.14796	0.488964		0.144516	0.400994				0.169403	0.272636		1	0.277088			-0.15438		-0.217273
36	Relative volume of grey matter in Intracalcarine Cortex	0.428543	36										-0.0862841	0.0930932	0.128138	-0.126129	-0.081521	-0.138924	0.0895663				-0.096744	-0.151598	-0.146946		-0.144871	-0.239338			-0.34498		-0.133885		-0.203632	-0.308174	-0.162571	0.277088	1	-0.136562		-0.0879837	0.109269	-0.147147		0.144997	0.372903	-0.101638	-0.112883
37	Relative volume of grey matter in Frontal Medial Cortex	0.174211	37	0.130648									0.158137			0.266352					0.273019	0.174969	0.264275	0.158615								0.194188							-0.136562	1		0.20026	0.333321					0.128295	0.180417
38	Relative volume of grey matter in Juxtapositional Lobule Cortex (formerly Supplementary M	0.126294	38														0.171173	0.57265				0.428142						-0.190025								-0.248394					1		0.400265	0.23728
39	Relative volume of grey matter in Subcallosal Cortex	0.337287	39	0.101161											-0.140476	0.138163	0.251588	0.108893	0.168227																			-0.15438	-0.0879837	0.20026		1	0.145347	0.157046				0.374087
40	Relative volume of grey matter in Paracingulate Gyrus	0.236817	40													0.242321	0.209795		0.277939		0.178164	0.163374		0.14815							-0.155958								0.109269	0.333321	0.400265	0.145347	1	0.243907	-0.142243				-0.142672
41	Relative volume of grey matter in Cingulate Gyrus, anterior division	0.206842	41	-0.100844											-0.108636				0.383015					-0.138375													-0.214103	-0.217273	-0.147147		0.23728	0.157046	0.243907	1	0.229132			-0.169782	-0.111823
42	Relative volume of grey matter in Cingulate Gyrus, posterior division	0.194257	42	-0.119649														-0.188661					-0.150415	-0.273114			0.132893								0.179015	0.288412	0.288412						-0.142243	0.229132	1	0.381676	-0.145602
43	Relative volume of grey matter in Precuneous Cortex	0.257344	43											0.16324				-0.13335				-0.157508		-0.178817							-0.115154		0.18582	0.163918	0.138143	0.20128	0.15521		0.144997						0.381676	1	0.41996
44	Relative volume of grey matter in Cuneal Cortex	0.208677	44											0.14309					0.214946								-0.201011												0.372903						-0.145602	0.41996	1
45	Relative volume of grey matter in Frontal Orbital Cortex	0.274836	45													0.303859	0.285138	0.143299		0.40833	0.267646		0.149135					-0.163078			0.108269								-0.101638	0.128295		0.374087		-0.169782				1
46	Relative volume of grey matter in Parahippocampal Gyrus, anterior division	0.312499	46		0.112122									-0.173543	-0.15108								0.420945	0.138442		0.260866		-0.14494	0.164446	-0.115534									-0.112883	0.180417			-0.142672	-0.111823					1
47	Relative volume of grey matter in Parahippocampal Gyrus, posterior division	0.318353	47											-0.186316	-0.171485				-0.21917					-0.1168										-0.152524															0.111239
48	Relative volume of grey matter in Lingual Gyrus	0.241285	48													-0.31776	-0.099161	-0.181841	-0.192573					-0.1308						-0.183777	-0.263844							0.143304	0.417181								0.143108	-0.140914	0.126431
49	Relative volume of grey matter in Temporal Fusiform Cortex, anterior division	0.251828	49	0.11888										-0.102636	-0.15208	-0.15707			-0.139344				0.659774	0.392217		0.346631			0.509306	0.267404		0.127577							-0.151127	0.235013									0.580359
50	Relative volume of grey matter in Temporal Fusiform Cortex, posterior division	0.332416	50	0.0946556															-0.102829				0.129192	0.27337	0.118416			0.183426	0.162	0.639896	0.297345					0.116894		0.131189	-0.230561									0.126368
51	Relative volume of grey matter in Temporal Occipital Fusiform Cortex	0.235339	51													-0.188559	-0.184763		-0.189053	-0.156562		-0.135202	-0.177136		0.164611	-0.213872	0.14636	0.309395	-0.178591		0.267349				0.271376	0.246823			-0.283479				-0.297858					-0.157372
52	Relative volume of grey matter in Occipital Fusiform Gyrus	0.225156	52							-0.183428						-0.195353	-0.199875	-0.178457						-0.202785	-0.14033			-0.166209			-0.228909							0.193536	0.439359			-0.144771					0.189926
53	Relative volume of grey matter in Frontal Operculum Cortex	0.228955	53											0.108786	0.113617	0.223499	0.523237	0.160275		0.715736	0.515939		0.193773	0.210065		0.166888		-0.18945	0.155174		-0.142922				-0.187648						0.262048		0.319509					0.331738
54	Relative volume of grey matter in Central Opercular Cortex	0.267856	54											0.209591	0.117557	0.173567	0.29123	0.126578	0.150457		0.212586	0.163898		0.341473	0.337686	0.153858	0.158619		0.166092	0.123919		0.238813		0.129834		0.140476						0.202403	0.263399			0.158693
55	Relative volume of grey matter in Parietal Operculum Cortex	0.280904	55											0.115941			0.200923						-0.115527		0.134912				0.135438					0.375865								0.181336				0.257309	0.172212	0.165868	-0.109409
56	Relative volume of grey matter in Planum Polare	0.29602	56														0.36957		-0.115289		0.173343		0.110798	0.4754	0.409026	-0.180169	0.160537	0.227731	0.13161	0.273205	0.207225							0.123348	-0.119272				0.189829						-0.119328
57	Relative volume of grey matter in Heschls Gyrus (includes H1 and H2)	0.316871	57														0.268278	0.143663		0.145826			-0.134153	0.214006	0.196611		-0.101731	-0.134814	0.205793	0.147338						-0.141861			0.0889213			0.141913				0.122415	0.24956	0.131963	-0.112565
58	Relative volume of grey matter in Planum Temporale	0.284212	58														0.191582	0.133468		0.15727			-0.122258	0.180119	0.373072	0.140942			0.152503	0.146939				0.120093		-0.206827						0.132592		-0.12671		0.126129	0.189723	0.166421	-0.0951591
59	Relative volume of grey matter in Supracalcarine Cortex	0.282008	59											0.0980889		-0.140993			0.131169				-0.124795										-0.188936				-0.147522	0.261752	0.449917	-0.165699		-0.128433		0.172349	-0.154352	0.398858	0.733026	-0.188605	-0.0993657
60	Relative volume of grey matter in Occipital Pole	0.326499	60										-0.147772				-0.0958132		0.179126	0.125024				-0.148939	-0.199128		-0.201388	-0.236747	0.10603		-0.125928				-0.213975	-0.341313		0.358261	0.753686			-0.0927925		-0.210641	-0.149673		0.432963
61	Relative volume of grey matter in Thalamus	0.353676	61		-0.10084									-0.375598	-0.239981	-0.125968		-0.159402		-0.175291	-0.231229			-0.106958														-0.146869		-0.120579	-0.146435		-0.119775		0.118125	-0.157268	-0.119952		0.110792
62	Relative volume of grey matter in Caudate	0.267035	62	-0.103244									-0.12246	-0.143505		-0.196942	-0.0920051					-0.147996	-0.166839	-0.231378		-0.214523			-0.13482		-0.174087	-0.174961	-0.198258	-0.139737			-0.185823		0.0871677	-0.331569			-0.232269	0.237264	0.135127			-0.138158
63	Relative volume of grey matter in Putamen	0.341265	63											-0.150866		-0.184174		-0.136992					-0.184171	-0.172788	-0.101458	-0.308262	-0.142659	-0.114638	-0.114003	-0.104381	-0.152702	-0.121081	-0.152804	-0.174179	-0.143972		-0.138781		0.113515	-0.197978			-0.0998991		0.114219			-0.0985268
64	Relative volume of grey matter in Pallidum	0.130407	64	-0.125157										-0.201995			0.13023																						0.12614					0.195295
65	Relative volume of grey matter in Hippocampus	0.395353	65							-0.152287				-0.396337	-0.153285	-0.143059			-0.184272											-0.153788	-0.107062							-0.224291					-0.110404				-0.194849		0.253977
66	Relative volume of grey matter in Amygdala	0.266757	66											-0.288639		-0.130041	0.107307											-0.223169	0.145661		-0.167141				-0.168903	-0.257543		-0.187782	0.0894164									0.109794	0.179106
67	Relative volume of grey matter in Ventral Striatum	0.355006	67											-0.188921		-0.171302		-0.130627	-0.124852				-0.223692	-0.122463	-0.0993481	-0.248293	-0.205167	-0.202674	-0.179963	-0.140738	-0.237109	-0.13056		-0.239665	-0.239749	-0.173303		-0.156117	0.127118	-0.118909	-0.128689			-0.158316		-0.116558	-0.156855
68	Relative volume of grey matter in I-IV Cerebellum	0.34972	68											-0.266612	-0.0918372	-0.280246		-0.103744	-0.249184		-0.128406		-0.111488	-0.106855	-0.19077		-0.194786	-0.204444	-0.122614	-0.279913	-0.283384	-0.204835		-0.3093	-0.285928	-0.22148		-0.166761		-0.140786			-0.232823	-0.165473		-0.255586	-0.160876	-0.11182
69	Relative volume of grey matter in V Cerebellum	0.358505	69											-0.226767	-0.112026	-0.307332	-0.0979893		-0.259147	-0.12518	-0.206549		-0.140176	-0.103086	-0.183451	-0.167092	-0.187198	-0.173153	-0.179317	-0.255252	-0.219466	-0.139766		-0.195482	-0.186884	-0.168851	-0.162447	-0.199605		-0.135862	-0.132518	-0.0958557	-0.33788	-0.222195	-0.13088	-0.29273	-0.200876	-0.161369
70	Relative volume of grey matter in VI Cerebellum	0.362921	70													-0.395484	-0.254923	-0.155614	-0.248838	-0.179065	-0.142206	-0.153769	-0.14812		-0.104968	-0.224878	-0.159956	-0.161087	-0.189664	-0.215708	-0.214543	-0.151844	-0.137604	-0.177543	-0.119903	-0.124324	-0.16484	-0.211563		-0.167054	-0.143089	-0.158302	-0.381802	-0.142037		-0.215716	-0.175953	-0.278557
71	Relative volume of grey matter in Crus I Cerebellum	0.41948	71									-0.183266			0.113455	-0.30532	-0.248997	-0.159673	-0.19786		-0.162442	-0.246979	-0.131514	-0.165465		-0.193215	-0.126765		-0.153208	-0.226543		-0.13152					-0.150228	-0.153437		-0.243556	-0.162455	-0.0942849	-0.264615			-0.17614	-0.157924	-0.144922
72	Relative volume of grey matter in Crus II Cerebellum	0.392206	72											-0.105618		-0.253642	-0.162745	-0.16582	-0.253241	-0.280616	-0.16909	-0.188301	-0.172671	-0.116024		-0.199328	-0.147191		-0.130925	-0.23396	-0.14344	-0.16944		-0.101466			-0.125106	-0.1975	-0.129312	-0.257501	-0.192145	-0.132479	-0.182054			-0.180659	-0.210437	-0.19396
73	Relative volume of grey matter in VIIb Cerebellum	0.382652	73		-0.0899731			-0.140603						-0.158255	-0.0815946	-0.253706	-0.150161	-0.177527	-0.228874	-0.285704	-0.141932	-0.120717	-0.165145			-0.18031	-0.134354		-0.141929	-0.180464	-0.152879	-0.157233		-0.15049			-0.151379	-0.249421	-0.151673	-0.198043	-0.166257	-0.159231	-0.1888	-0.139088	-0.163232	-0.196542	-0.188901	-0.193629
74	Relative volume of grey matter in VIIIa Cerebellum	0.333387	74	0.06762	-0.132736			-0.195764						-0.166715		-0.246085	-0.139905	-0.18029	-0.240465	-0.27222	-0.157405		-0.129276		-0.0961102	-0.186297	-0.207197	-0.205851	-0.123753	-0.194137	-0.200251	-0.168889		-0.229475	-0.191578		-0.163583	-0.278768	-0.113547	-0.140668	-0.198704	-0.137488	-0.212279	-0.241302	-0.171168	-0.276001	-0.235071	-0.173986
75	Relative volume of grey matter in VIIIb Cerebellum	0.312394	75	0.157368	-0.104269									-0.164958		-0.160779	-0.092062	-0.194667	-0.195812		-0.1433				-0.152225	-0.208103	-0.294654	-0.272676		-0.13729	-0.19325	-0.132929	-0.164055	-0.203467	-0.269292	-0.173935	-0.189341	-0.196901			-0.181005		-0.225162	-0.209638		-0.270408	-0.199437
76	Relative volume of grey matter in IX Cerebellum	0.355177	76		-0.0931646								0.132733	-0.124965		-0.223103	-0.113323	-0.174852	-0.24528		-0.139179	-0.116173	-0.125437	-0.139922	-0.100091	-0.234489	-0.277239	-0.23495	-0.111032	-0.260776	-0.201214	-0.147492	-0.127205	-0.154429	-0.187285	-0.157932	-0.191448	-0.147537		-0.117082	-0.148024		-0.196451	-0.1896		-0.300165	-0.25251
77	Relative volume of grey matter in X Cerebellum	0.334939	77												0.0977004	-0.165918	-0.192851	-0.165467							-0.11894	-0.174811	-0.176355		-0.123289					-0.136799				-0.173784	-0.0962456		-0.267377	-0.0949429	-0.259959	-0.227379	-0.174512	-0.207781
78	Relative volume of grey matter in Brain-Stem	0.249347	78					-0.162027							0.308741	-0.142769	-0.115786										-0.167835	-0.209117		-0.129954	-0.18584			-0.255853	-0.230581	-0.227001		-0.238214			-0.232615	-0.125727	-0.133972	-0.280102	-0.152422	-0.146181
79	Relative volume of grey matter in Vermis VI Cerebellum	0.309245	79											-0.140754		-0.21354	-0.0957728		-0.14315	-0.12933							-0.153429	-0.285654		-0.146923	-0.227147			-0.161367	-0.162489	-0.214203		-0.18913	-0.0973841				-0.103695	-0.204102	-0.159361	-0.263349	-0.132982	-0.11955	0.136576
80	Relative volume of grey matter in Vermis Crus I Cerebellum	0.0843694	80														-0.173291																														0.206858
81	Relative volume of grey matter in Vermis Crus II Cerebellum	0.281218	81														-0.149413	-0.111929	-0.107387	-0.147125											-0.132313											-0.103516		-0.114833	-0.140516	-0.127583
82	Relative volume of grey matter in Vermis VIIb Cerebellum	0.292978	82													-0.217242	-0.20342		-0.192251				-0.121823			-0.153384	-0.175843	-0.175483			-0.20698			-0.136073	-0.145035	-0.158947	-0.140422	-0.199106		-0.13213		-0.107878	-0.220464	-0.201995	-0.173922	-0.232148	-0.188156	-0.147964
83	Relative volume of grey matter in Vermis VIIIa Cerebellum	0.329341	83		-0.115287					-0.164396				-0.1323		-0.198571	-0.185995	-0.137409	-0.230932		-0.150416				-0.0973636	-0.174406	-0.230381	-0.194351			-0.162064	-0.174604		-0.213473	-0.178772	-0.150573	-0.165862	-0.188191				-0.118968	-0.209199	-0.211532	-0.183133	-0.256709	-0.221336	-0.092566
84	Relative volume of grey matter in Vermis VIIIb Cerebellum	0.359377	84		-0.0961456											-0.197668	-0.133444	-0.114552	-0.225644		-0.164119					-0.210199	-0.267508	-0.23927		-0.148082	-0.184507	-0.164441	-0.149049	-0.174229	-0.172548	-0.152198	-0.186804	-0.209907					-0.191496	-0.201387	-0.134986	-0.290702	-0.202167
85	Relative volume of grey matter in Vermis IX Cerebellum	0.303149	85		-0.10509									-0.198904		-0.304149	-0.170232	-0.12772	-0.275256	-0.126588	-0.218698		-0.153342	-0.135147		-0.282713	-0.271388	-0.167619	-0.147234	-0.285531	-0.151187	-0.149156		-0.185235	-0.146776		-0.22019	-0.170346	-0.093999	-0.168539		-0.110223	-0.240242	-0.138471	-0.127383	-0.358355	-0.276165	-0.16766
86	Relative volume of grey matter in Vermis X Cerebellum	0.278636	86		-0.127898			-0.149209							0.126908	-0.223897			-0.229157	-0.13421		-0.121677	-0.253113			-0.200713	-0.168898	-0.178573	-0.112167	-0.268788	-0.229897	-0.178364		-0.191544	-0.180435		-0.164368			-0.286734					-0.167953	-0.22127	-0.283243	-0.208145	-0.193116
[truncated: 40 more columns]
