# Supplementary material for: Multivariate analysis reveals shared genetic architecture of brain morphology and human behavior
Source: Commun Biol. 2021 Oct 12;4:1180. doi: 10.1038/s42003-021-02712-y (PMC8511103; doi:10.1038/s42003-021-02712-y)
Supplement: Supplementary file 5 — Supplemental Data 2 [file 42003_2021_2712_MOESM5_ESM.xlsx]

## Sheet: Data 2
Supplementary Data 2. The heritability of and genetic correlations across 86 traits in 20,190 unrelated ‘white British’ individuals from the UK Biobank as estimated in a pairwise (bivariate) approach using MGREML (relative volumes). Each h2 (and its standard errors) reflects the average estimate from 85 pairwise analyses.
Panel A. Point estimates.
	Trait	h2	rg	1	2	3	4	5	6	7	8	9	10	11	12	13	14	15	16	17	18	19	20	21	22	23	24	25	26	27	28	29	30	31	32	33	34	35	36	37	38	39	40	41	42	43	44	45	46
1	Height	0.543161	1	1	-0.161309	0.0675739	-0.0544956	-0.197836	0.00536233	-0.0589263	-0.02388	0.0370888	0.133108	-0.0221114	-0.0562724	0.0671827	-0.0187004	-0.035102	0.0106998	0.0856617	0.0716312	-0.0853539	0.0430015	0.0108999	-0.00167428	-0.0624948	-0.074169	0.00512689	0.00345365	-0.0634096	0.0545153	-0.0190104	0.0509822	-0.0396449	0.0474182	0.0599606	0.00984478	-0.0196802	-0.0592767	0.143038	-0.057164	0.0941407	0.0412496	-0.101574	-0.115662	0.0551302	-0.034557	0.0507294	0.0482073
2	Body-mass index (logarithm)	0.252973	2	-0.161309	1	-0.267917	-0.00738946	0.170984	0.00801398	0.0736415	0.173071	-0.107483	-0.190319	-0.0632234	-0.0739	-0.10759	0.00230675	0.0678559	-0.0180465	0.0176928	0.0587918	-0.0338914	0.0999542	-0.0165448	-0.0244199	0.00654826	0.0141405	0.0379138	-0.0844475	0.0523509	-0.0174954	-0.024643	0.174314	0.0385569	0.00428887	-0.00161216	0.0239354	0.105236	0.00794838	-0.11256	0.0725006	0.0333171	0.0230003	-0.0765547	-0.0724393	0.0433618	0.124487	0.0724203	0.106779
3	Educational attainment	0.197287	3	0.0675739	-0.267917	1	-0.149781	-0.0292989	-0.109638	-0.143804	-0.126985	-0.0578965	0.707352	-0.0316475	-0.0422544	0.0535003	-0.020736	-0.154817	-0.113427	0.00628622	0.152286	0.0879866	0.0414834	-0.0437197	0.0366694	0.048487	-0.00195784	0.0172462	-0.0311872	0.0200365	-0.0443393	-0.00103662	0.0452077	-0.0139694	-0.00285677	0.0165284	-0.0957428	-0.0605536	0.0440284	0.0841516	-0.0128027	0.0293221	-0.0732424	0.0048742	0.10417	0.0459929	-0.0646751	0.0125496	0.03479
4	Visual memory	0.128383	4	-0.0544956	-0.00738946	-0.149781	1	0.294148	0.191872	0.269366	0.191038	0.0442842	-0.484367	-0.0487612	-0.0141489	-0.102945	-0.105677	0.0880182	0.018366	-0.176553	0.162659	0.0277267	0.0154248	0.0782229	0.0092074	-0.0362498	0.122291	0.0398037	0.0316357	-0.0564318	0.0269955	0.0691105	0.00293176	-0.108077	0.0165398	0.0984892	0.100264	-0.0219752	0.0363601	-0.0374911	-0.0442387	5.09802e-05	-0.10832	0.0182039	-0.0395684	-0.0771829	0.0410081	0.00994534	0.00978163
5	Reaction time	0.121664	5	-0.197836	0.170984	-0.0292989	0.294148	1	0.0724903	0.164589	-0.088541	0.0942296	-0.2618	0.0157364	-0.0614963	-0.0748022	-0.0669367	0.0774671	0.0646226	-0.158919	-0.122586	0.218426	0.0495284	0.0789841	-0.0732068	0.162104	0.0269888	0.269332	0.185435	0.0699746	0.115659	0.146284	0.0234566	-0.111134	-0.0913556	0.0318202	0.00101008	0.0865663	0.019064	-0.183836	0.261847	-0.0667826	0.0664801	0.0290485	-0.00551182	0.0364003	0.19055	0.0202576	-0.0678851
6	Neuroticism	0.119919	6	0.00536233	0.00801398	-0.109638	0.191872	0.0724903	1	-0.519257	0.696383	-0.159541	-0.0507904	-0.0829982	-0.0708173	0.0282266	0.0328061	0.120491	-0.0358144	-0.0530156	-0.108864	-0.0584737	-0.0617552	0.075518	0.0107111	-0.104871	-0.118621	-0.0621357	0.0435487	-0.053952	-0.0964566	0.0228117	0.0306088	-0.0845999	-0.0988081	-0.126577	0.109282	-0.0229471	-0.0457578	0.0678283	-0.072237	0.00946057	0.00974441	-0.0441577	-0.031791	-0.0283538	-0.0269534	0.0549309	0.0375578
7	Subjective well-being	0.0831027	7	-0.0589263	0.0736415	-0.143804	0.269366	0.164589	-0.519257	1	-0.46148	0.270281	-0.141839	0.00758007	0.00108635	0.00479752	-0.03745	0.060184	0.239159	0.0179944	0.11996	0.0527951	-0.0668163	0.049412	0.119737	-0.0547039	0.152079	0.183325	-0.0655204	-0.0384634	0.239852	-0.0140635	0.0908643	0.174523	0.0232642	0.0761672	0.207282	-0.143281	-0.0526844	-0.207161	0.0242427	0.127545	-0.0754445	0.0673586	0.00324756	-0.0298869	0.0168054	0.101449	-0.108143
8	Depression	0.0897766	8	-0.02388	0.173071	-0.126985	0.191038	-0.088541	0.696383	-0.46148	1	-0.140688	-0.0771957	-0.0449396	0.0320327	0.00337571	0.0186616	0.0126146	0.05932	-0.133253	-0.0121993	-0.088637	-0.00652361	0.134962	-0.102634	-0.0679588	-0.178784	-0.227201	-0.0593069	-0.00268602	-0.179896	-0.0188548	-0.0418246	-0.148631	-0.199017	-0.0988057	-0.0352199	0.0513795	0.0714194	0.0824828	-0.0110636	0.0360547	0.0562467	-0.0550789	-0.040625	-0.005331	0.109435	-0.145826	0.1498
9	Alcohol drinks per week (logarithm)	0.114846	9	0.0370888	-0.107483	-0.0578965	0.0442842	0.0942296	-0.159541	0.270281	-0.140688	1	-0.00105611	-0.10255	-0.0609039	-0.110003	0.035621	0.0133685	0.00158508	-0.222779	-0.17446	0.0197209	-0.0886943	0.05333	-0.028369	-0.0913366	-0.0189889	0.0721859	-0.125457	0.15474	-0.0194879	0.0508995	0.095843	0.067435	0.0666075	-0.0110718	0.261743	0.180688	-0.0439445	0.00347764	-0.105562	-0.00521886	0.0433171	-0.0216092	-0.0354934	0.022229	-0.105677	-0.088158	-0.100576
10	Intelligence	0.289121	10	0.133108	-0.190319	0.707352	-0.484367	-0.2618	-0.0507904	-0.141839	-0.0771957	-0.00105611	1	0.0276485	0.049791	0.120575	0.0468206	-0.0317004	0.0069316	0.127255	0.0342945	0.021196	0.0564677	0.0713229	0.0538807	0.0727708	-0.0834531	-0.0629511	0.00737281	-0.0357445	-0.0376497	-0.0717034	-0.0197182	-0.0112709	-0.0361553	-0.0445651	-0.0163011	-0.0559498	-0.0866402	0.153641	0.0115281	0.0712396	-0.0331177	-0.0204996	-0.008744	0.0427779	-0.0317788	0.0384611	0.0614817
11	Grey matter volume	0.302524	11	-0.0221114	-0.0632234	-0.0316475	-0.0487612	0.0157364	-0.0829982	0.00758007	-0.0449396	-0.10255	0.0276485	1	0.783316	0.132735	-0.139654	0.0184877	0.0356726	0.169222	0.205262	0.0476875	-0.0123926	-0.0161931	0.00875302	0.102971	0.121014	0.136975	-0.0620529	0.00142345	0.0444788	0.0342171	-0.0788731	0.101532	0.0680745	0.152744	0.0914795	0.239734	0.0900042	-0.0192296	0.00391827	-0.0738082	0.0570158	-0.0868994	-0.0261129	0.168064	0.148963	0.0616634	-0.172214
12	Grey + white matter volume	0.343044	12	-0.0562724	-0.0739	-0.0422544	-0.0141489	-0.0614963	-0.0708173	0.00108635	0.0320327	-0.0609039	0.049791	0.783316	1	0.0694799	-0.147293	-0.0279031	0.0308757	0.134797	0.19526	-0.0601135	-0.0498312	-0.0704367	-0.0534481	0.0654228	0.00160041	0.0774175	-0.0813815	-0.0812231	-0.0424953	-0.0716965	-0.14644	-0.0204399	-0.0916036	-0.00776246	0.130347	0.149372	0.131379	-0.0925637	-0.0918187	-0.149037	0.0113363	-0.112192	-0.019976	0.0546488	0.0436439	0.00423735	-0.155232
13	Relative volume of grey matter in Frontal Pole	0.216051	13	0.0671827	-0.10759	0.0535003	-0.102945	-0.0748022	0.0282266	0.00479752	0.00337571	-0.110003	0.120575	0.132735	0.0694799	1	0.141957	0.281055	0.524235	0.209175	0.124448	0.203092	3.64207e-05	0.136669	0.0416112	0.0631339	-0.0273935	-0.0277286	-0.230923	-0.0794353	0.123492	-0.0529382	0.0233046	-0.0184567	-0.0512183	-0.0382526	0.131869	-0.0497799	-0.139603	0.254333	0.0633102	0.135238	0.24917	0.118071	-0.0145394	-0.04402	-0.116376	0.309847	-0.0646521
14	Relative volume of grey matter in Insular Cortex	0.392951	14	-0.0187004	0.00230675	-0.020736	-0.105677	-0.0669367	0.0328061	-0.03745	0.0186616	0.035621	0.0468206	-0.139654	-0.147293	0.141957	1	0.277927	-0.0964193	0.341469	0.0890191	0.0599422	0.115453	0.262768	0.0821213	0.0793016	0.0353909	-0.0677119	0.0745254	0.021609	0.0339066	-0.0476621	0.0213607	-0.0428267	-0.189836	-0.062078	-0.0677173	0.0261617	-0.086147	0.0467929	0.189069	0.253535	0.209629	0.0176755	0.00422086	-0.0807721	-0.0918858	0.284832	-0.0452859
15	Relative volume of grey matter in Superior Frontal Gyrus	0.20833	15	-0.035102	0.0678559	-0.154817	0.0880182	0.0774671	0.120491	0.060184	0.0126146	0.0133685	-0.0317004	0.0184877	-0.0279031	0.281055	0.277927	1	0.169018	0.104486	0.0680187	0.402931	0.0333281	0.321456	-0.0586667	0.189093	-0.123407	-0.27684	-0.0596448	0.013686	-0.107418	-0.213102	-0.169794	-0.231078	-0.423401	-0.433061	-0.130538	-0.0466666	-0.14497	0.062044	0.678363	0.110467	0.0996033	0.0709545	-0.214142	-0.149353	-0.0391196	0.147403	-0.0726876
16	Relative volume of grey matter in Middle Frontal Gyrus	0.244705	16	0.0106998	-0.0180465	-0.113427	0.018366	0.0646226	-0.0358144	0.239159	0.05932	0.00158508	0.0069316	0.0356726	0.0308757	0.524235	-0.0964193	0.169018	1	0.131637	0.110944	0.25957	0.0377922	-0.0794937	-0.0345353	0.0452229	-0.0343434	-0.114872	0.0510821	0.0128466	-0.106633	-0.0680959	-0.0436837	-0.129034	-0.191616	-0.126144	-0.0219918	-0.0557009	0.0973812	0.112282	0.115498	0.17002	0.293953	0.409365	-0.0290083	0.100077	0.230448	-0.0647917	-0.0500128
17	Relative volume of grey matter in Inferior Frontal Gyrus, pars triangularis	0.132609	17	0.0856617	0.0176928	0.00628622	-0.176553	-0.158919	-0.0530156	0.0179944	-0.133253	-0.222779	0.127255	0.169222	0.134797	0.209175	0.341469	0.104486	0.131637	1	0.637364	0.0879471	0.146788	0.105693	-0.0508261	0.203243	-0.0820367	-0.11372	0.119548	0.045933	-0.148492	-0.170799	-0.120611	-0.0607122	-0.136885	-0.0964262	-0.0931643	0.210658	0.0893741	-0.0999922	0.234627	0.0683606	0.0940384	-0.0982322	-0.106133	0.102943	0.0686589	0.438964	-0.0904945
18	Relative volume of grey matter in Inferior Frontal Gyrus, pars opercularis	0.127846	18	0.0716312	0.0587918	0.152286	0.162659	-0.122586	-0.108864	0.11996	-0.0121993	-0.17446	0.0342945	0.205262	0.19526	0.124448	0.0890191	0.0680187	0.110944	0.637364	1	0.101538	0.120143	0.0534684	0.0751211	0.130209	0.0823043	0.0409754	0.0221943	-0.011899	-0.128796	-0.0658331	-0.12075	-0.120546	0.000955377	0.149728	0.00908656	0.162966	0.0170858	0.307283	0.2025	-0.0117854	0.195018	0.0301988	-0.0751454	0.0772497	-0.00677714	0.267117	-0.0672454
19	Relative volume of grey matter in Precentral Gyrus	0.210036	19	-0.0853539	-0.0338914	0.0879866	0.0277267	0.218426	-0.0584737	0.0527951	-0.088637	0.0197209	0.021196	0.0476875	-0.0601135	0.203092	0.0599422	0.402931	0.25957	0.0879471	0.101538	1	0.0293494	0.0563198	-0.0229336	0.0484673	-0.0472224	-0.183221	0.0798732	0.137548	-0.107064	0.327013	-0.083489	-0.0162732	-0.107315	-0.174183	-0.0498536	-0.126253	-0.0629716	0.198757	0.486785	0.0699101	0.160268	0.1654	-0.0738746	-0.173461	0.0722346	0.0715563	-0.0922426
20	Relative volume of grey matter in Temporal Pole	0.297749	20	0.0430015	0.0999542	0.0414834	0.0154248	0.0495284	-0.0617552	-0.0668163	-0.00652361	-0.0886943	0.0564677	-0.0123926	-0.0498312	3.64207e-05	0.115453	0.0333281	0.0377922	0.146788	0.120143	0.0293494	1	0.404968	0.00253358	0.539517	0.0778278	-0.143562	0.568475	0.181546	-0.0833168	0.0556939	-0.115016	-0.0399365	-0.0327335	0.0563596	0.0101923	0.00482304	-0.0963436	0.27967	0.0932392	-0.0727302	0.0906439	0.00258488	-0.148523	-0.00892137	0.075839	0.127663	0.42193
21	Relative volume of grey matter in Superior Temporal Gyrus, anterior division	0.198093	21	0.0108999	-0.0165448	-0.0437197	0.0782229	0.0789841	0.075518	0.049412	0.134962	0.05333	0.0713229	-0.0161931	-0.0704367	0.136669	0.262768	0.321456	-0.0794937	0.105693	0.0534684	0.0563198	0.404968	1	0.527461	0.357816	0.210968	-0.00376657	0.212268	0.114241	0.0554206	-0.235397	-0.126421	-0.253005	-0.139831	-0.061962	0.0411753	-0.0320687	-0.151286	0.158506	-0.0224703	-0.0800293	0.16797	-0.140019	-0.302424	-0.201948	-0.0125964	0.0259085	0.125546
22	Relative volume of grey matter in Superior Temporal Gyrus, posterior division	0.247049	22	-0.00167428	-0.0244199	0.0366694	0.0092074	-0.0732068	0.0107111	0.119737	-0.102634	-0.028369	0.0538807	0.00875302	-0.0534481	0.0416112	0.0821213	-0.0586667	-0.0345353	-0.0508261	0.0751211	-0.0229336	0.00253358	0.527461	1	0.041185	0.467641	0.245944	0.0229192	-0.0278607	0.245468	0.0405852	0.0451465	0.0240838	0.239143	0.135488	0.064099	0.0935557	-0.15659	0.0836534	-0.0256779	0.0440337	0.052656	-0.0358345	-0.0314946	-0.0840394	-0.0365016	-0.0400948	0.0320081
23	Relative volume of grey matter in Middle Temporal Gyrus, anterior division	0.189057	23	-0.0624948	0.00654826	0.048487	-0.0362498	0.162104	-0.104871	-0.0547039	-0.0679588	-0.0913366	0.0727708	0.102971	0.0654228	0.0631339	0.0793016	0.189093	0.0452229	0.203243	0.130209	0.0484673	0.539517	0.357816	0.041185	1	0.300331	-0.159449	0.654136	0.268494	-0.247189	-0.048941	-0.0502042	0.0219429	-0.0338288	0.00461732	0.0840258	-0.09431	0.0546258	0.13761	0.0426853	0.0477923	-0.0564741	-0.0498211	-0.021917	0.0474428	0.0796645	0.0649823	0.258736
24	Relative volume of grey matter in Middle Temporal Gyrus, posterior division	0.243224	24	-0.074169	0.0141405	-0.00195784	0.122291	0.0269888	-0.118621	0.152079	-0.178784	-0.0189889	-0.0834531	0.121014	0.00160041	-0.0273935	0.0353909	-0.123407	-0.0343434	-0.0820367	0.0823043	-0.0472224	0.0778278	0.210968	0.467641	0.300331	1	0.460329	0.0124439	0.288048	0.266847	0.0832473	-0.00504995	0.128869	0.241711	0.318577	0.208322	0.142217	-0.149299	0.07879	-0.100151	-0.00323197	-0.0937784	0.0492366	0.135431	0.0339131	-0.216908	-0.0349235	0.0217234
25	Relative volume of grey matter in Middle Temporal Gyrus, temporooccipital part	0.170945	25	0.00512689	0.0379138	0.0172462	0.0398037	0.269332	-0.0621357	0.183325	-0.227201	0.0721859	-0.0629511	0.136975	0.0774175	-0.0277286	-0.0677119	-0.27684	-0.114872	-0.11372	0.0409754	-0.183221	-0.143562	-0.00376657	0.245944	-0.159449	0.460329	1	-0.191782	0.172766	0.678914	0.234421	0.138207	0.277349	0.578992	0.743117	0.245741	0.530827	-0.243497	0.142325	-0.228666	-0.0424846	-0.111457	0.0950554	0.136289	-0.0681184	-0.0588839	-0.179893	-0.159875
26	Relative volume of grey matter in Inferior Temporal Gyrus, anterior division	0.209559	26	0.00345365	-0.0844475	-0.0311872	0.0316357	0.185435	0.0435487	-0.0655204	-0.0593069	-0.125457	0.00737281	-0.0620529	-0.0813815	-0.230923	0.0745254	-0.0596448	0.0510821	0.119548	0.0221943	0.0798732	0.568475	0.212268	0.0229192	0.654136	0.0124439	-0.191782	1	0.390027	-0.182221	0.138868	-0.0693004	0.0569334	-0.0621483	-0.0441957	-0.070626	-0.00339745	0.047664	0.11715	-0.0149182	-0.0198701	0.111969	-0.0190878	-0.059822	0.0377973	0.0931784	-0.0552455	0.151279
27	Relative volume of grey matter in Inferior Temporal Gyrus, posterior division	0.217969	27	-0.0634096	0.0523509	0.0200365	-0.0564318	0.0699746	-0.053952	-0.0384634	-0.00268602	0.15474	-0.0357445	0.00142345	-0.0812231	-0.0794353	0.021609	0.013686	0.0128466	0.045933	-0.011899	0.137548	0.181546	0.114241	-0.0278607	0.268494	0.288048	0.172766	0.390027	1	0.179161	0.133646	-0.149497	0.153934	-0.0339718	0.0130616	-0.0411215	0.119106	-0.058039	0.0178174	-0.0323693	-0.0935571	-0.0421592	-0.0936605	0.0716404	-0.0246621	0.0786807	0.0780594	-0.133304
28	Relative volume of grey matter in Inferior Temporal Gyrus, temporooccipital part	0.241123	28	0.0545153	-0.0174954	-0.0443393	0.0269955	0.115659	-0.0964566	0.239852	-0.179896	-0.0194879	-0.0376497	0.0444788	-0.0424953	0.123492	0.0339066	-0.107418	-0.106633	-0.148492	-0.128796	-0.107064	-0.0833168	0.0554206	0.245468	-0.247189	0.266847	0.678914	-0.182221	0.179161	1	0.0387464	0.101473	0.0604418	0.318288	0.379974	0.263534	0.429838	-0.352226	0.0692632	-0.014352	0.00370803	-0.16272	-0.0908105	0.0544105	-0.116147	-0.0410185	0.12164	-0.0271368
29	Relative volume of grey matter in Postcentral Gyrus	0.203918	29	-0.0190104	-0.024643	-0.00103662	0.0691105	0.146284	0.0228117	-0.0140635	-0.0188548	0.0508995	-0.0717034	0.0342171	-0.0716965	-0.0529382	-0.0476621	-0.213102	-0.0680959	-0.170799	-0.0658331	0.327013	0.0556939	-0.235397	0.0405852	-0.048941	0.0832473	0.234421	0.138868	0.133646	0.0387464	1	0.319117	0.592552	0.549869	0.337094	0.268369	-0.0379088	-0.0895521	0.195644	-0.0866719	0.017248	-0.0122694	-0.080102	0.00938245	0.0936831	0.0449564	0.0301532	0.0406587
30	Relative volume of grey matter in Superior Parietal Lobule	0.15646	30	0.0509822	0.174314	0.0452077	0.00293176	0.0234566	0.0306088	0.0908643	-0.0418246	0.095843	-0.0197182	-0.0788731	-0.14644	0.0233046	0.0213607	-0.169794	-0.0436837	-0.120611	-0.12075	-0.083489	-0.115016	-0.126421	0.0451465	-0.0502042	-0.00504995	0.138207	-0.0693004	-0.149497	0.101473	0.319117	1	0.301974	0.505389	0.196675	0.137209	-0.145409	-0.139877	-0.0101065	-0.129758	0.0446154	-0.00414103	-0.0572185	0.134468	0.186153	-0.141439	0.0844708	0.0596665
31	Relative volume of grey matter in Supramarginal Gyrus, anterior division	0.184075	31	-0.0396449	0.0385569	-0.0139694	-0.108077	-0.111134	-0.0845999	0.174523	-0.148631	0.067435	-0.0112709	0.101532	-0.0204399	-0.0184567	-0.0428267	-0.231078	-0.129034	-0.0607122	-0.120546	-0.0162732	-0.0399365	-0.253005	0.0240838	0.0219429	0.128869	0.277349	0.0569334	0.153934	0.0604418	0.592552	0.301974	1	0.812196	0.433213	0.253249	0.0744034	-0.0946197	0.0997303	-0.0588617	0.0146373	-0.0893835	-0.0023619	0.10143	0.171806	0.157751	0.0248505	-0.0545713
32	Relative volume of grey matter in Supramarginal Gyrus, posterior division	0.132429	32	0.0474182	0.00428887	-0.00285677	0.0165398	-0.0913556	-0.0988081	0.0232642	-0.199017	0.0666075	-0.0361553	0.0680745	-0.0916036	-0.0512183	-0.189836	-0.423401	-0.191616	-0.136885	0.000955377	-0.107315	-0.0327335	-0.139831	0.239143	-0.0338288	0.241711	0.578992	-0.0621483	-0.0339718	0.318288	0.549869	0.505389	0.812196	1	0.824448	0.306753	0.20356	-0.212443	0.193327	-0.278606	-0.0824392	-0.0828915	0.227053	0.211882	0.167389	-0.0645772	-0.0592873	-0.0219133
33	Relative volume of grey matter in Angular Gyrus	0.162234	33	0.0599606	-0.00161216	0.0165284	0.0984892	0.0318202	-0.126577	0.0761672	-0.0988057	-0.0110718	-0.0445651	0.152744	-0.00776246	-0.0382526	-0.062078	-0.433061	-0.126144	-0.0964262	0.149728	-0.174183	0.0563596	-0.061962	0.135488	0.00461732	0.318577	0.743117	-0.0441957	0.0130616	0.379974	0.337094	0.196675	0.433213	0.824448	1	0.301077	0.320032	-0.311727	0.0821344	-0.279572	-0.00553437	-0.127522	0.166579	0.334408	0.221123	-0.0259558	-0.0577971	-0.0122521
34	Relative volume of grey matter in Lateral Occipital Cortex, superior division	0.127988	34	0.00984478	0.0239354	-0.0957428	0.100264	0.00101008	0.109282	0.207282	-0.0352199	0.261743	-0.0163011	0.0914795	0.130347	0.131869	-0.0677173	-0.130538	-0.0219918	-0.0931643	0.00908656	-0.0498536	0.0101923	0.0411753	0.064099	0.0840258	0.208322	0.245741	-0.070626	-0.0411215	0.263534	0.268369	0.137209	0.253249	0.306753	0.301077	1	0.13555	-0.175198	0.0613067	-0.146446	-0.0190264	-0.0816989	-0.274163	0.316343	0.158946	-0.090877	-0.00784042	0.0601864
35	Relative volume of grey matter in Lateral Occipital Cortex, inferior division	0.165468	35	-0.0196802	0.105236	-0.0605536	-0.0219752	0.0865663	-0.0229471	-0.143281	0.0513795	0.180688	-0.0559498	0.239734	0.149372	-0.0497799	0.0261617	-0.0466666	-0.0557009	0.210658	0.162966	-0.126253	0.00482304	-0.0320687	0.0935557	-0.09431	0.142217	0.530827	-0.00339745	0.119106	0.429838	-0.0379088	-0.145409	0.0744034	0.20356	0.320032	0.13555	1	0.27452	0.0408357	-0.0478532	-0.17128	0.100811	-0.274022	-0.113234	-0.0870996	0.112393	-0.0829356	-0.119075
36	Relative volume of grey matter in Intracalcarine Cortex	0.427832	36	-0.0592767	0.00794838	0.0440284	0.0363601	0.019064	-0.0457578	-0.0526844	0.0714194	-0.0439445	-0.0866402	0.0900042	0.131379	-0.139603	-0.086147	-0.14497	0.0973812	0.0893741	0.0170858	-0.0629716	-0.0963436	-0.151286	-0.15659	0.0546258	-0.149299	-0.243497	0.047664	-0.058039	-0.352226	-0.0895521	-0.139877	-0.0946197	-0.212443	-0.311727	-0.175198	0.27452	1	-0.152477	-0.0608043	-0.0967135	0.11264	-0.158828	-0.0777121	0.14576	0.378149	-0.111466	-0.113155
37	Relative volume of grey matter in Frontal Medial Cortex	0.16644	37	0.143038	-0.11256	0.0841516	-0.0374911	-0.183836	0.0678283	-0.207161	0.0824828	0.00347764	0.153641	-0.0192296	-0.0925637	0.254333	0.0467929	0.062044	0.112282	-0.0999922	0.307283	0.198757	0.27967	0.158506	0.0836534	0.13761	0.07879	0.142325	0.11715	0.0178174	0.0692632	0.195644	-0.0101065	0.0997303	0.193327	0.0821344	0.0613067	0.0408357	-0.152477	1	0.205728	0.208855	0.364293	-0.0905495	-0.0409086	-0.00811157	-0.0477705	0.126318	0.193707
38	Relative volume of grey matter in Juxtapositional Lobule Cortex (formerly Supplementary M	0.106598	38	-0.057164	0.0725006	-0.0128027	-0.0442387	0.261847	-0.072237	0.0242427	-0.0110636	-0.105562	0.0115281	0.00391827	-0.0918187	0.0633102	0.189069	0.678363	0.115498	0.234627	0.2025	0.486785	0.0932392	-0.0224703	-0.0256779	0.0426853	-0.100151	-0.228666	-0.0149182	-0.0323693	-0.014352	-0.0866719	-0.129758	-0.0588617	-0.278606	-0.279572	-0.146446	-0.0478532	-0.0608043	0.205728	1	0.103387	0.488598	0.289799	-0.0744396	0.0571726	0.0331308	0.143435	-0.104455
39	Relative volume of grey matter in Subcallosal Cortex	0.338529	39	0.0941407	0.0333171	0.0293221	5.09802e-05	-0.0667826	0.00946057	0.127545	0.0360547	-0.00521886	0.0712396	-0.0738082	-0.149037	0.135238	0.253535	0.110467	0.17002	0.0683606	-0.0117854	0.0699101	-0.0727302	-0.0800293	0.0440337	0.0477923	-0.00323197	-0.0424846	-0.0198701	-0.0935571	0.00370803	0.017248	0.0446154	0.0146373	-0.0824392	-0.00553437	-0.0190264	-0.17128	-0.0967135	0.208855	0.103387	1	0.139189	0.161232	0.0371725	0.0879509	-0.0516375	0.378339	0.032257
40	Relative volume of grey matter in Paracingulate Gyrus	0.231272	40	0.0412496	0.0230003	-0.0732424	-0.10832	0.0664801	0.00974441	-0.0754445	0.0562467	0.0433171	-0.0331177	0.0570158	0.0113363	0.24917	0.209629	0.0996033	0.293953	0.0940384	0.195018	0.160268	0.0906439	0.16797	0.052656	-0.0564741	-0.0937784	-0.111457	0.111969	-0.0421592	-0.16272	-0.0122694	-0.00414103	-0.0893835	-0.0828915	-0.127522	-0.0816989	0.100811	0.11264	0.364293	0.488598	0.139189	1	0.295779	-0.144123	0.098127	0.134414	-0.0576436	-0.141388
41	Relative volume of grey matter in Cingulate Gyrus, anterior division	0.193694	41	-0.101574	-0.0765547	0.0048742	0.0182039	0.0290485	-0.0441577	0.0673586	-0.0550789	-0.0216092	-0.0204996	-0.0868994	-0.112192	0.118071	0.0176755	0.0709545	0.409365	-0.0982322	0.0301988	0.1654	0.00258488	-0.140019	-0.0358345	-0.0498211	0.0492366	0.0950554	-0.0190878	-0.0936605	-0.0908105	-0.080102	-0.0572185	-0.0023619	0.227053	0.166579	-0.274163	-0.274022	-0.158828	-0.0905495	0.289799	0.161232	0.295779	1	0.238616	0.0815301	0.0977126	-0.178233	-0.105444
42	Relative volume of grey matter in Cingulate Gyrus, posterior division	0.189439	42	-0.115662	-0.0724393	0.10417	-0.0395684	-0.00551182	-0.031791	0.00324756	-0.040625	-0.0354934	-0.008744	-0.0261129	-0.019976	-0.0145394	0.00422086	-0.214142	-0.0290083	-0.106133	-0.0751454	-0.0738746	-0.148523	-0.302424	-0.0314946	-0.021917	0.135431	0.136289	-0.059822	0.0716404	0.0544105	0.00938245	0.134468	0.10143	0.211882	0.334408	0.316343	-0.113234	-0.0777121	-0.0409086	-0.0744396	0.0371725	-0.144123	0.238616	1	0.404897	-0.159381	-0.0338988	-0.0362939
43	Relative volume of grey matter in Precuneous Cortex	0.252193	43	0.0551302	0.0433618	0.0459929	-0.0771829	0.0364003	-0.0283538	-0.0298869	-0.005331	0.022229	0.0427779	0.168064	0.0546488	-0.04402	-0.0807721	-0.149353	0.100077	0.102943	0.0772497	-0.173461	-0.00892137	-0.201948	-0.0840394	0.0474428	0.0339131	-0.0681184	0.0377973	-0.0246621	-0.116147	0.0936831	0.186153	0.171806	0.167389	0.221123	0.158946	-0.0870996	0.14576	-0.00811157	0.0571726	0.0879509	0.098127	0.0815301	0.404897	1	0.43355	0.0420719	0.0441433
44	Relative volume of grey matter in Cuneal Cortex	0.203051	44	-0.034557	0.124487	-0.0646751	0.0410081	0.19055	-0.0269534	0.0168054	0.109435	-0.105677	-0.0317788	0.148963	0.0436439	-0.116376	-0.0918858	-0.0391196	0.230448	0.0686589	-0.00677714	0.0722346	0.075839	-0.0125964	-0.0365016	0.0796645	-0.216908	-0.0588839	0.0931784	0.0786807	-0.0410185	0.0449564	-0.141439	0.157751	-0.0645772	-0.0259558	-0.090877	0.112393	0.378149	-0.0477705	0.0331308	-0.0516375	0.134414	0.0977126	-0.159381	0.43355	1	-0.103668	-0.0955216
45	Relative volume of grey matter in Frontal Orbital Cortex	0.266653	45	0.0507294	0.0724203	0.0125496	0.00994534	0.0202576	0.0549309	0.101449	-0.145826	-0.088158	0.0384611	0.0616634	0.00423735	0.309847	0.284832	0.147403	-0.0647917	0.438964	0.267117	0.0715563	0.127663	0.0259085	-0.0400948	0.0649823	-0.0349235	-0.179893	-0.0552455	0.0780594	0.12164	0.0301532	0.0844708	0.0248505	-0.0592873	-0.0577971	-0.00784042	-0.0829356	-0.111466	0.126318	0.143435	0.378339	-0.0576436	-0.178233	-0.0338988	0.0420719	-0.103668	1	0.0705707
46	Relative volume of grey matter in Parahippocampal Gyrus, anterior division	0.311417	46	0.0482073	0.106779	0.03479	0.00978163	-0.0678851	0.0375578	-0.108143	0.1498	-0.100576	0.0614817	-0.172214	-0.155232	-0.0646521	-0.0452859	-0.0726876	-0.0500128	-0.0904945	-0.0672454	-0.0922426	0.42193	0.125546	0.0320081	0.258736	0.0217234	-0.159875	0.151279	-0.133304	-0.0271368	0.0406587	0.0596665	-0.0545713	-0.0219133	-0.0122521	0.0601864	-0.119075	-0.113155	0.193707	-0.104455	0.032257	-0.141388	-0.105444	-0.0362939	0.0441433	-0.0955216	0.0705707	1
47	Relative volume of grey matter in Parahippocampal Gyrus, posterior division	0.320341	47	0.0155468	0.0133402	0.0588691	-0.0583723	-0.0974911	-0.0266219	-0.144972	0.038211	-0.0494745	0.032567	-0.185267	-0.166967	-0.0806301	0.0442434	-0.00996514	-0.217359	-0.0651003	0.000594975	-0.00381738	-0.0491956	-0.132569	0.00175745	-0.0561868	0.0834963	-0.0342338	0.0049262	0.0140415	0.0273294	-0.0384825	0.00249208	-0.172521	-0.0708837	-0.0706128	0.000128424	-0.0918084	-0.0292673	0.043595	0.0538529	-0.075551	-0.0263719	0.0103957	0.0467546	-0.0472027	-0.0965413	-0.0355639	0.126252
48	Relative volume of grey matter in Lingual Gyrus	0.239391	48	0.0425773	-0.0227567	0.100591	0.101325	0.0568924	-0.0122192	-0.159778	0.0404972	0.076657	0.0375361	-0.0831258	-0.0915059	-0.331401	-0.120949	-0.196501	-0.189778	-0.157035	-0.103329	-0.0651632	-0.0255143	-0.134746	-0.063093	0.00854872	-0.0626405	-0.152281	0.00609103	-0.192404	-0.277154	0.0390223	0.0227292	-0.0918274	-0.141618	-0.103479	-0.000468342	0.132422	0.417136	-0.0104956	-0.0165582	-0.0804411	-0.112089	-0.0983443	-0.0628766	-0.0189733	0.131098	-0.157255	0.124332
49	Relative volume of grey matter in Temporal Fusiform Cortex, anterior division	0.236289	49	0.128394	0.0590192	0.0319796	0.00556992	-0.00462564	0.135903	-0.0909631	0.0953107	-0.133922	0.0919634	-0.10874	-0.165471	-0.177834	0.0466977	-0.0421299	-0.127592	-0.0532079	0.0811089	0.00731619	0.672488	0.424447	0.0758727	0.359556	-0.110343	-0.0817864	0.49216	0.26299	-0.0543636	0.143189	-0.0550558	0.0231856	0.000433557	0.145481	-0.00445037	-0.00250816	-0.157693	0.26129	0.00857773	-0.0630877	-0.00536385	-0.0700284	-0.113705	0.0206054	0.00154911	0.0659943	0.585467
50	Relative volume of grey matter in Temporal Fusiform Cortex, posterior division	0.329871	50	0.101988	-0.000200258	0.0733542	-0.0609221	-0.0613949	0.0386514	-0.0896998	0.0156413	0.00636095	0.0765623	0.00369188	-0.0458849	0.0379221	0.0644929	0.0629353	-0.101978	-0.0218545	-0.00662908	0.0639431	0.126416	0.264465	0.11402	0.00145499	0.0482763	0.198775	0.156451	0.643368	0.304469	0.0589759	0.0144145	0.0507742	0.1252	0.109665	-0.0266891	0.128707	-0.236122	0.0635904	0.114366	-0.0798951	0.00721108	-0.0894753	-0.0629456	-0.0441049	-0.108797	0.140372	-0.0165727
51	Relative volume of grey matter in Temporal Occipital Fusiform Cortex	0.234706	51	0.0143569	-0.0216805	0.047792	0.0722803	0.021687	0.126803	0.0315207	0.0229658	0.0387154	0.032644	0.00113822	-0.0918864	-0.196601	-0.192531	-0.11073	-0.204211	-0.150318	-0.0661995	-0.135165	-0.180336	0.00420235	0.152128	-0.215876	0.135289	0.311584	-0.198499	-0.0763363	0.265406	0.0863814	0.124903	0.12013	0.283281	0.255344	0.0100798	-0.0520981	-0.290314	-0.079879	-0.0934508	-0.0850172	-0.322952	0.0930595	0.0374776	-0.0551821	-0.104097	-0.154631	-0.0944776
52	Relative volume of grey matter in Occipital Fusiform Gyrus	0.226051	52	0.0196853	-0.0499927	-0.0731257	0.078566	-0.00266696	0.0737379	-0.217129	0.12353	0.0959443	-0.0614741	0.102376	0.0587569	-0.223335	-0.215534	-0.187701	-0.065198	-0.10843	0.0445266	-0.123622	0.0424158	-0.217515	-0.151894	-0.0740561	-0.113065	-0.187903	0.0189667	-0.0994729	-0.24974	-0.00606898	-0.0477818	-0.0713529	-0.0223583	-0.155252	-0.0636068	0.173443	0.433491	-0.0326194	-0.0583325	-0.159057	0.0339641	-0.147917	-0.0549734	0.00550733	0.185597	-0.0723789	-0.0554445
53	Relative volume of grey matter in Frontal Operculum Cortex	0.214322	53	0.0850401	-0.0405617	0.0410626	-0.129727	-0.161167	-0.096772	0.09159	-0.181565	-0.1489	0.0778496	0.115406	0.11656	0.228453	0.531411	0.14984	0.123627	0.717997	0.547016	0.0975557	0.196649	0.234058	0.0184683	0.169797	-0.0554185	-0.169546	0.157696	-0.0188564	-0.14832	-0.0715438	-0.0277152	-0.123916	-0.142101	-0.0182481	-0.106076	-0.0185626	0.0265825	0.101492	0.358398	0.09047	0.334471	-0.100334	-0.0797739	0.0808766	0.104666	0.329211	0.0146927
54	Relative volume of grey matter in Central Opercular Cortex	0.261598	54	0.0609765	-0.0479213	-0.0117818	0.0665205	0.033269	0.0452989	0.0440252	0.0939542	-0.0339886	0.0247577	0.211099	0.107753	0.148075	0.291567	0.136246	0.163321	0.0854229	0.218943	0.177767	0.0486277	0.337811	0.357528	0.141853	0.165366	-0.0234603	0.168071	0.115387	0.0936871	0.260377	0.0486427	0.161601	0.0468322	0.149791	0.13238	-0.0376661	-0.047164	0.0686576	0.00241569	0.211852	0.264924	-0.0215324	0.0242952	0.156682	0.0364864	0.0963578	-0.0525682
55	Relative volume of grey matter in Parietal Operculum Cortex	0.279737	55	0.0291641	-0.0531257	-0.0274959	-0.0823345	-0.0148139	0.010607	0.153054	-0.0872173	-0.00603545	0.0615291	0.116611	0.0912904	0.0530533	0.205848	-0.0113835	-0.0226288	0.07631	0.11566	-0.0957929	-0.111977	-0.056628	0.140068	0.120752	-0.0266352	-0.0982358	0.141133	0.0772151	0.000254352	0.10548	0.0962907	0.386982	0.0843606	-0.03995	-0.0159714	-0.0570383	0.0233865	0.0242161	0.0429593	0.183507	0.0815095	-0.11651	0.0900907	0.268058	0.171926	0.164768	-0.109565
56	Relative volume of grey matter in Planum Polare	0.28812	56	-0.048047	-0.0466606	-0.0106633	0.0544721	0.000766447	0.125538	-0.121112	0.148781	0.0686236	-0.0253862	0.054808	0.0133014	-0.0591865	0.369016	0.0781725	-0.0980326	0.0418273	0.200385	0.00290744	0.103244	0.475804	0.417552	-0.214675	0.160848	0.244695	0.127964	0.271062	0.224651	-0.0493748	-0.101413	-0.0817	0.0199365	0.0769889	-0.0298912	0.108494	-0.112609	0.104569	0.0844781	-0.0613878	0.196882	0.0229041	-0.00206696	-0.0520527	-0.0211971	0.00786867	-0.145867
57	Relative volume of grey matter in Heschls Gyrus (includes H1 and H2)	0.315876	57	0.0266271	-0.0995666	-0.000714284	-0.0632407	-0.0713126	0.0089984	0.189933	0.00400994	-0.0315928	0.0778316	0.0846821	0.0210631	-0.0401505	0.267494	0.143131	-0.0603465	0.147887	0.112873	0.0559425	-0.135822	0.216495	0.200312	0.0990408	-0.0945477	-0.131923	0.205999	0.14204	-0.000983809	0.0326634	-0.00672064	0.112358	-0.128252	-0.127869	-0.0897595	-0.057246	0.0918012	-0.0931191	-0.0649044	0.140259	0.0492993	-0.10171	0.0124764	0.11522	0.248984	0.130668	-0.113237
58	Relative volume of grey matter in Planum Temporale	0.281909	58	-0.0253534	-0.0403327	0.00665826	-0.0338517	-0.0114837	-0.00998848	0.118464	-0.110379	0.0636451	0.0686427	0.0456081	-0.0393388	-0.0111426	0.197651	0.132326	-0.0742453	0.171371	0.0851523	-0.0140278	-0.121371	0.195267	0.365846	0.155112	-0.000593932	-0.100076	0.158302	0.153228	0.107549	-0.0324207	0.0282237	0.122503	-0.0777943	-0.212891	-0.0884271	-0.0514334	0.0319026	-0.071187	0.0550675	0.133075	-0.0431643	-0.131342	0.0103965	0.130182	0.19381	0.168825	-0.0921376
59	Relative volume of grey matter in Supracalcarine Cortex	0.276691	59	-0.0478555	0.0559291	0.0334206	0.0701608	0.0608789	-0.00321951	-0.074334	0.107721	-0.0170224	-0.030996	0.0955207	0.0784363	-0.15529	-0.0755348	-0.118435	0.142182	0.0625836	-0.00259192	-0.0587526	-0.118933	-0.0235927	0.0821809	-0.0950894	-0.0683466	0.0908383	-0.0845052	-0.0868833	-0.0433192	-0.120516	-0.207536	0.0769218	0.072233	0.0671671	-0.156989	0.267004	0.451251	-0.177642	0.111473	-0.135594	0.0809589	0.19622	-0.179679	0.416084	0.7492	-0.191883	-0.101611
60	Relative volume of grey matter in Occipital Pole	0.321645	60	-0.0272317	0.0925829	-0.0992772	0.105306	0.11137	-0.0277258	-0.00785352	0.00992075	0.0682292	-0.148397	0.0172991	0.0630142	-0.0424622	-0.0904205	-0.0656647	0.199674	0.136042	0.032888	0.0161583	-0.0652708	-0.146729	-0.193249	0.0689632	-0.200946	-0.259102	0.130512	0.0332901	-0.126586	-0.01633	0.0558225	-0.113156	-0.237822	-0.357821	0.0587797	0.379057	0.763466	-0.0912278	-0.018406	-0.0925527	0.0966785	-0.207462	-0.148739	0.0475185	0.446333	-0.0199246	-0.0243351
61	Relative volume of grey matter in Thalamus	0.348601	61	0.0153536	-0.107705	-0.0456718	-0.0183269	0.0593287	0.00294897	-0.0541983	-0.0816257	0.0578449	-0.0339741	-0.378092	-0.241216	-0.14577	0.0699964	-0.173037	-0.0250805	-0.211848	-0.254965	0.0379459	-0.0425087	-0.128444	0.029748	-0.0766265	-0.0668058	-0.12574	-0.0707945	-0.0734216	-0.0427856	-0.0196206	-0.0108785	-0.0860428	-0.00721487	0.0300476	0.0548189	-0.173414	-0.0275071	-0.130269	-0.1726	0.0665841	-0.11757	0.0213459	0.110381	-0.150937	-0.129259	0.0300558	0.1179
62	Relative volume of grey matter in Caudate	0.26588	62	-0.103185	0.01694	-0.0509205	0.0445756	-0.0674082	0.0359528	0.000710244	0.0304147	0.0482294	-0.126262	-0.135192	0.0311411	-0.211616	-0.0916724	-0.10724	0.00575619	-0.12115	-0.0883008	-0.153749	-0.163652	-0.24644	-0.0647454	-0.222871	-0.0438309	-0.114311	-0.150483	-0.0404864	-0.194893	-0.189368	-0.207239	-0.15314	-0.112954	-0.0641385	-0.198191	-0.116488	0.0881624	-0.343818	-0.115788	-0.0579391	-0.236417	0.239368	0.129892	-0.0491411	-0.113376	-0.140233	-0.0376337
63	Relative volume of grey matter in Putamen	0.341987	63	-0.00535825	-0.00431798	-0.0283772	0.0471231	-0.0568289	0.070649	-0.0431155	0.0637132	-0.0422384	-0.07373	-0.143191	-0.0509352	-0.191095	0.0415192	-0.141992	-0.0699473	-0.0926982	-0.115643	-0.0794316	-0.183283	-0.17333	-0.10647	-0.315387	-0.141365	-0.130834	-0.113608	-0.107969	-0.165381	-0.122455	-0.154244	-0.181566	-0.157051	-0.0917171	-0.140334	-0.0876215	0.111029	-0.199648	-0.108885	-0.00212446	-0.109538	-0.000965475	0.119018	-0.0455546	-0.0493579	-0.105422	-0.0501215
64	Relative volume of grey matter in Pallidum	0.117992	64	-0.127818	0.0443778	-0.0647542	-0.126441	0.0654948	0.141857	-0.136647	0.0882202	0.153567	-0.00547286	-0.221034	-0.110093	-0.0792249	0.158611	-0.133339	-0.0461505	-0.107485	-0.0333118	-0.0793603	0.014007	-0.0956258	-0.0833604	-0.0264623	0.0125739	-0.0814655	-0.0374881	0.0220507	-0.155791	-0.163633	-0.163082	-0.137299	-0.13807	-0.0543412	-0.111786	0.0197045	0.147271	-0.164393	0.0160227	0.0360971	-0.0423471	0.23646	0.100664	0.0692774	-0.0143731	-0.0532819	0.0214003
65	Relative volume of grey matter in Hippocampus	0.391265	65	-0.0136617	0.0210595	0.021593	-0.0216799	-0.0384208	0.129866	-0.173533	0.108536	-0.07431	0.0320627	-0.395441	-0.157548	-0.156444	0.0588093	-0.0886232	-0.17604	-0.0638235	0.00502561	-0.069045	-0.0350006	-0.0746818	0.0688693	-0.0100332	0.0655275	-0.111823	0.0124842	-0.163408	-0.117414	0.0446113	0.0142755	-0.0642204	-0.0627211	-0.110547	-0.0465499	-0.250766	-0.0306305	-0.052418	-0.0133618	-0.00447532	-0.112784	0.0242772	-0.00469142	-0.0756454	-0.213063	-0.0611228	0.258104
66	Relative volume of grey matter in Amygdala	0.267577	66	-0.0620698	-0.0755013	0.0532213	-0.0331194	-0.0516559	0.0420844	-0.102187	0.0487146	-0.119458	0.0258732	-0.282068	-0.0138082	-0.139379	0.0986628	-0.00233843	-0.0764129	-0.0286894	-0.0511926	-0.0218596	0.0427972	-0.065264	-0.0393981	0.0263327	-0.0175978	-0.238022	0.133914	0.0440159	-0.172715	-0.0325093	-0.061583	-0.120759	-0.203671	-0.272395	-0.134463	-0.218658	0.0810542	-0.0745688	0.0140808	-0.0163744	-0.0448651	-0.0888749	0.00286979	-0.0728183	-0.117934	0.0976091	0.175663
67	Relative volume of grey matter in Ventral Striatum	0.354268	67	-0.00246706	-0.047367	0.0443077	0.0389394	-0.0507676	0.0500641	-0.0100301	0.0495622	0.0143972	-0.0496422	-0.18243	0.0658033	-0.179795	-0.044187	-0.130588	-0.133203	-0.105561	-0.0521722	-0.0571615	-0.227445	-0.12372	-0.106669	-0.249562	-0.207202	-0.2155	-0.186502	-0.142839	-0.243356	-0.131407	-0.106417	-0.246336	-0.265807	-0.17823	-0.00836929	-0.155646	0.125294	-0.127182	-0.141933	0.0465974	-0.0102613	-0.176261	0.0101518	-0.121096	-0.164267	-0.0994072	-0.0582773
68	Relative volume of grey matter in I-IV Cerebellum	0.350251	68	0.0125563	-0.0806217	-0.0306316	0.00716274	-0.0130081	0.0974427	-0.108409	0.0081402	0.012096	-0.0516233	-0.263931	-0.0875825	-0.298613	-0.0247001	-0.117279	-0.258529	-0.0532818	-0.152049	-0.0831967	-0.117211	-0.112628	-0.194982	-0.105629	-0.198102	-0.219702	-0.126158	-0.294536	-0.306743	-0.20811	-0.0658735	-0.317928	-0.297484	-0.211918	-0.122726	-0.184702	0.0317005	-0.151962	-0.131137	-0.0329359	-0.241773	-0.174044	-0.0784307	-0.256831	-0.162076	-0.12832	-0.000462015
69	Relative volume of grey matter in V Cerebellum	0.358254	69	0.0187744	-0.0622499	0.0384482	0.00544266	-0.0731529	0.0431833	-0.0693488	-0.0474332	-0.011048	0.0618278	-0.220926	-0.11404	-0.326949	-0.107729	-0.103853	-0.259855	-0.146304	-0.22412	-0.0623881	-0.141089	-0.0985438	-0.193833	-0.165779	-0.192745	-0.186515	-0.186195	-0.264941	-0.227034	-0.134519	-0.0511351	-0.195837	-0.193508	-0.161477	-0.180225	-0.221363	-0.05728	-0.139338	-0.147684	-0.100428	-0.346372	-0.232825	-0.137186	-0.288049	-0.203367	-0.181744	0.0109246
70	Relative volume of grey matter in VI Cerebellum	0.364601	70	-0.00198623	-0.09146	0.0194167	0.00352738	-0.0564156	0.062959	-0.0828298	0.0612373	-0.058308	0.0373854	-0.0608393	0.00899218	-0.408705	-0.261939	-0.169561	-0.262456	-0.189157	-0.136155	-0.16209	-0.146845	-0.0654512	-0.109681	-0.231838	-0.168947	-0.181156	-0.20213	-0.222734	-0.222153	-0.14497	-0.141214	-0.175806	-0.122122	-0.128911	-0.189674	-0.22799	-0.0579657	-0.176762	-0.162378	-0.161585	-0.407265	-0.15015	-0.0817764	-0.211451	-0.176046	-0.297332	-0.0150159
71	Relative volume of grey matter in Crus I Cerebellum	0.415701	71	-0.0485915	-0.0683055	-0.0154588	-0.00943459	-0.0429219	0.0699312	-0.00354381	-0.0203936	-0.189577	0.0220402	0.0758223	0.115134	-0.338097	-0.263434	-0.182951	-0.20396	-0.0652871	-0.162343	-0.259326	-0.130152	-0.17312	-0.0728117	-0.213253	-0.134043	-0.0980525	-0.170798	-0.236248	-0.00484774	-0.141222	-0.0403345	-0.0821534	-0.0258849	-0.0901572	-0.159609	-0.171664	-0.0662875	-0.268409	-0.1986	-0.103207	-0.293556	-0.101605	-0.0851254	-0.189599	-0.168357	-0.153344	-0.0764428
72	Relative volume of grey matter in Crus II Cerebellum	0.391866	72	-0.00814409	-0.0902367	0.0020306	0.0297145	-0.0624076	0.0865472	-0.143896	0.0474921	-0.0612111	-0.03045	-0.108105	-0.0575586	-0.275585	-0.168612	-0.187532	-0.245122	-0.311029	-0.15695	-0.183973	-0.163538	-0.121302	-0.067803	-0.209017	-0.153482	-0.0559593	-0.139162	-0.238357	-0.14645	-0.172676	-0.0118816	-0.101459	-0.0566797	-0.0705181	-0.128333	-0.202394	-0.129002	-0.266698	-0.209561	-0.13115	-0.190991	-0.078311	-0.10499	-0.190943	-0.223917	-0.1957	-0.0301089
73	Relative volume of grey matter in VIIb Cerebellum	0.384027	73	0.00990038	-0.100185	0.0355697	0.0193328	-0.161748	0.0874981	-0.142188	0.128176	-0.0615824	-0.00255815	-0.149859	-0.0765109	-0.273633	-0.154352	-0.199529	-0.221145	-0.327489	-0.141839	-0.114589	-0.15784	-0.0392797	-0.0686782	-0.18124	-0.140493	-0.0949526	-0.146707	-0.18798	-0.163145	-0.157381	-0.0214514	-0.149287	-0.0745094	-0.0531285	-0.164772	-0.260173	-0.152468	-0.205302	-0.161399	-0.159153	-0.19779	-0.151822	-0.175034	-0.201437	-0.197096	-0.196855	-0.020938
74	Relative volume of grey matter in VIIIa Cerebellum	0.334381	74	0.0714739	-0.139784	0.0810198	0.0136235	-0.239966	0.102212	-0.102881	0.138831	-0.0694553	0.0276641	-0.152153	-0.0379331	-0.267022	-0.151956	-0.185423	-0.246995	-0.309359	-0.169294	-0.0860077	-0.135851	-0.0426167	-0.102262	-0.190358	-0.217045	-0.222008	-0.131653	-0.208258	-0.212064	-0.163357	-0.100716	-0.231428	-0.201238	-0.0930862	-0.178718	-0.304645	-0.112426	-0.156436	-0.213454	-0.142405	-0.220346	-0.273914	-0.187711	-0.277855	-0.241512	-0.190462	0.038964
75	Relative volume of grey matter in VIIIb Cerebellum	0.315137	75	0.16085	-0.104821	-0.005212	0.0666586	-0.134777	0.10617	-0.102081	0.140909	-0.0658672	0.0271344	-0.14811	-0.0190246	-0.182083	-0.104683	-0.203131	-0.203313	-0.102693	-0.16002	-0.0707395	-0.0742414	-0.106532	-0.15547	-0.230054	-0.308674	-0.287542	-0.11527	-0.155202	-0.198023	-0.13433	-0.169386	-0.196242	-0.298858	-0.17971	-0.204078	-0.212038	-0.00552278	-0.106701	-0.207673	-0.024636	-0.239522	-0.225413	-0.0858669	-0.270618	-0.210313	-0.017423	0.0703463
76	Relative volume of grey matter in IX Cerebellum	0.356	76	0.0542421	-0.0980963	0.0514196	-0.0146303	-0.128042	0.00885266	0.00589564	-0.0849528	0.0402801	0.109067	-0.113969	-0.00804573	-0.237233	-0.123545	-0.181966	-0.255697	-0.097058	-0.150293	-0.131375	-0.134686	-0.150282	-0.100933	-0.249043	-0.28574	-0.251722	-0.127324	-0.273827	-0.209118	-0.145279	-0.12468	-0.155949	-0.208998	-0.163872	-0.202594	-0.16177	-0.00706831	-0.132321	-0.179584	-0.0628507	-0.211022	-0.20556	-0.0931332	-0.304116	-0.260728	-0.103174	-0.023864
77	Relative volume of grey matter in X Cerebellum	0.334208	77	0.0209649	0.0165438	0.0158532	-0.0503264	0.0113358	0.0541064	-0.0966372	0.0587283	-0.055613	0.0406878	-0.0416578	0.0906607	-0.175877	-0.201798	-0.180808	-0.0734734	-0.124059	0.0064087	-0.112227	0.00905483	-0.0872167	-0.124151	-0.193663	-0.185418	-0.0853287	-0.128384	-0.0211772	-0.0690825	-0.0745851	-0.00386116	-0.14838	-0.0648148	-0.100589	-0.0742973	-0.180731	-0.0932228	-0.0367907	-0.29343	-0.095068	-0.269269	-0.246643	-0.170066	-0.215271	-0.101289	0.0833814	0.0767152
78	Relative volume of grey matter in Brain-Stem	0.247236	78	-0.0144125	-0.0885563	-0.0261392	0.0762371	-0.198921	0.104796	-0.162475	0.160844	-0.0116687	-0.0527459	-0.0317753	0.308511	-0.16936	-0.132095	-0.107496	-0.100568	-0.105952	0.0384474	-0.0577079	-0.0778874	-0.0726738	-0.0556104	-0.113576	-0.167434	-0.200448	-0.0765964	-0.155157	-0.18029	-0.109554	-0.139455	-0.261191	-0.246035	-0.245197	-0.0938637	-0.267675	0.0659312	-0.148591	-0.264366	-0.133711	-0.130708	-0.319203	-0.153838	-0.157326	-0.114783	-0.0622176	0.0267892
79	Relative volume of grey matter in Vermis VI Cerebellum	0.31175	79	0.0326126	-0.0436774	-0.0396475	0.0219646	-0.0112036	-0.00687077	-0.125107	0.12274	-0.123403	0.0609752	-0.142482	-0.0856741	-0.225953	-0.102817	-0.0985376	-0.149886	-0.140441	-0.123904	-0.0538874	-0.00175008	0.0132391	-0.047282	-0.0722066	-0.170207	-0.305032	-0.118756	-0.158713	-0.233733	-0.0812745	-0.0840194	-0.162573	-0.175984	-0.223527	-0.0852783	-0.209192	-0.0926211	-0.0454362	-0.0507634	-0.0921432	-0.123412	-0.212005	-0.162323	-0.263873	-0.136734	-0.143924	0.141624
80	Relative volume of grey matter in Vermis Crus I Cerebellum	0.0764618	80	-0.0520405	0.00955504	-0.166947	-0.0122309	0.0368766	0.110612	0.0567771	0.267164	0.108029	-0.0301626	0.0552597	0.0745837	-0.223486	-0.18645	-0.139931	-0.0685692	-0.257915	0.0894037	-0.117111	0.110927	-0.00943611	-0.0311093	0.21522	0.00449259	-0.0431558	0.0983643	0.0594921	-0.162523	-0.0396245	-0.0260075	0.111456	0.209024	0.114707	-0.167888	0.0589415	0.0414942	-0.0639763	-0.17885	-0.0473731	0.0270308	-0.0308484	-0.00605249	0.145235	0.219486	-0.167189	-0.0348818
81	Relative volume of grey matter in Vermis Crus II Cerebellum	0.285996	81	0.0220985	-0.07934	0.00531851	0.0429932	-0.0320421	0.0941807	-0.136672	0.0211184	-0.110456	0.0146783	-0.054247	0.0193107	-0.0780299	-0.151807	-0.131773	-0.0999834	-0.194677	-0.113299	-0.0356322	0.00839967	0.0279392	-0.011062	-0.0773914	-0.0537248	-0.0897893	-0.0878195	-0.0235376	-0.14465	-0.0786254	-0.00325885	-0.0487635	-0.0851363	-0.0528738	-0.0879056	-0.115423	-0.0635917	-0.0780887	-0.11802	-0.105242	-0.0985655	-0.119925	-0.156869	-0.131122	-0.12369	-0.061682	0.0506094
82	Relative volume of grey matter in Vermis VIIb Cerebellum	0.29916	82	-0.0197128	-0.0918668	0.0104908	0.0496512	-0.0742527	-0.0204519	-0.113171	0.0837968	-0.0647085	0.0460191	-0.0917825	0.048803	-0.222653	-0.205892	-0.0979104	-0.196188	-0.0841697	-0.154596	-0.0469297	-0.116788	-0.00151687	-0.00932152	-0.157776	-0.186414	-0.180878	-0.0833852	-0.089134	-0.213713	-0.10245	-0.0860539	-0.138724	-0.143702	-0.149641	-0.143707	-0.216832	-0.0623729	-0.135774	-0.0489576	-0.111207	-0.236346	-0.21628	-0.186362	-0.223727	-0.18593	-0.159343	-0.0107691
83	Relative volume of grey matter in Vermis VIIIa Cerebellum	0.331807	83	0.0575946	-0.118083	0.0200859	0.0905221	-0.105198	0.110949	-0.185233	0.0326015	-0.0623025	0.0462849	-0.123486	0.00193677	-0.221294	-0.198652	-0.160739	-0.229926	-0.151733	-0.167252	-0.0292983	-0.077348	-0.0549509	-0.103516	-0.188661	-0.243672	-0.208482	-0.0875172	-0.104926	-0.177807	-0.171306	-0.105418	-0.213416	-0.197938	-0.150443	-0.176648	-0.204696	-0.0466532	-0.113312	-0.0780899	-0.128434	-0.225886	-0.222743	-0.194587	-0.260216	-0.233258	-0.114421	0.020654
84	Relative volume of grey matter in Vermis VIIIb Cerebellum	0.36112	84	0.0546905	-0.0980666	0.00587604	0.0296415	-0.093624	0.0817653	-0.0892038	-0.0301963	-0.0445545	0.0473875	-0.0785645	0.0285636	-0.212655	-0.14135	-0.126235	-0.233423	-0.12772	-0.181597	-0.0609791	-0.0902563	-0.0920892	-0.0686804	-0.220448	-0.278349	-0.250186	-0.103871	-0.160759	-0.197913	-0.158765	-0.148353	-0.174359	-0.187635	-0.147908	-0.19421	-0.227876	-0.0170589	-0.0990444	-0.0906833	-0.0863407	-0.200915	-0.214898	-0.149176	-0.291816	-0.207372	-0.0828664	-0.0494888
85	Relative volume of grey matter in Vermis IX Cerebellum	0.30745	85	0.0120216	-0.10326	0.0506109	0.0117686	-0.133423	0.0413136	-0.0781919	-0.0261921	-0.0184323	0.0849861	-0.188483	-0.0699888	-0.318957	-0.175882	-0.132927	-0.278011	-0.147979	-0.240485	-0.0681226	-0.160374	-0.13748	-0.0780023	-0.29808	-0.285663	-0.181858	-0.159761	-0.302186	-0.157982	-0.14997	-0.0816755	-0.181606	-0.167688	-0.112628	-0.227986	-0.192632	-0.0941508	-0.18525	-0.124236	-0.112121	-0.254646	-0.152966	-0.144531	-0.356032	-0.289892	-0.178319	-0.029485
86	Relative volume of grey matter in Vermis X Cerebellum	0.274165	86	0.0127939	-0.140315	-0.00714432	-0.0196669	-0.170255	-0.0376318	-0.0740667	-0.100637	0.110276	0.0106126	-0.0335488	0.125439	-0.234141	-0.0164245	-0.108572	-0.243824	-0.158202	-0.108658	-0.117305	-0.250528	-0.0887197	-8.67476e-05	-0.205785	-0.166612	-0.196225	-0.118203	-0.269843	-0.228402	-0.182768	-0.0650605	-0.190244	-0.189019	-0.105825	-0.167074	-0.115651	0.019255	-0.311051	-0.0871203	-0.0841105	-0.0300509	-0.0860107	-0.178039	-0.224988	-0.295993	-0.208354	-0.186106
Panel B. Standard errors.
	Trait	S.E. h2	S.E. rg	1	2	3	4	5	6	7	8	9	10	11	12	13	14	15	16	17	18	19	20	21	22	23	24	25	26	27	28	29	30	31	32	33	34	35	36	37	38	39	40	41	42	43	44	45	46
1	Height	0.0191131	1	0	0.0388649	0.0438459	0.0537835	0.0562039	0.0555841	0.0664808	0.0637359	0.056808	0.0366727	0.0363973	0.0342469	0.0423851	0.0325814	0.0429916	0.0400443	0.0533049	0.0541521	0.0430274	0.0367723	0.0442206	0.0400186	0.0453189	0.0401351	0.0474022	0.0430619	0.04223	0.0401914	0.0434547	0.049346	0.0458346	0.0531833	0.0481851	0.0540332	0.0479861	0.0313013	0.0477246	0.0591108	0.0345845	0.0411833	0.0444611	0.0452056	0.0395042	0.043572	0.0385157	0.0358379
2	Body-mass index (logarithm)	0.0193058	2	0.0388649	0	0.0606559	0.075828	0.0788859	0.0782152	0.0937224	0.0890657	0.0804278	0.0519857	0.0513405	0.0482514	0.060031	0.0459606	0.060309	0.0564504	0.0747037	0.0759157	0.0606312	0.0518099	0.0623542	0.0564408	0.0636833	0.0566444	0.0666537	0.06067	0.0596745	0.0566385	0.0610454	0.0701796	0.0645496	0.074838	0.0678122	0.0760088	0.0676881	0.0441914	0.0677552	0.082715	0.0488903	0.0580231	0.0631831	0.0637696	0.0555206	0.0612134	0.0543547	0.0504868
3	Educational attainment	0.0188572	3	0.0438459	0.0606559	0	0.0838611	0.0865456	0.0865501	0.103792	0.100229	0.0894176	0.0495135	0.0571931	0.0538909	0.066575	0.0512414	0.0675485	0.0627644	0.0831576	0.0853881	0.0678676	0.0578155	0.0693642	0.0627964	0.0707569	0.0630913	0.0741373	0.067606	0.0663614	0.0629398	0.0679901	0.0773696	0.0716609	0.0832388	0.0754173	0.0848488	0.0752005	0.0492051	0.0750484	0.0920904	0.0544936	0.0645071	0.0701299	0.0712939	0.0619959	0.068473	0.0605631	0.0564602
4	Visual memory	0.0186078	4	0.0537835	0.075828	0.0838611	0	0.104428	0.106951	0.132467	0.123183	0.109086	0.0640956	0.0700419	0.0659949	0.0818	0.0631514	0.0829748	0.0769125	0.10286	0.104246	0.0827434	0.0708931	0.0850647	0.0770799	0.0868726	0.0777059	0.0907655	0.0828783	0.0817246	0.0772112	0.0833146	0.0947786	0.0881888	0.102072	0.092929	0.104196	0.0922219	0.0604988	0.0919944	0.113179	0.0667716	0.0791783	0.0858985	0.0870844	0.0758129	0.08407	0.074225	0.0690932
5	Reaction time	0.0186654	5	0.0562039	0.0788859	0.0865456	0.104428	0	0.109487	0.13257	0.126329	0.11274	0.0717443	0.0721826	0.0677446	0.0839827	0.0646636	0.084891	0.079227	0.105225	0.107022	0.0859726	0.0730265	0.0875166	0.0795052	0.0904031	0.0794804	0.0944728	0.0863393	0.0837193	0.0794189	0.0859464	0.0974999	0.0906542	0.105407	0.0950279	0.106696	0.0947101	0.0621874	0.0961944	0.119422	0.0690626	0.0815995	0.0883109	0.0893955	0.0779654	0.0873985	0.0762997	0.0711033
6	Neuroticism	0.0185293	6	0.0555841	0.0782152	0.0865501	0.106951	0.109487	0	0.100748	0.0806599	0.11321	0.0734163	0.0724795	0.0683514	0.0842317	0.0648476	0.0855113	0.0793524	0.105332	0.10701	0.0854346	0.0733409	0.087741	0.0795098	0.0898658	0.0799531	0.0941672	0.085387	0.0843688	0.0802458	0.0859728	0.0978296	0.0907893	0.106125	0.0961649	0.107137	0.0952869	0.0624318	0.0953031	0.116621	0.0689343	0.0818305	0.0887384	0.0899476	0.0786307	0.0867562	0.0768439	0.0713715
7	Subjective well-being	0.018269	7	0.0664808	0.0937224	0.103792	0.132467	0.13257	0.100748	0	0.123199	0.136024	0.0882002	0.0861664	0.0811312	0.100252	0.0773089	0.101439	0.0972188	0.125195	0.127786	0.101836	0.0874322	0.104361	0.0954885	0.106807	0.0964308	0.114367	0.101719	0.100052	0.0984457	0.102344	0.116846	0.109176	0.125622	0.113744	0.129801	0.112857	0.0743695	0.115528	0.13867	0.082691	0.0977376	0.105867	0.10679	0.093345	0.103153	0.0913833	0.0859408
8	Depression	0.0182124	8	0.0637359	0.0890657	0.100229	0.123183	0.126329	0.0806599	0.123199	0	0.129246	0.0842605	0.0829855	0.0781408	0.0963947	0.0742898	0.0973833	0.0908887	0.121875	0.122416	0.0979876	0.0838297	0.100671	0.0918139	0.102834	0.0930633	0.111142	0.0981954	0.0962938	0.0931017	0.0984137	0.112177	0.104583	0.122876	0.109796	0.122611	0.108828	0.0716136	0.109408	0.13331	0.0790549	0.0937474	0.10186	0.102879	0.0897248	0.0995189	0.0882541	0.0831414
9	Alcohol drinks per week (logarithm)	0.0185851	9	0.056808	0.0804278	0.0894176	0.109086	0.11274	0.11321	0.136024	0.129246	0	0.0752063	0.0732542	0.0693012	0.0865795	0.0662596	0.0870842	0.0812015	0.108327	0.110557	0.0876193	0.0748075	0.0898981	0.0813507	0.0916411	0.0816423	0.0957512	0.087702	0.0864328	0.0817417	0.0883952	0.100628	0.0928368	0.107974	0.0976236	0.112928	0.0981646	0.0637783	0.0971403	0.119469	0.0704658	0.0836792	0.0908199	0.0918628	0.0802844	0.0881813	0.0783709	0.0737069
10	Intelligence	0.0193826	10	0.0366727	0.0519857	0.0495135	0.0640956	0.0717443	0.0734163	0.0882002	0.0842605	0.0752063	0	0.0482683	0.0454229	0.0562136	0.0431542	0.0569552	0.0530173	0.0707116	0.0715163	0.0570327	0.0488051	0.0584186	0.0529867	0.0598266	0.0533498	0.0626122	0.0570738	0.0560617	0.0532437	0.0574644	0.0653294	0.0605518	0.0703903	0.0638063	0.0715292	0.0635902	0.041621	0.0633729	0.0779644	0.0460512	0.0545747	0.0592404	0.0598748	0.0524402	0.0577609	0.0511038	0.0477516
11	Grey matter volume	0.0195396	11	0.0363973	0.0513405	0.0571931	0.0700419	0.0721826	0.0724795	0.0861664	0.0829855	0.0732542	0.0482683	0	0.0171292	0.0546704	0.0415714	0.0558987	0.0519953	0.0697955	0.0700483	0.0559982	0.0480309	0.0576213	0.0521693	0.0589415	0.0525986	0.0617355	0.0558267	0.055265	0.0525595	0.0564373	0.0645105	0.0595313	0.0693207	0.0629008	0.069854	0.0627845	0.0406977	0.0623726	0.0766328	0.044886	0.0535055	0.0578695	0.0589541	0.0508392	0.0560057	0.050592	0.0457195
12	Grey + white matter volume	0.0194622	12	0.0342469	0.0482514	0.0538909	0.0659949	0.0677446	0.0683514	0.0811312	0.0781408	0.0693012	0.0454229	0.0171292	0	0.051729	0.039207	0.0527323	0.049027	0.0655645	0.0660507	0.0527803	0.0451668	0.0542962	0.0492166	0.0553586	0.0493479	0.0581108	0.0525291	0.0516697	0.0492419	0.0533341	0.0611668	0.0560333	0.0652052	0.0590887	0.0655328	0.0586415	0.0380037	0.0588168	0.0723319	0.0418353	0.0506263	0.0544519	0.0554537	0.0482558	0.0534169	0.0473881	0.0432435
13	Relative volume of grey matter in Frontal Pole	0.0192458	13	0.0423851	0.060031	0.066575	0.0818	0.0839827	0.0842317	0.100252	0.0963947	0.0865795	0.0562136	0.0546704	0.051729	0	0.0481941	0.0630354	0.0589496	0.0781894	0.0823986	0.0640379	0.0559533	0.0662107	0.0605876	0.0682347	0.0611508	0.0719973	0.0659257	0.0648898	0.0601952	0.066336	0.0747157	0.0694817	0.0809995	0.0731909	0.0807464	0.0732815	0.0480375	0.0679418	0.0893211	0.0517026	0.0587842	0.0681956	0.0686565	0.060488	0.0670459	0.0547422	0.0544366
14	Relative volume of grey matter in Insular Cortex	0.0198089	14	0.0325814	0.0459606	0.0512414	0.0631514	0.0646636	0.0648476	0.0773089	0.0742898	0.0662596	0.0431542	0.0415714	0.039207	0.0481941	0	0.0475262	0.0465636	0.0600157	0.0629357	0.0501106	0.0422895	0.0492767	0.0462375	0.0522121	0.0467518	0.0552967	0.0498213	0.0492774	0.0467237	0.0505706	0.0575227	0.0533706	0.0630643	0.0562228	0.0630633	0.0558687	0.0363585	0.0556332	0.0684427	0.0377145	0.0463552	0.052115	0.0527262	0.0462321	0.0507161	0.0414809	0.0421778
15	Relative volume of grey matter in Superior Frontal Gyrus	0.0190051	15	0.0429916	0.060309	0.0675485	0.0829748	0.084891	0.0855113	0.101439	0.0973833	0.0870842	0.0569552	0.0558987	0.0527323	0.0630354	0.0475262	0	0.0617455	0.080354	0.0822711	0.066629	0.0564523	0.065791	0.0617226	0.0682603	0.0618164	0.0727428	0.066379	0.0649667	0.0617355	0.0662489	0.0760673	0.0708455	0.0845105	0.0760793	0.0830928	0.0735024	0.0478173	0.0731284	0.0841911	0.0526833	0.0623509	0.0708186	0.0692166	0.0609829	0.0670148	0.0583015	0.0551473
16	Relative volume of grey matter in Middle Frontal Gyrus	0.0192938	16	0.0400443	0.0564504	0.0627644	0.0769125	0.079227	0.0793524	0.0972188	0.0908887	0.0812015	0.0530173	0.0519953	0.049027	0.0589496	0.0465636	0.0617455	0	0.0768441	0.0766409	0.0594577	0.0526327	0.0632849	0.0571861	0.0647429	0.0574548	0.0681547	0.0617148	0.0605213	0.0579882	0.0622735	0.0705452	0.0650823	0.0762474	0.0689241	0.0775101	0.0686407	0.0447731	0.0677866	0.083546	0.0487927	0.0557123	0.0566855	0.0647238	0.0564762	0.0622681	0.0552119	0.0513922
17	Relative volume of grey matter in Inferior Frontal Gyrus, pars triangularis	0.0187036	17	0.0533049	0.0747037	0.0831576	0.10286	0.105225	0.105332	0.125195	0.121875	0.108327	0.0707116	0.0697955	0.0655645	0.0781894	0.0600157	0.080354	0.0768441	0	0.0841674	0.0827889	0.0693116	0.0837627	0.0760751	0.0844393	0.0760766	0.0890654	0.0817208	0.0802979	0.077065	0.0817429	0.0939783	0.0864483	0.0998178	0.0904577	0.101935	0.0915536	0.0595318	0.0915882	0.111509	0.0654459	0.0777301	0.0849836	0.085596	0.0745647	0.0825184	0.0724777	0.0686877
18	Relative volume of grey matter in Inferior Frontal Gyrus, pars opercularis	0.0186724	18	0.0541521	0.0759157	0.0853881	0.104246	0.107022	0.10701	0.127786	0.122416	0.110557	0.0715163	0.0700483	0.0660507	0.0823986	0.0629357	0.0822711	0.0766409	0.0841674	0	0.0824972	0.0707907	0.0849199	0.0774027	0.086844	0.0778346	0.0912817	0.0830334	0.0816658	0.0781609	0.0841208	0.0959269	0.089246	0.102407	0.0937551	0.103974	0.0924237	0.0605755	0.0932269	0.112698	0.0671939	0.0789371	0.0862027	0.0871001	0.0758494	0.084332	0.0751489	0.0694941
19	Relative volume of grey matter in Precentral Gyrus	0.0192853	19	0.0430274	0.0606312	0.0678676	0.0827434	0.0859726	0.0854346	0.101836	0.0979876	0.0876193	0.0570327	0.0559982	0.0527803	0.0640379	0.0501106	0.066629	0.0594577	0.0827889	0.0824972	0	0.0566894	0.0676605	0.0618915	0.0694312	0.0620205	0.0737529	0.0660527	0.0645896	0.0624071	0.0595421	0.0759563	0.070244	0.0826603	0.0755493	0.0835509	0.0748292	0.0482675	0.0726151	0.0894682	0.0532778	0.0631193	0.0688025	0.0704078	0.0602224	0.066876	0.059031	0.0553223
20	Relative volume of grey matter in Temporal Pole	0.0196979	20	0.0367723	0.0518099	0.0578155	0.0708931	0.0730265	0.0733409	0.0874322	0.0838297	0.0748075	0.0488051	0.0480309	0.0451668	0.0559533	0.0422895	0.0564523	0.0526327	0.0693116	0.0707907	0.0566894	0	0.0536297	0.0528042	0.0499167	0.0526536	0.0625817	0.0495267	0.0543869	0.0531366	0.0571047	0.0652526	0.0602366	0.070164	0.0633545	0.0711867	0.0632777	0.0411912	0.0604087	0.0768464	0.0460067	0.0538283	0.0590006	0.0597517	0.0520988	0.0572757	0.0496974	0.0398445
21	Relative volume of grey matter in Superior Temporal Gyrus, anterior division	0.019167	21	0.0442206	0.0623542	0.0693642	0.0850647	0.0875166	0.087741	0.104361	0.100671	0.0898981	0.0584186	0.0576213	0.0542962	0.0662107	0.0492767	0.065791	0.0632849	0.0837627	0.0849199	0.0676605	0.0536297	0	0.0560278	0.0634464	0.0627455	0.0746003	0.0680455	0.0666906	0.0633136	0.0685276	0.077792	0.0717974	0.0843048	0.0762209	0.0850839	0.0759258	0.0489801	0.0753874	0.09307	0.0552714	0.0647258	0.0706955	0.0723786	0.0624539	0.0689608	0.0609102	0.0561219
22	Relative volume of grey matter in Superior Temporal Gyrus, posterior division	0.0194943	22	0.0400186	0.0564408	0.0627964	0.0770799	0.0795052	0.0795098	0.0954885	0.0918139	0.0813507	0.0529867	0.0521693	0.0492166	0.0605876	0.0462375	0.0617226	0.0571861	0.0760751	0.0774027	0.0618915	0.0528042	0.0560278	0	0.0648264	0.0484255	0.0674414	0.0616798	0.060521	0.0564821	0.0619781	0.0707835	0.0654238	0.073429	0.0691038	0.0770671	0.0686445	0.0441519	0.0685591	0.084315	0.0495805	0.0588348	0.0640423	0.0648966	0.056556	0.0624306	0.0553198	0.0513797
23	Relative volume of grey matter in Middle Temporal Gyrus, anterior division	0.0191801	23	0.0453189	0.0636833	0.0707569	0.0868726	0.0904031	0.0898658	0.106807	0.102834	0.0916411	0.0598266	0.0589415	0.0553586	0.0682347	0.0522121	0.0682603	0.0647429	0.0844393	0.086844	0.0694312	0.0499167	0.0634464	0.0648264	0	0.0602854	0.0755569	0.0542628	0.0646558	0.0639932	0.0699385	0.0797355	0.073741	0.0856854	0.0776854	0.086773	0.0778593	0.0506923	0.0768966	0.0947063	0.0559022	0.0666829	0.0720836	0.0730773	0.0635444	0.0703922	0.0619959	0.0556497
24	Relative volume of grey matter in Middle Temporal Gyrus, posterior division	0.0193694	24	0.0401351	0.0566444	0.0630913	0.0777059	0.0794804	0.0799531	0.0964308	0.0930633	0.0816423	0.0533498	0.0525986	0.0493479	0.0611508	0.0467518	0.0618164	0.0574548	0.0760766	0.0778346	0.0620205	0.0526536	0.0627455	0.0484255	0.0602854	0	0.0653474	0.0619186	0.0557745	0.0551778	0.0619615	0.0709134	0.0648623	0.0759387	0.068082	0.0761332	0.0689121	0.0446222	0.0686785	0.0845272	0.0500348	0.0595509	0.064111	0.0638123	0.0566092	0.0629357	0.0555912	0.0516155
25	Relative volume of grey matter in Middle Temporal Gyrus, temporooccipital part	0.0190538	25	0.0474022	0.0666537	0.0741373	0.0907655	0.0944728	0.0941672	0.114367	0.111142	0.0957512	0.0626122	0.0617355	0.0581108	0.0719973	0.0552967	0.0727428	0.0681547	0.0890654	0.0912817	0.0737529	0.0625817	0.0746003	0.0674414	0.0755569	0.0653474	0	0.0722602	0.0729492	0.0548039	0.0713225	0.0835841	0.0769304	0.090942	0.0790102	0.0898972	0.071474	0.0526196	0.0809923	0.0992585	0.0590536	0.0702174	0.0749816	0.075288	0.067149	0.0739577	0.0659521	0.0608696
26	Relative volume of grey matter in Inferior Temporal Gyrus, anterior division	0.019246	26	0.0430619	0.06067	0.067606	0.0828783	0.0863393	0.085387	0.101719	0.0981954	0.087702	0.0570738	0.0558267	0.0525291	0.0659257	0.0498213	0.066379	0.0617148	0.0817208	0.0830334	0.0660527	0.0495267	0.0680455	0.0616798	0.0542628	0.0619186	0.0722602	0	0.0559036	0.0611676	0.0666792	0.0763555	0.0702809	0.0818573	0.0741271	0.0835862	0.0738651	0.0483126	0.0730871	0.0905092	0.0535094	0.0632505	0.0688223	0.0698544	0.0606926	0.0673844	0.0598663	0.0546421
27	Relative volume of grey matter in Inferior Temporal Gyrus, posterior division	0.019326	27	0.04223	0.0596745	0.0663614	0.0817246	0.0837193	0.0843688	0.100052	0.0962938	0.0864328	0.0560617	0.055265	0.0516697	0.0648898	0.0492774	0.0649667	0.0605213	0.0802979	0.0816658	0.0645896	0.0543869	0.0666906	0.060521	0.0646558	0.0557745	0.0729492	0.0559036	0	0.0595738	0.0652237	0.0754919	0.068408	0.0804976	0.0728415	0.0820051	0.0729893	0.0473295	0.0724146	0.0892632	0.0531391	0.0623448	0.0678391	0.0681409	0.0598089	0.0658511	0.0579926	0.0539066
28	Relative volume of grey matter in Inferior Temporal Gyrus, temporooccipital part	0.0191803	28	0.0401914	0.0566385	0.0629398	0.0772112	0.0794189	0.0802458	0.0984457	0.0931017	0.0817417	0.0532437	0.0525595	0.0492419	0.0601952	0.0467237	0.0617355	0.0579882	0.077065	0.0781609	0.0624071	0.0531366	0.0633136	0.0564821	0.0639932	0.0551778	0.0548039	0.0611676	0.0595738	0	0.0622363	0.0711364	0.0653522	0.0750336	0.0683454	0.0770465	0.0631319	0.0438151	0.0686036	0.0843648	0.0499259	0.0594802	0.0645272	0.0647408	0.0569463	0.0627191	0.0548882	0.0516924
29	Relative volume of grey matter in Postcentral Gyrus	0.0189944	29	0.0434547	0.0610454	0.0679901	0.0833146	0.0859464	0.0859728	0.102344	0.0984137	0.0883952	0.0574644	0.0564373	0.0533341	0.066336	0.0505706	0.0662489	0.0622735	0.0817429	0.0841208	0.0595421	0.0571047	0.0685276	0.0619781	0.0699385	0.0619615	0.0713225	0.0666792	0.0652237	0.0622363	0	0.074186	0.0567344	0.0796887	0.0717783	0.0841195	0.0745691	0.0486057	0.0734173	0.0912936	0.0538025	0.0639405	0.0691856	0.0700597	0.0609295	0.0674873	0.0597694	0.0556548
30	Relative volume of grey matter in Superior Parietal Lobule	0.0190187	30	0.049346	0.0701796	0.0773696	0.0947786	0.0974999	0.0978296	0.116846	0.112177	0.100628	0.0653294	0.0645105	0.0611668	0.0747157	0.0575227	0.0760673	0.0705452	0.0939783	0.0959269	0.0759563	0.0652526	0.077792	0.0707835	0.0797355	0.0709134	0.0835841	0.0763555	0.0754919	0.0711364	0.074186	0	0.0825275	0.0921712	0.0837242	0.0955666	0.0850788	0.0559734	0.084475	0.104384	0.0612934	0.0726704	0.0786243	0.0794291	0.0677992	0.0769647	0.0680697	0.0633404
31	Relative volume of grey matter in Supramarginal Gyrus, anterior division	0.0191069	31	0.0458346	0.0645496	0.0716609	0.0881888	0.0906542	0.0907893	0.109176	0.104583	0.0928368	0.0605518	0.0595313	0.0560333	0.0694817	0.0533706	0.0708455	0.0650823	0.0864483	0.089246	0.070244	0.0602366	0.0717974	0.0654238	0.073741	0.0648623	0.0769304	0.0702809	0.068408	0.0653522	0.0567344	0.0825275	0	0.05881	0.0764248	0.091127	0.0784593	0.0510893	0.0776142	0.0960161	0.0566596	0.0670818	0.0730125	0.0731	0.0634172	0.071429	0.0629883	0.0587903
32	Relative volume of grey matter in Supramarginal Gyrus, posterior division	0.0187279	32	0.0531833	0.074838	0.0832388	0.102072	0.105407	0.106125	0.125622	0.122876	0.107974	0.0703903	0.0693207	0.0652052	0.0809995	0.0630643	0.0845105	0.0762474	0.0998178	0.102407	0.0826603	0.070164	0.0843048	0.073429	0.0856854	0.0759387	0.090942	0.0818573	0.0804976	0.0750336	0.0796887	0.0921712	0.05881	0	0.0658791	0.111016	0.0933811	0.0591972	0.0900201	0.114188	0.066009	0.0780892	0.0858872	0.0839693	0.0743041	0.0828881	0.0734281	0.0684579
33	Relative volume of grey matter in Angular Gyrus	0.0187488	33	0.0481851	0.0678122	0.0754173	0.092929	0.0950279	0.0961649	0.113744	0.109796	0.0976236	0.0638063	0.0629008	0.0590887	0.0731909	0.0562228	0.0760793	0.0689241	0.0904577	0.0937551	0.0755493	0.0633545	0.0762209	0.0691038	0.0776854	0.068082	0.0790102	0.0741271	0.0728415	0.0683454	0.0717783	0.0837242	0.0764248	0.0658791	0	0.0918263	0.0864843	0.0531217	0.0819022	0.10344	0.059736	0.0713327	0.0765124	0.0742843	0.0661448	0.0750784	0.0663762	0.0618579
34	Relative volume of grey matter in Lateral Occipital Cortex, superior division	0.0186858	34	0.0540332	0.0760088	0.0848488	0.104196	0.106696	0.107137	0.129801	0.122611	0.112928	0.0715292	0.069854	0.0655328	0.0807464	0.0630633	0.0830928	0.0775101	0.101935	0.103974	0.0835509	0.0711867	0.0850839	0.0770671	0.086773	0.0761332	0.0898972	0.0835862	0.0820051	0.0770465	0.0841195	0.0955666	0.091127	0.111016	0.0918263	0	0.0922309	0.0601681	0.0920734	0.113622	0.0671302	0.0801071	0.089035	0.0859525	0.0751152	0.0842846	0.0744982	0.0692144
35	Relative volume of grey matter in Lateral Occipital Cortex, inferior division	0.0189802	35	0.0479861	0.0676881	0.0752005	0.0922219	0.0947101	0.0952869	0.112857	0.108828	0.0981646	0.0635902	0.0627845	0.0586415	0.0732815	0.0558687	0.0735024	0.0686407	0.0915536	0.0924237	0.0748292	0.0632777	0.0759258	0.0686445	0.0778593	0.0689121	0.071474	0.0738651	0.0729893	0.0631319	0.0745691	0.0850788	0.0784593	0.0933811	0.0864843	0.0922309	0	0.0509993	0.0819368	0.100629	0.0606097	0.0701532	0.0774686	0.0784364	0.0684363	0.0737467	0.0668542	0.0617607
36	Relative volume of grey matter in Intracalcarine Cortex	0.0197314	36	0.0313013	0.0441914	0.0492051	0.0604988	0.0621874	0.0624318	0.0743695	0.0716136	0.0637783	0.041621	0.0406977	0.0380037	0.0480375	0.0363585	0.0478173	0.0447731	0.0595318	0.0605755	0.0482675	0.0411912	0.0489801	0.0441519	0.0506923	0.0446222	0.0526196	0.0483126	0.0473295	0.0438151	0.0486057	0.0559734	0.0510893	0.0591972	0.0531217	0.0601681	0.0509993	0	0.0535261	0.0659847	0.0389278	0.0458675	0.0504609	0.0509345	0.0434552	0.0456078	0.0432615	0.0401947
37	Relative volume of grey matter in Frontal Medial Cortex	0.0190269	37	0.0477246	0.0677552	0.0750484	0.0919944	0.0961944	0.0953031	0.115528	0.109408	0.0971403	0.0633729	0.0623726	0.0588168	0.0679418	0.0556332	0.0731284	0.0677866	0.0915882	0.0932269	0.0726151	0.0604087	0.0753874	0.0685591	0.0768966	0.0686785	0.0809923	0.0730871	0.0724146	0.0686036	0.0734173	0.084475	0.0776142	0.0900201	0.0819022	0.0920734	0.0819368	0.0535261	0	0.100688	0.0611702	0.072206	0.0757705	0.0774019	0.0676102	0.0747378	0.0658611	0.0609022
38	Relative volume of grey matter in Juxtapositional Lobule Cortex (formerly Supplementary M	0.0184978	38	0.0591108	0.082715	0.0920904	0.113179	0.119422	0.116621	0.13867	0.13331	0.119469	0.0779644	0.0766328	0.0723319	0.0893211	0.0684427	0.0841911	0.083546	0.111509	0.112698	0.0894682	0.0768464	0.09307	0.084315	0.0947063	0.0845272	0.0992585	0.0905092	0.0892632	0.0843648	0.0912936	0.104384	0.0960161	0.114188	0.10344	0.113622	0.100629	0.0659847	0.100688	0	0.0726934	0.091076	0.0999297	0.0947254	0.0828848	0.0916805	0.0807743	0.0762129
39	Relative volume of grey matter in Subcallosal Cortex	0.0196526	39	0.0345845	0.0488903	0.0544936	0.0667716	0.0690626	0.0689343	0.082691	0.0790549	0.0704658	0.0460512	0.044886	0.0418353	0.0517026	0.0377145	0.0526833	0.0487927	0.0654459	0.0671939	0.0532778	0.0460067	0.0552714	0.0495805	0.0559022	0.0500348	0.0590536	0.0535094	0.0531391	0.0499259	0.0538025	0.0612934	0.0566596	0.066009	0.059736	0.0671302	0.0606097	0.0389278	0.0611702	0.0726934	0	0.0502159	0.0540793	0.0559206	0.0485272	0.0543447	0.0409691	0.0445116
40	Relative volume of grey matter in Paracingulate Gyrus	0.0193979	40	0.0411833	0.0580231	0.0645071	0.0791783	0.0815995	0.0818305	0.0977376	0.0937474	0.0836792	0.0545747	0.0535055	0.0506263	0.0587842	0.0463552	0.0623509	0.0557123	0.0777301	0.0789371	0.0631193	0.0538283	0.0647258	0.0588348	0.0666829	0.0595509	0.0702174	0.0632505	0.0623448	0.0594802	0.0639405	0.0726704	0.0670818	0.0780892	0.0713327	0.0801071	0.0701532	0.0458675	0.072206	0.091076	0.0502159	0	0.0703383	0.0660858	0.0575871	0.0637723	0.0573875	0.0530283
41	Relative volume of grey matter in Cingulate Gyrus, anterior division	0.0192556	41	0.0444611	0.0631831	0.0701299	0.0858985	0.0883109	0.0887384	0.105867	0.10186	0.0908199	0.0592404	0.0578695	0.0544519	0.0681956	0.052115	0.0708186	0.0566855	0.0849836	0.0862027	0.0688025	0.0590006	0.0706955	0.0640423	0.0720836	0.064111	0.0749816	0.0688223	0.0678391	0.0645272	0.0691856	0.0786243	0.0730125	0.0858872	0.0765124	0.089035	0.0774686	0.0504609	0.0757705	0.0999297	0.0540793	0.0703383	0	0.0699719	0.0631779	0.0694293	0.0618948	0.0573285
42	Relative volume of grey matter in Cingulate Gyrus, posterior division	0.0192369	42	0.0452056	0.0637696	0.0712939	0.0870844	0.0893955	0.0899476	0.10679	0.102879	0.0918628	0.0598748	0.0589541	0.0554537	0.0686565	0.0527262	0.0692166	0.0647238	0.085596	0.0871001	0.0704078	0.0597517	0.0723786	0.0648966	0.0730773	0.0638123	0.075288	0.0698544	0.0681409	0.0647408	0.0700597	0.0794291	0.0731	0.0839693	0.0742843	0.0859525	0.0784364	0.0509345	0.0774019	0.0947254	0.0559206	0.0660858	0.0699719	0	0.062309	0.0692936	0.0625527	0.0581226
43	Relative volume of grey matter in Precuneous Cortex	0.0193166	43	0.0395042	0.0555206	0.0619959	0.0758129	0.0779654	0.0786307	0.093345	0.0897248	0.0802844	0.0524402	0.0508392	0.0482558	0.060488	0.0462321	0.0609829	0.0564762	0.0745647	0.0758494	0.0602224	0.0520988	0.0624539	0.056556	0.0635444	0.0566092	0.067149	0.0606926	0.0598089	0.0569463	0.0609295	0.0677992	0.0634172	0.0743041	0.0661448	0.0751152	0.0684363	0.0434552	0.0676102	0.0828848	0.0485272	0.0575871	0.0631779	0.062309	0	0.0542756	0.0543479	0.0506191
44	Relative volume of grey matter in Cuneal Cortex	0.0191883	44	0.043572	0.0612134	0.068473	0.08407	0.0873985	0.0867562	0.103153	0.0995189	0.0881813	0.0577609	0.0560057	0.0534169	0.0670459	0.0507161	0.0670148	0.0622681	0.0825184	0.084332	0.066876	0.0572757	0.0689608	0.0624306	0.0703922	0.0629357	0.0739577	0.0673844	0.0658511	0.0627191	0.0674873	0.0769647	0.071429	0.0828881	0.0750784	0.0842846	0.0737467	0.0456078	0.0747378	0.0916805	0.0543447	0.0637723	0.0694293	0.0692936	0.0542756	0	0.060898	0.0561649
45	Relative volume of grey matter in Frontal Orbital Cortex	0.0194588	45	0.0385157	0.0543547	0.0605631	0.074225	0.0762997	0.0768439	0.0913833	0.0882541	0.0783709	0.0511038	0.050592	0.0473881	0.0547422	0.0414809	0.0583015	0.0552119	0.0724777	0.0751489	0.059031	0.0496974	0.0609102	0.0553198	0.0619959	0.0555912	0.0659521	0.0598663	0.0579926	0.0548882	0.0597694	0.0680697	0.0629883	0.0734281	0.0663762	0.0744982	0.0668542	0.0432615	0.0658611	0.0807743	0.0409691	0.0573875	0.0618948	0.0625527	0.0543479	0.060898	0	0.0492506
46	Relative volume of grey matter in Parahippocampal Gyrus, anterior division	0.0195142	46	0.0358379	0.0504868	0.0564602	0.0690932	0.0711033	0.0713715	0.0859408	0.0831414	0.0737069	0.0477516	0.0457195	0.0432435	0.0544366	0.0421778	0.0551473	0.0513922	0.0686877	0.0694941	0.0553223	0.0398445	0.0561219	0.0513797	0.0556497	0.0516155	0.0608696	0.0546421	0.0539066	0.0516924	0.0556548	0.0633404	0.0587903	0.0684579	0.0618579	0.0692144	0.0617607	0.0401947	0.0609022	0.0762129	0.0445116	0.0530283	0.0573285	0.0581226	0.0506191	0.0561649	0.0492506	0
47	Relative volume of grey matter in Parahippocampal Gyrus, posterior division	0.0194691	47	0.0354532	0.0499034	0.0556131	0.0683708	0.0702529	0.0704201	0.0851779	0.0805837	0.0722497	0.0469994	0.045192	0.0429229	0.0537394	0.0412087	0.0543875	0.0499421	0.0679526	0.0683901	0.0545297	0.0470266	0.05672	0.0509069	0.0575117	0.0504706	0.0601896	0.0545286	0.053593	0.0508588	0.0549434	0.0624731	0.0585382	0.0673301	0.0612335	0.0684093	0.0612913	0.0398144	0.0606013	0.0744954	0.0442295	0.0523802	0.0565983	0.0571011	0.0503287	0.0555347	0.0492262	0.0446225
48	Relative volume of grey matter in Lingual Gyrus	0.0195465	48	0.0406864	0.0572944	0.0638258	0.0783742	0.080429	0.0807867	0.0974685	0.0925818	0.0825575	0.0540671	0.0525595	0.0494416	0.0626371	0.0475938	0.0613747	0.0579807	0.0774038	0.0783066	0.0628869	0.0536355	0.0641961	0.0583288	0.0657382	0.0587583	0.0693952	0.0626343	0.061364	0.0594645	0.0629739	0.0717159	0.066681	0.0783515	0.0703445	0.0785666	0.0690368	0.0388477	0.0696459	0.0854996	0.0507258	0.0599112	0.0661245	0.066565	0.057576	0.0628995	0.0560085	0.0516963
49	Relative volume of grey matter in Temporal Fusiform Cortex, anterior division	0.0195621	49	0.0404579	0.0577264	0.0642596	0.0788312	0.0810648	0.0819861	0.0972688	0.0935921	0.0840594	0.0543064	0.0529362	0.0492369	0.0626616	0.047615	0.0630605	0.0590076	0.0779164	0.0788816	0.0631153	0.0405371	0.0608316	0.0585167	0.0623449	0.0593284	0.0693065	0.0508555	0.0595665	0.0588675	0.0630282	0.0725465	0.0669497	0.0778858	0.0701658	0.0791898	0.0702641	0.0454638	0.0684147	0.0861923	0.0510132	0.0604885	0.0655011	0.0662517	0.0578002	0.0639582	0.0562121	0.0384902
50	Relative volume of grey matter in Temporal Fusiform Cortex, posterior division	0.0195034	50	0.0348663	0.0493117	0.0550151	0.0675119	0.0694635	0.0695232	0.0835046	0.0795963	0.0711348	0.046368	0.0456291	0.0428486	0.0529484	0.0405099	0.053455	0.0501088	0.066451	0.0675636	0.053635	0.0456024	0.0529696	0.0493303	0.0565999	0.050175	0.0588425	0.0525735	0.0354687	0.0484551	0.054049	0.0616772	0.0570076	0.0658753	0.0598706	0.0678115	0.0602252	0.037816	0.0596178	0.0732261	0.0438652	0.0515681	0.0559991	0.0566279	0.0493906	0.0547236	0.0474259	0.0451065
51	Relative volume of grey matter in Temporal Occipital Fusiform Cortex	0.0194016	51	0.0409795	0.0577875	0.0641756	0.0788307	0.0809073	0.0815609	0.0966724	0.0930091	0.0829858	0.0542901	0.0533427	0.0501187	0.0627546	0.047914	0.0626347	0.0591192	0.0774714	0.0791003	0.0637027	0.0534449	0.0646773	0.0573497	0.0651267	0.0583098	0.0679028	0.0623494	0.0616344	0.0558892	0.0630825	0.0725417	0.0661046	0.075713	0.0686545	0.0789904	0.0699379	0.0438796	0.0702251	0.0861155	0.0509876	0.0600024	0.0649321	0.0660418	0.0576373	0.0636478	0.0560287	0.0524341
52	Relative volume of grey matter in Occipital Fusiform Gyrus	0.0193672	52	0.0416185	0.0588194	0.0653184	0.0801175	0.0823424	0.0830742	0.101161	0.0957747	0.0851339	0.0551214	0.0537104	0.0508738	0.0647161	0.0485817	0.0638436	0.0596423	0.0796355	0.0803141	0.0646988	0.054774	0.0662738	0.0598905	0.0672099	0.059941	0.0689811	0.0641091	0.0626731	0.0591754	0.0646031	0.0739255	0.0681745	0.0790409	0.0717872	0.0805042	0.0691329	0.0414979	0.0713502	0.0876389	0.0516438	0.0612517	0.0662517	0.0671968	0.0588251	0.063576	0.0577301	0.0533918
53	Relative volume of grey matter in Frontal Operculum Cortex	0.0192695	53	0.0424265	0.0600957	0.0668048	0.0817877	0.0846394	0.0844854	0.100714	0.0981518	0.0869393	0.0563944	0.0556532	0.0522379	0.0625145	0.0397428	0.063928	0.0609208	0.0477839	0.0699497	0.0661697	0.0548591	0.0661714	0.0609421	0.0674259	0.0612156	0.071409	0.0649586	0.0644377	0.0614506	0.0658578	0.0751087	0.0695861	0.0804571	0.0732927	0.0820247	0.0730162	0.047773	0.0722847	0.0904272	0.0523063	0.0609336	0.0681647	0.0687703	0.0599479	0.0665271	0.0549175	0.0547609
54	Relative volume of grey matter in Central Opercular Cortex	0.0192528	54	0.0386362	0.0545389	0.0607749	0.0746926	0.0765804	0.0769573	0.0916482	0.0883171	0.0785637	0.0513024	0.0493568	0.0470674	0.0577318	0.04164	0.058429	0.0545176	0.0744654	0.0715906	0.0577613	0.0509393	0.0555821	0.0511158	0.061445	0.0543621	0.065459	0.0586727	0.0578671	0.0552958	0.0578563	0.0681253	0.0624618	0.0734678	0.0666642	0.0746702	0.0666706	0.0433368	0.065833	0.0815373	0.046357	0.0549672	0.0619456	0.0624801	0.0539092	0.0603961	0.0528959	0.0497205
55	Relative volume of grey matter in Parietal Operculum Cortex	0.0195653	55	0.0377659	0.0532484	0.059335	0.0727892	0.0748841	0.075107	0.0912863	0.0867251	0.0768477	0.0501278	0.0490751	0.046188	0.0571689	0.0423618	0.0582597	0.0540706	0.0713165	0.0725641	0.0585271	0.0497631	0.0596802	0.0533213	0.0608492	0.0543666	0.063708	0.0577776	0.0569933	0.0543573	0.0584828	0.0663502	0.0565696	0.0713145	0.0651027	0.0730146	0.0650128	0.0423544	0.0646779	0.0794957	0.045993	0.0554824	0.0598752	0.0609853	0.0514276	0.0587283	0.0511312	0.0485541
56	Relative volume of grey matter in Planum Polare	0.0198	56	0.0374535	0.0528851	0.0588896	0.0722409	0.0742785	0.0745136	0.0890304	0.0854906	0.0766355	0.0497697	0.0487279	0.0460395	0.0574986	0.038013	0.0574302	0.0539494	0.071428	0.0720987	0.0577922	0.0495006	0.0468749	0.0487974	0.0620495	0.0527769	0.0623634	0.0573803	0.0550912	0.0530066	0.0581931	0.0663208	0.0613113	0.0712526	0.0641823	0.0726645	0.0637435	0.0416457	0.0638416	0.079162	0.0470956	0.0538649	0.059958	0.0607351	0.0530578	0.0586038	0.0517794	0.0481522
57	Relative volume of grey matter in Heschls Gyrus (includes H1 and H2)	0.0194812	57	0.0356586	0.050159	0.0559953	0.0685505	0.0708173	0.0708244	0.0867748	0.0811818	0.0724014	0.0472153	0.0461521	0.043729	0.0543686	0.0387924	0.0539653	0.0510258	0.0665969	0.0683035	0.0546521	0.0467033	0.0550467	0.0493856	0.0575482	0.0511253	0.0593836	0.0536988	0.0527921	0.0512708	0.0552333	0.0629325	0.0579288	0.0673348	0.0606202	0.0685425	0.0611489	0.0398975	0.0613569	0.0761448	0.0435375	0.0523781	0.0568419	0.0575924	0.0498773	0.0547922	0.0484649	0.0456059
58	Relative volume of grey matter in Planum Temporale	0.0193442	58	0.037483	0.0528182	0.0588119	0.0720516	0.0741998	0.0744555	0.0899072	0.0861867	0.0762247	0.0496166	0.0487724	0.0459496	0.0570051	0.0419943	0.0565256	0.0534618	0.0695561	0.0719408	0.0579107	0.0492561	0.0579092	0.0454428	0.0605254	0.0539869	0.0627314	0.0570334	0.0560707	0.0540869	0.0580726	0.0660457	0.0608634	0.0716437	0.0631191	0.0718361	0.0642941	0.0420364	0.0642444	0.0785334	0.0459298	0.0552088	0.0594753	0.0605143	0.052486	0.0576861	0.0505374	0.0481795
59	Relative volume of grey matter in Supracalcarine Cortex	0.0194677	59	0.0378613	0.0534359	0.0594928	0.0730288	0.075149	0.0753401	0.0898799	0.0864201	0.0770084	0.0502318	0.0492578	0.0462994	0.0584819	0.0440523	0.0577633	0.0542001	0.0721158	0.0731873	0.0583141	0.0499287	0.0598796	0.0542421	0.0610411	0.0547717	0.0635891	0.0582549	0.0573847	0.0545756	0.0591004	0.0670582	0.0619327	0.0719514	0.0650025	0.0728336	0.0621604	0.0350815	0.064797	0.0808195	0.0473973	0.0555593	0.0592706	0.0612806	0.0476901	0.0369765	0.0520556	0.0484553
60	Relative volume of grey matter in Occipital Pole	0.0196655	60	0.0355488	0.049745	0.0556668	0.0686994	0.0709714	0.07069	0.0841008	0.0808747	0.0726794	0.0469901	0.0462992	0.0434525	0.054438	0.0412968	0.0545595	0.050621	0.0668705	0.0685784	0.0547346	0.0468169	0.0557115	0.0504683	0.0574455	0.0507631	0.0596751	0.0549064	0.0538963	0.050989	0.0552661	0.0626002	0.0580945	0.0677916	0.0599144	0.0684704	0.0567635	0.0249779	0.0609242	0.0747177	0.0443665	0.0520226	0.0568326	0.0571011	0.0500527	0.0483315	0.0491961	0.0456866
61	Relative volume of grey matter in Thalamus	0.0194834	61	0.0341163	0.0481412	0.0535916	0.065728	0.0676966	0.0677082	0.0806885	0.0775962	0.0691663	0.0451913	0.0392927	0.0398978	0.0518421	0.0394887	0.0526863	0.0487456	0.0663823	0.0668874	0.0524549	0.0448992	0.0537592	0.048825	0.0549331	0.049063	0.0581368	0.0522891	0.0515482	0.0491415	0.0528562	0.0601632	0.0555818	0.064811	0.0586223	0.0656759	0.0588031	0.038255	0.0587792	0.0724128	0.0422014	0.0498881	0.0545449	0.0541696	0.048098	0.0527625	0.0470045	0.0436197
62	Relative volume of grey matter in Caudate	0.0195366	62	0.038413	0.0546357	0.0607941	0.07433	0.0767758	0.0768028	0.0915465	0.0879334	0.0786495	0.0511062	0.0496298	0.0476095	0.057472	0.045542	0.0591423	0.0554229	0.0731672	0.0745708	0.0590624	0.0504371	0.0607058	0.0554087	0.061859	0.055641	0.0656286	0.0592161	0.0584696	0.0554095	0.0591451	0.0679337	0.0632109	0.0739525	0.0668033	0.0754286	0.0657605	0.0432543	0.0652304	0.081	0.0479109	0.0550139	0.0602792	0.0615446	0.0547599	0.059953	0.0530146	0.0496894
63	Relative volume of grey matter in Putamen	0.0195288	63	0.0344446	0.0484973	0.0540879	0.0661511	0.0681724	0.0683598	0.0813609	0.0783294	0.0698467	0.0456091	0.0445688	0.0421605	0.0510337	0.0400316	0.0523717	0.0489422	0.0650891	0.0660422	0.0526896	0.0444824	0.0539982	0.0493034	0.0551088	0.0490968	0.0581081	0.0528527	0.0515229	0.0485835	0.0531178	0.0610396	0.0559052	0.0656359	0.0592191	0.0665439	0.0586656	0.0383572	0.0587425	0.0721765	0.0427547	0.0502737	0.055054	0.0554979	0.0485051	0.0536017	0.0470823	0.0441929
64	Relative volume of grey matter in Pallidum	0.0184805	64	0.0559425	0.0788749	0.0877001	0.108955	0.11024	0.111545	0.132208	0.126889	0.1135	0.0740401	0.0717352	0.067862	0.084257	0.0650447	0.0862433	0.0798717	0.105513	0.10758	0.0858069	0.0738478	0.0882238	0.0801871	0.090122	0.080285	0.0944713	0.0860216	0.0845287	0.08015	0.0864513	0.0985347	0.0916767	0.106448	0.0962193	0.107699	0.0960318	0.0635957	0.0951817	0.117308	0.0694033	0.0819857	0.0882275	0.0891565	0.0794877	0.0872973	0.0768487	0.0720802
65	Relative volume of grey matter in Hippocampus	0.0196805	65	0.0325695	0.0458615	0.0511576	0.0628649	0.0644505	0.0650632	0.0790993	0.0749131	0.0668598	0.0431778	0.0372017	0.0388504	0.0493001	0.0377796	0.0498914	0.0461395	0.0624039	0.0629507	0.050067	0.0432317	0.0517141	0.0463562	0.0526781	0.0465416	0.0556402	0.0501211	0.0492496	0.0468122	0.0505493	0.0574576	0.0533308	0.0622174	0.0565156	0.0630348	0.0560154	0.0365446	0.0558341	0.0685196	0.0405844	0.0482963	0.0521214	0.0527845	0.0463591	0.050552	0.0456265	0.0384517
66	Relative volume of grey matter in Amygdala	0.0193926	66	0.0385996	0.0541195	0.0603393	0.0741172	0.0759014	0.0763252	0.09117	0.0875242	0.0784443	0.0509501	0.0486086	0.0472345	0.0582069	0.0442275	0.0590056	0.054721	0.0729696	0.0740289	0.059141	0.0506945	0.0611904	0.0552239	0.0621129	0.055429	0.0653568	0.0582733	0.0580572	0.0544243	0.059544	0.0679055	0.062695	0.0740492	0.0668438	0.0745813	0.0656541	0.0429701	0.0659179	0.0808159	0.0477789	0.0568079	0.0613654	0.0620873	0.0543427	0.059793	0.0525397	0.0475749
67	Relative volume of grey matter in Ventral Striatum	0.0195543	67	0.0339216	0.0476939	0.0532664	0.0652152	0.0670074	0.0672939	0.0801704	0.0771586	0.0689024	0.0449563	0.043591	0.0415143	0.0511229	0.039649	0.0516793	0.0478101	0.0641629	0.0652666	0.0520895	0.0435666	0.0534268	0.0487661	0.0548678	0.0485365	0.0576493	0.0522446	0.0507043	0.0475009	0.0525352	0.0600104	0.0550174	0.0653082	0.0581123	0.0654868	0.0578579	0.0376254	0.057806	0.071434	0.0419966	0.0499654	0.053484	0.0547929	0.0476236	0.0525163	0.0466362	0.0436846
68	Relative volume of grey matter in I-IV Cerebellum	0.0194709	68	0.0340083	0.0480224	0.0534189	0.0654169	0.0672586	0.0677175	0.0812656	0.0774123	0.0690549	0.0450711	0.042144	0.0414404	0.0501823	0.0398303	0.0523675	0.0471644	0.0647653	0.065514	0.0519187	0.0442316	0.0534316	0.0484062	0.0550184	0.0483246	0.0565175	0.0524008	0.050059	0.0466642	0.0515014	0.0599905	0.0545801	0.0640174	0.0573671	0.065171	0.0576584	0.0380425	0.0578665	0.0717222	0.0424168	0.0493466	0.0539339	0.0550796	0.0466373	0.0521615	0.0475082	0.043714
69	Relative volume of grey matter in V Cerebellum	0.0193735	69	0.0335754	0.0473328	0.0526968	0.0646043	0.0664496	0.0667336	0.0797874	0.0764581	0.06828	0.0445692	0.0420885	0.040584	0.0490358	0.0393553	0.0512732	0.0469923	0.0641705	0.0650459	0.0513507	0.0435712	0.0527518	0.0478393	0.0540171	0.0478284	0.0564173	0.05131	0.0493826	0.0468363	0.0514243	0.0591788	0.0544076	0.0637401	0.0573142	0.0642813	0.0565305	0.0377038	0.0575153	0.0706059	0.0416999	0.0478427	0.0541149	0.054169	0.045264	0.0512959	0.0464066	0.043146
70	Relative volume of grey matter in VI Cerebellum	0.019399	70	0.0333503	0.0469474	0.0523541	0.0641639	0.0659233	0.0664036	0.0795797	0.076151	0.068093	0.0442518	0.0434179	0.0409881	0.0479657	0.038104	0.0505039	0.0468947	0.0629258	0.0640442	0.0504037	0.0430163	0.0524894	0.0476486	0.05255	0.047125	0.0557911	0.0501846	0.0489981	0.0461172	0.0510402	0.0589768	0.0541088	0.0632573	0.0572492	0.063995	0.0549415	0.0373072	0.0570739	0.0702733	0.0409705	0.0477207	0.0540259	0.0535879	0.0456936	0.0512909	0.0444878	0.0428466
71	Relative volume of grey matter in Crus I Cerebellum	0.0196011	71	0.0316128	0.0444805	0.0497077	0.0609002	0.0625921	0.0631169	0.0748877	0.0720203	0.0661883	0.0419532	0.0411672	0.0388291	0.0468712	0.0362092	0.0479427	0.0451372	0.0599792	0.0616025	0.0481149	0.041331	0.0501675	0.0453049	0.0503234	0.0451207	0.0532978	0.0482455	0.0469782	0.0455047	0.0487164	0.0557349	0.0515386	0.0600777	0.0542718	0.0608393	0.0542263	0.0352797	0.0549716	0.0677449	0.0390534	0.0461597	0.0507329	0.0508953	0.0437726	0.0487756	0.0432544	0.0408032
72	Relative volume of grey matter in Crus II Cerebellum	0.0194464	72	0.0323326	0.0453448	0.0507945	0.0622339	0.0640367	0.064477	0.0779256	0.0737663	0.0662373	0.0429133	0.0419096	0.039562	0.0473072	0.0373101	0.0492211	0.0453194	0.0625606	0.0625837	0.0492011	0.0420537	0.0509203	0.0463171	0.0516522	0.0459839	0.0546601	0.0493928	0.0483813	0.0462066	0.0497217	0.0569935	0.0526438	0.0614009	0.0555128	0.0619572	0.0547529	0.0358477	0.0559258	0.0684971	0.0398437	0.0467744	0.0518571	0.0519751	0.0444314	0.0493711	0.0442079	0.0416284
73	Relative volume of grey matter in VIIb Cerebellum	0.0194274	73	0.0325968	0.0457662	0.0511658	0.0627595	0.0651934	0.0651796	0.0787091	0.075382	0.0667223	0.0432478	0.0428267	0.0399647	0.0478258	0.0377092	0.0496698	0.0457981	0.0629248	0.0630136	0.0495418	0.0422966	0.0514635	0.0466431	0.0521517	0.0463884	0.0550947	0.0497071	0.0487715	0.0463196	0.0498103	0.0574467	0.0528898	0.0618776	0.0560205	0.0624086	0.0545655	0.0360494	0.0561339	0.0688936	0.0401201	0.0472528	0.0524153	0.0522175	0.0448068	0.0499321	0.0444995	0.0419408
74	Relative volume of grey matter in VIIIa Cerebellum	0.0193655	74	0.0345154	0.048324	0.0542843	0.0666472	0.0693882	0.0693469	0.0826255	0.0806508	0.0708442	0.0459232	0.0462763	0.042623	0.0507519	0.0401325	0.052638	0.0484632	0.0665445	0.0668614	0.0527149	0.0449803	0.0546346	0.0494464	0.0554577	0.0488263	0.0581187	0.0528403	0.051383	0.0482643	0.0526487	0.0609328	0.0557881	0.0659851	0.0593399	0.0665064	0.0570333	0.0385355	0.0593939	0.0732703	0.0426062	0.0503473	0.0556779	0.0551289	0.0472452	0.0525175	0.0470557	0.0444793
75	Relative volume of grey matter in VIIIb Cerebellum	0.0193383	75	0.0349236	0.0495935	0.0558594	0.0686301	0.0702441	0.0712571	0.0847199	0.0831461	0.0727097	0.0471781	0.0469597	0.043701	0.0530005	0.0416359	0.0540562	0.0500616	0.0674223	0.068699	0.0542967	0.0466459	0.0560016	0.0505847	0.0572742	0.0499478	0.0592468	0.0545244	0.0528573	0.0496109	0.0542334	0.0627453	0.057555	0.0683523	0.0608132	0.0686865	0.0595235	0.0398903	0.0610213	0.0749135	0.0441214	0.0521	0.0567204	0.0571119	0.0490998	0.0542384	0.0490728	0.0455145
76	Relative volume of grey matter in IX Cerebellum	0.0193689	76	0.0336147	0.0470636	0.052904	0.0647358	0.0666513	0.0668461	0.0795331	0.0763702	0.068309	0.0448039	0.0440864	0.0413533	0.0495558	0.0393803	0.0510613	0.0469505	0.0636323	0.0648728	0.0506969	0.0435688	0.052896	0.0482688	0.0539782	0.047558	0.0562835	0.0514079	0.0494395	0.0469861	0.0513824	0.0593127	0.0547149	0.0641436	0.0576511	0.064775	0.0566122	0.037749	0.0575012	0.0707242	0.0416466	0.0492828	0.0538632	0.0541357	0.0459521	0.0509177	0.0459462	0.0432574
77	Relative volume of grey matter in X Cerebellum	0.0196051	77	0.0348228	0.049108	0.0547642	0.0672444	0.0690102	0.0692849	0.0836509	0.0795842	0.0710927	0.0462033	0.0453476	0.0428288	0.0530314	0.0406218	0.0535904	0.0496794	0.0673416	0.067333	0.0540578	0.0459943	0.0551719	0.0495993	0.0572708	0.0496467	0.058781	0.0538305	0.0527967	0.0502496	0.0543473	0.0615142	0.0571727	0.0662606	0.0598669	0.0673881	0.0600371	0.0388018	0.059994	0.0759838	0.0431941	0.0506325	0.0546412	0.0559819	0.0486261	0.0543406	0.0477998	0.0443536
78	Relative volume of grey matter in Brain-Stem	0.0194014	78	0.0400075	0.0562999	0.0625783	0.0766362	0.0791035	0.0792771	0.0964697	0.0926875	0.0809793	0.0529054	0.051982	0.0454303	0.0608615	0.0469692	0.061246	0.0569483	0.0761349	0.0769764	0.0612191	0.0524335	0.0630182	0.0571849	0.0648155	0.0575416	0.0675492	0.0612797	0.0604545	0.0573591	0.0621286	0.0708411	0.0654586	0.0769859	0.069016	0.0773994	0.0692498	0.0446405	0.0691883	0.0860613	0.0494933	0.0595734	0.06398	0.064717	0.0569843	0.0625101	0.0550182	0.0512798
79	Relative volume of grey matter in Vermis VI Cerebellum	0.0194085	79	0.0357827	0.0504204	0.0562028	0.0688637	0.0708231	0.0710834	0.0861419	0.0829291	0.0736501	0.0475577	0.0459916	0.0436664	0.0537605	0.0420204	0.0546624	0.0507094	0.0680904	0.0688697	0.0548881	0.0472237	0.0566148	0.0511731	0.0578525	0.0509994	0.0598708	0.0551683	0.0537104	0.0506932	0.0552881	0.0634569	0.0579603	0.0680499	0.0613902	0.0688985	0.0606972	0.040096	0.061333	0.0751237	0.0443031	0.0524218	0.0571333	0.0574002	0.0488946	0.0552097	0.0492116	0.0455178
80	Relative volume of grey matter in Vermis Crus I Cerebellum	0.0181919	80	0.0692934	0.0969885	0.109273	0.13211	0.135789	0.136955	0.162507	0.161673	0.141105	0.0911091	0.0898146	0.0843186	0.109935	0.0829999	0.107229	0.0987833	0.135105	0.132725	0.106811	0.0915845	0.108508	0.0986073	0.112967	0.0989473	0.116284	0.106119	0.104468	0.10072	0.106655	0.121536	0.11323	0.13268	0.118916	0.134468	0.117462	0.0773312	0.118088	0.146326	0.0856104	0.101244	0.10993	0.111101	0.0987072	0.109677	0.0966036	0.08828
81	Relative volume of grey matter in Vermis Crus II Cerebellum	0.0193315	81	0.0371948	0.052476	0.0584	0.0715797	0.0735704	0.0741411	0.0891621	0.0846528	0.0761424	0.0493125	0.0484301	0.0456923	0.0562049	0.0434425	0.0570001	0.0531391	0.0715978	0.0718255	0.0571364	0.0490921	0.0588683	0.0532506	0.0599117	0.0533683	0.0628466	0.0570654	0.0562352	0.0533371	0.0574115	0.0656095	0.0606527	0.0707297	0.0639222	0.0716422	0.0635713	0.0416822	0.0637137	0.0782774	0.0460712	0.0546689	0.0594835	0.059787	0.0519896	0.0575078	0.0512744	0.0477074
82	Relative volume of grey matter in Vermis VIIb Cerebellum	0.0193009	82	0.0364216	0.0512944	0.0571518	0.0700516	0.0718854	0.0722898	0.0868539	0.0833373	0.0741904	0.0482595	0.0474858	0.0447168	0.0543019	0.0423166	0.0554852	0.0518436	0.0690042	0.0702575	0.0557301	0.0474417	0.0575192	0.052109	0.0582291	0.0516143	0.0614412	0.0557503	0.054802	0.0514189	0.0559611	0.0642663	0.0590747	0.0692691	0.0623807	0.069671	0.061575	0.0407834	0.0623714	0.0763934	0.0449483	0.0533829	0.058686	0.0584241	0.0503765	0.0560191	0.0498341	0.0467564
83	Relative volume of grey matter in Vermis VIIIa Cerebellum	0.0192967	83	0.0346576	0.048959	0.0544804	0.0668829	0.068567	0.0693942	0.084254	0.0790435	0.0707447	0.0459732	0.0458338	0.0426044	0.0513893	0.0402746	0.0529225	0.0489755	0.0661971	0.0673955	0.0532919	0.0454027	0.054668	0.0495151	0.0552328	0.0488529	0.0583567	0.0529924	0.0520731	0.0489454	0.0527419	0.0611293	0.055881	0.0660721	0.0593688	0.0663285	0.0582887	0.0388669	0.0593162	0.0728455	0.0426815	0.050451	0.0554806	0.0553494	0.0476065	0.0531394	0.0475261	0.0446344
84	Relative volume of grey matter in Vermis VIIIb Cerebellum	0.0193372	84	0.0334031	0.0469334	0.0524968	0.064287	0.0660943	0.0667709	0.0796737	0.0759518	0.0680123	0.0443386	0.0437097	0.0410194	0.0496304	0.0390471	0.0510297	0.0468442	0.0635537	0.0649154	0.0510952	0.0436521	0.0528262	0.047832	0.05388	0.0471762	0.056001	0.0510511	0.0499997	0.0470071	0.0511438	0.0589602	0.0543058	0.0638039	0.057361	0.0644838	0.0562222	0.037458	0.0571039	0.0701971	0.0412984	0.0487209	0.0532779	0.0535935	0.0461061	0.0515734	0.0458424	0.042966
85	Relative volume of grey matter in Vermis IX Cerebellum	0.0194006	85	0.0360321	0.0506232	0.056516	0.0693193	0.0715338	0.0716036	0.0854443	0.0818889	0.0732767	0.0477673	0.0466311	0.0440243	0.052251	0.0422252	0.0547561	0.050347	0.0684014	0.0697684	0.0550103	0.0463468	0.0565692	0.051593	0.0571957	0.0506976	0.0608157	0.0546686	0.0530845	0.0509343	0.0549841	0.0633667	0.058788	0.0688524	0.0618245	0.069332	0.0604578	0.0402493	0.0617078	0.0754707	0.0445032	0.051778	0.0579901	0.0581006	0.0485601	0.0545537	0.0489253	0.0462835
86	Relative volume of grey matter in Vermis X Cerebellum	0.0192056	86	0.0378766	0.0531969	0.0593226	0.0727083	0.075112	0.0751113	0.0894478	0.0861181	0.0768971	0.05016	0.0492432	0.0460649	0.0568185	0.0442189	0.0576498	0.0532828	0.0718568	0.0725595	0.0573683	0.0479015	0.0596509	0.0541444	0.0608274	0.0541895	0.0636099	0.0580219	0.0562738	0.0533706	0.0575055	0.0667173	0.0613594	0.0719079	0.0649087	0.0730813	0.0643098	0.0424228	0.0644086	0.0792992	0.0469368	0.0559626	0.0607889	0.0617395	0.0529616	0.0572589	0.05092	0.0478095
Panel C. Significant estimates at the 5% level.
	Trait	h2	rg	1	2	3	4	5	6	7	8	9	10	11	12	13	14	15	16	17	18	19	20	21	22	23	24	25	26	27	28	29	30	31	32	33	34	35	36	37	38	39	40	41	42	43	44	45	46
1	Height	0.543161	1	1	-0.161309			-0.197836					0.133108									-0.0853539																		0.143038		0.0941407		-0.101574	-0.115662
2	Body-mass index (logarithm)	0.252973	2	-0.161309	1	-0.267917		0.170984					-0.190319																				0.174314														0.124487		0.106779
3	Educational attainment	0.197287	3		-0.267917	1							0.707352					-0.154817
4	Visual memory	0.128383	4				1	0.294148		0.269366			-0.484367
5	Reaction time	0.121664	5	-0.197836	0.170984		0.294148	1					-0.2618									0.218426						0.269332	0.185435												0.261847						0.19055
6	Neuroticism	0.119919	6						1	-0.519257	0.696383
7	Subjective well-being	0.0831027	7				0.269366		-0.519257	1	-0.46148	0.270281							0.239159												0.239852
8	Depression	0.0897766	8						0.696383	-0.46148	1																	-0.227201
9	Alcohol drinks per week (logarithm)	0.114846	9							0.270281		1								-0.222779																	0.261743
10	Intelligence	0.289121	10	0.133108	-0.190319	0.707352	-0.484367	-0.2618					1			0.120575																							-0.0866402	0.153641
11	Grey matter volume	0.302524	11											1	0.783316	0.132735	-0.139654			0.169222	0.205262						0.121014	0.136975								0.152744		0.239734	0.0900042							0.168064	0.148963		-0.172214
12	Grey + white matter volume	0.343044	12											0.783316	1		-0.147293			0.134797	0.19526												-0.14644				0.130347	0.149372	0.131379			-0.149037		-0.112192					-0.155232
13	Relative volume of grey matter in Frontal Pole	0.216051	13										0.120575	0.132735		1	0.141957	0.281055	0.524235	0.209175		0.203092		0.136669					-0.230923		0.123492								-0.139603	0.254333		0.135238	0.24917					0.309847
14	Relative volume of grey matter in Insular Cortex	0.392951	14											-0.139654	-0.147293	0.141957	1	0.277927	-0.0964193	0.341469			0.115453	0.262768											-0.189836				-0.086147		0.189069	0.253535	0.209629					0.284832
15	Relative volume of grey matter in Superior Frontal Gyrus	0.20833	15			-0.154817										0.281055	0.277927	1	0.169018			0.402931		0.321456		0.189093	-0.123407	-0.27684				-0.213102	-0.169794	-0.231078	-0.423401	-0.433061			-0.14497		0.678363	0.110467			-0.214142	-0.149353		0.147403
16	Relative volume of grey matter in Middle Frontal Gyrus	0.244705	16							0.239159						0.524235	-0.0964193	0.169018	1			0.25957												-0.129034	-0.191616				0.0973812			0.17002	0.293953	0.409365			0.230448
17	Relative volume of grey matter in Inferior Frontal Gyrus, pars triangularis	0.132609	17									-0.222779		0.169222	0.134797	0.209175	0.341469			1	0.637364		0.146788			0.203243						-0.170799						0.210658			0.234627							0.438964
18	Relative volume of grey matter in Inferior Frontal Gyrus, pars opercularis	0.127846	18											0.205262	0.19526					0.637364	1																			0.307283			0.195018					0.267117
19	Relative volume of grey matter in Precentral Gyrus	0.210036	19	-0.0853539				0.218426								0.203092		0.402931	0.25957			1						-0.183221		0.137548		0.327013				-0.174183				0.198757	0.486785		0.160268	0.1654		-0.173461
20	Relative volume of grey matter in Temporal Pole	0.297749	20														0.115453			0.146788			1	0.404968		0.539517		-0.143562	0.568475	0.181546									-0.0963436	0.27967					-0.148523			0.127663	0.42193
21	Relative volume of grey matter in Superior Temporal Gyrus, anterior division	0.198093	21													0.136669	0.262768	0.321456					0.404968	1	0.527461	0.357816	0.210968		0.212268			-0.235397		-0.253005					-0.151286	0.158506			0.16797	-0.140019	-0.302424	-0.201948			0.125546
22	Relative volume of grey matter in Superior Temporal Gyrus, posterior division	0.247049	22																					0.527461	1		0.467641	0.245944			0.245468				0.239143	0.135488			-0.15659
23	Relative volume of grey matter in Middle Temporal Gyrus, anterior division	0.189057	23															0.189093		0.203243			0.539517	0.357816		1	0.300331	-0.159449	0.654136	0.268494	-0.247189																		0.258736
24	Relative volume of grey matter in Middle Temporal Gyrus, posterior division	0.243224	24											0.121014				-0.123407						0.210968	0.467641	0.300331	1	0.460329		0.288048	0.266847			0.128869	0.241711	0.318577	0.208322	0.142217	-0.149299						0.135431		-0.216908
25	Relative volume of grey matter in Middle Temporal Gyrus, temporooccipital part	0.170945	25					0.269332			-0.227201			0.136975				-0.27684				-0.183221	-0.143562		0.245944	-0.159449	0.460329	1	-0.191782	0.172766	0.678914	0.234421		0.277349	0.578992	0.743117	0.245741	0.530827	-0.243497		-0.228666							-0.179893	-0.159875
26	Relative volume of grey matter in Inferior Temporal Gyrus, anterior division	0.209559	26					0.185435								-0.230923							0.568475	0.212268		0.654136		-0.191782	1	0.390027	-0.182221	0.138868																	0.151279
27	Relative volume of grey matter in Inferior Temporal Gyrus, posterior division	0.217969	27																			0.137548	0.181546			0.268494	0.288048	0.172766	0.390027	1	0.179161	0.133646	-0.149497	0.153934															-0.133304
28	Relative volume of grey matter in Inferior Temporal Gyrus, temporooccipital part	0.241123	28							0.239852						0.123492									0.245468	-0.247189	0.266847	0.678914	-0.182221	0.179161	1				0.318288	0.379974	0.263534	0.429838	-0.352226				-0.16272			-0.116147		0.12164
29	Relative volume of grey matter in Postcentral Gyrus	0.203918	29															-0.213102		-0.170799		0.327013		-0.235397				0.234421	0.138868	0.133646		1	0.319117	0.592552	0.549869	0.337094	0.268369			0.195644
30	Relative volume of grey matter in Superior Parietal Lobule	0.15646	30		0.174314										-0.14644			-0.169794												-0.149497		0.319117	1	0.301974	0.505389	0.196675			-0.139877							0.186153
31	Relative volume of grey matter in Supramarginal Gyrus, anterior division	0.184075	31															-0.231078	-0.129034					-0.253005			0.128869	0.277349		0.153934		0.592552	0.301974	1	0.812196	0.433213	0.253249									0.171806	0.157751
32	Relative volume of grey matter in Supramarginal Gyrus, posterior division	0.132429	32														-0.189836	-0.423401	-0.191616						0.239143		0.241711	0.578992			0.318288	0.549869	0.505389	0.812196	1	0.824448	0.306753	0.20356	-0.212443	0.193327	-0.278606			0.227053	0.211882	0.167389
33	Relative volume of grey matter in Angular Gyrus	0.162234	33											0.152744				-0.433061				-0.174183			0.135488		0.318577	0.743117			0.379974	0.337094	0.196675	0.433213	0.824448	1	0.301077	0.320032	-0.311727		-0.279572			0.166579	0.334408	0.221123
34	Relative volume of grey matter in Lateral Occipital Cortex, superior division	0.127988	34									0.261743			0.130347												0.208322	0.245741			0.263534	0.268369		0.253249	0.306753	0.301077	1		-0.175198					-0.274163	0.316343	0.158946
35	Relative volume of grey matter in Lateral Occipital Cortex, inferior division	0.165468	35											0.239734	0.149372					0.210658							0.142217	0.530827			0.429838				0.20356	0.320032		1	0.27452			-0.17128		-0.274022
36	Relative volume of grey matter in Intracalcarine Cortex	0.427832	36										-0.0866402	0.0900042	0.131379	-0.139603	-0.086147	-0.14497	0.0973812				-0.0963436	-0.151286	-0.15659		-0.149299	-0.243497			-0.352226		-0.139877		-0.212443	-0.311727	-0.175198	0.27452	1	-0.152477		-0.0967135	0.11264	-0.158828		0.14576	0.378149	-0.111466	-0.113155
37	Relative volume of grey matter in Frontal Medial Cortex	0.16644	37	0.143038									0.153641			0.254333					0.307283	0.198757	0.27967	0.158506								0.195644			0.193327				-0.152477	1	0.205728	0.208855	0.364293						0.193707
38	Relative volume of grey matter in Juxtapositional Lobule Cortex (formerly Supplementary M	0.106598	38					0.261847									0.189069	0.678363		0.234627		0.486785						-0.228666							-0.278606	-0.279572				0.205728	1		0.488598	0.289799
39	Relative volume of grey matter in Subcallosal Cortex	0.338529	39	0.0941407											-0.149037	0.135238	0.253535	0.110467	0.17002																			-0.17128	-0.0967135	0.208855		1	0.139189	0.161232				0.378339
40	Relative volume of grey matter in Paracingulate Gyrus	0.231272	40													0.24917	0.209629		0.293953		0.195018	0.160268		0.16797							-0.16272								0.11264	0.364293	0.488598	0.139189	1	0.295779	-0.144123		0.134414		-0.141388
41	Relative volume of grey matter in Cingulate Gyrus, anterior division	0.193694	41	-0.101574											-0.112192				0.409365			0.1654		-0.140019											0.227053	0.166579	-0.274163	-0.274022	-0.158828		0.289799	0.161232	0.295779	1	0.238616			-0.178233
42	Relative volume of grey matter in Cingulate Gyrus, posterior division	0.189439	42	-0.115662														-0.214142					-0.148523	-0.302424			0.135431								0.211882	0.334408	0.316343						-0.144123	0.238616	1	0.404897	-0.159381
43	Relative volume of grey matter in Precuneous Cortex	0.252193	43											0.168064				-0.149353				-0.173461		-0.201948							-0.116147		0.186153	0.171806	0.167389	0.221123	0.158946		0.14576						0.404897	1	0.43355
44	Relative volume of grey matter in Cuneal Cortex	0.203051	44		0.124487			0.19055						0.148963					0.230448								-0.216908							0.157751					0.378149				0.134414		-0.159381	0.43355	1
45	Relative volume of grey matter in Frontal Orbital Cortex	0.266653	45													0.309847	0.284832	0.147403		0.438964	0.267117		0.127663					-0.179893			0.12164								-0.111466			0.378339		-0.178233				1
46	Relative volume of grey matter in Parahippocampal Gyrus, anterior division	0.311417	46		0.106779									-0.172214	-0.155232								0.42193	0.125546		0.258736		-0.159875	0.151279	-0.133304									-0.113155	0.193707			-0.141388						1
47	Relative volume of grey matter in Parahippocampal Gyrus, posterior division	0.320341	47											-0.185267	-0.166967				-0.217359					-0.132569										-0.172521															0.126252
48	Relative volume of grey matter in Lingual Gyrus	0.239391	48													-0.331401	-0.120949	-0.196501	-0.189778	-0.157035				-0.134746				-0.152281		-0.192404	-0.277154								0.417136								0.131098	-0.157255	0.124332
49	Relative volume of grey matter in Temporal Fusiform Cortex, anterior division	0.236289	49	0.128394										-0.10874	-0.165471	-0.177834			-0.127592				0.672488	0.424447		0.359556			0.49216	0.26299		0.143189				0.145481			-0.157693	0.26129									0.585467
50	Relative volume of grey matter in Temporal Fusiform Cortex, posterior division	0.329871	50	0.101988															-0.101978				0.126416	0.264465	0.11402			0.198775	0.156451	0.643368	0.304469							0.128707	-0.236122								-0.108797	0.140372
51	Relative volume of grey matter in Temporal Occipital Fusiform Cortex	0.234706	51													-0.196601	-0.192531		-0.204211			-0.135165	-0.180336		0.152128	-0.215876	0.135289	0.311584	-0.198499		0.265406				0.283281	0.255344			-0.290314				-0.322952					-0.154631
52	Relative volume of grey matter in Occipital Fusiform Gyrus	0.226051	52							-0.217129						-0.223335	-0.215534	-0.187701						-0.217515	-0.151894			-0.187903			-0.24974					-0.155252		0.173443	0.433491			-0.159057		-0.147917			0.185597
53	Relative volume of grey matter in Frontal Operculum Cortex	0.214322	53	0.0850401										0.115406	0.11656	0.228453	0.531411	0.14984	0.123627	0.717997	0.547016		0.196649	0.234058		0.169797		-0.169546	0.157696		-0.14832										0.358398		0.334471					0.329211
54	Relative volume of grey matter in Central Opercular Cortex	0.261598	54											0.211099	0.107753	0.148075	0.291567	0.136246	0.163321		0.218943	0.177767		0.337811	0.357528	0.141853	0.165366		0.168071	0.115387		0.260377		0.161601		0.149791						0.211852	0.264924			0.156682
55	Relative volume of grey matter in Parietal Operculum Cortex	0.279737	55											0.116611	0.0912904		0.205848						-0.111977		0.140068	0.120752			0.141133					0.386982								0.183507				0.268058	0.171926	0.164768	-0.109565
56	Relative volume of grey matter in Planum Polare	0.28812	56														0.369016				0.200385		0.103244	0.475804	0.417552	-0.214675	0.160848	0.244695	0.127964	0.271062	0.224651								-0.112609				0.196882						-0.145867
57	Relative volume of grey matter in Heschls Gyrus (includes H1 and H2)	0.315876	57		-0.0995666					0.189933							0.267494	0.143131		0.147887			-0.135822	0.216495	0.200312			-0.131923	0.205999	0.14204						-0.127869			0.0918012			0.140259				0.11522	0.248984	0.130668	-0.113237
58	Relative volume of grey matter in Planum Temporale	0.281909	58														0.197651	0.132326		0.171371			-0.121371	0.195267	0.365846	0.155112			0.158302	0.153228	0.107549			0.122503		-0.212891						0.133075		-0.131342		0.130182	0.19381	0.168825
59	Relative volume of grey matter in Supracalcarine Cortex	0.276691	59													-0.15529		-0.118435	0.142182				-0.118933									-0.120516	-0.207536				-0.156989	0.267004	0.451251	-0.177642		-0.135594		0.19622	-0.179679	0.416084	0.7492	-0.191883	-0.101611
60	Relative volume of grey matter in Occipital Pole	0.321645	60										-0.148397				-0.0904205		0.199674	0.136042				-0.146729	-0.193249		-0.200946	-0.259102	0.130512		-0.126586				-0.237822	-0.357821		0.379057	0.763466			-0.0925527		-0.207462	-0.148739		0.446333
61	Relative volume of grey matter in Thalamus	0.348601	61		-0.107705									-0.378092	-0.241216	-0.14577		-0.173037		-0.211848	-0.254965			-0.128444				-0.12574										-0.173414		-0.130269	-0.1726		-0.11757		0.110381	-0.150937	-0.129259		0.1179
62	Relative volume of grey matter in Caudate	0.26588	62	-0.103185									-0.126262	-0.135192		-0.211616	-0.0916724					-0.153749	-0.163652	-0.24644		-0.222871			-0.150483		-0.194893	-0.189368	-0.207239	-0.15314			-0.198191		0.0881624	-0.343818			-0.236417	0.239368	0.129892			-0.140233
63	Relative volume of grey matter in Putamen	0.341987	63											-0.143191		-0.191095		-0.141992					-0.183283	-0.17333	-0.10647	-0.315387	-0.141365	-0.130834	-0.113608	-0.107969	-0.165381	-0.122455	-0.154244	-0.181566	-0.157051		-0.140334		0.111029	-0.199648			-0.109538		0.119018			-0.105422
64	Relative volume of grey matter in Pallidum	0.117992	64	-0.127818										-0.221034			0.158611																						0.147271					0.23646
65	Relative volume of grey matter in Hippocampus	0.391265	65						0.129866	-0.173533				-0.395441	-0.157548	-0.156444			-0.17604									-0.111823		-0.163408	-0.117414							-0.250766					-0.112784				-0.213063		0.258104
66	Relative volume of grey matter in Amygdala	0.267577	66											-0.282068		-0.139379	0.0986628											-0.238022	0.133914		-0.172715				-0.203671	-0.272395		-0.218658									-0.117934		0.175663
67	Relative volume of grey matter in Ventral Striatum	0.354268	67											-0.18243		-0.179795		-0.130588	-0.133203				-0.227445	-0.12372	-0.106669	-0.249562	-0.207202	-0.2155	-0.186502	-0.142839	-0.243356	-0.131407		-0.246336	-0.265807	-0.17823		-0.155646	0.125294	-0.127182	-0.141933			-0.176261		-0.121096	-0.164267	-0.0994072
68	Relative volume of grey matter in I-IV Cerebellum	0.350251	68											-0.263931	-0.0875825	-0.298613		-0.117279	-0.258529		-0.152049		-0.117211	-0.112628	-0.194982		-0.198102	-0.219702	-0.126158	-0.294536	-0.306743	-0.20811		-0.317928	-0.297484	-0.211918		-0.184702		-0.151962			-0.241773	-0.174044		-0.256831	-0.162076	-0.12832
69	Relative volume of grey matter in V Cerebellum	0.358254	69											-0.220926	-0.11404	-0.326949	-0.107729	-0.103853	-0.259855	-0.146304	-0.22412		-0.141089		-0.193833	-0.165779	-0.192745	-0.186515	-0.186195	-0.264941	-0.227034	-0.134519		-0.195837	-0.193508	-0.161477	-0.180225	-0.221363		-0.139338	-0.147684	-0.100428	-0.346372	-0.232825	-0.137186	-0.288049	-0.203367	-0.181744
70	Relative volume of grey matter in VI Cerebellum	0.364601	70													-0.408705	-0.261939	-0.169561	-0.262456	-0.189157	-0.136155	-0.16209	-0.146845		-0.109681	-0.231838	-0.168947	-0.181156	-0.20213	-0.222734	-0.222153	-0.14497	-0.141214	-0.175806		-0.128911	-0.189674	-0.22799		-0.176762	-0.162378	-0.161585	-0.407265	-0.15015		-0.211451	-0.176046	-0.297332
71	Relative volume of grey matter in Crus I Cerebellum	0.415701	71									-0.189577			0.115134	-0.338097	-0.263434	-0.182951	-0.20396		-0.162343	-0.259326	-0.130152	-0.17312		-0.213253	-0.134043		-0.170798	-0.236248		-0.141222					-0.159609	-0.171664		-0.268409	-0.1986	-0.103207	-0.293556	-0.101605		-0.189599	-0.168357	-0.153344
72	Relative volume of grey matter in Crus II Cerebellum	0.391866	72		-0.0902367									-0.108105		-0.275585	-0.168612	-0.187532	-0.245122	-0.311029	-0.15695	-0.183973	-0.163538	-0.121302		-0.209017	-0.153482		-0.139162	-0.238357	-0.14645	-0.172676					-0.128333	-0.202394	-0.129002	-0.266698	-0.209561	-0.13115	-0.190991		-0.10499	-0.190943	-0.223917	-0.1957
73	Relative volume of grey matter in VIIb Cerebellum	0.384027	73		-0.100185			-0.161748						-0.149859		-0.273633	-0.154352	-0.199529	-0.221145	-0.327489	-0.141839	-0.114589	-0.15784			-0.18124	-0.140493		-0.146707	-0.18798	-0.163145	-0.157381		-0.149287			-0.164772	-0.260173	-0.152468	-0.205302	-0.161399	-0.159153	-0.19779	-0.151822	-0.175034	-0.201437	-0.197096	-0.196855
74	Relative volume of grey matter in VIIIa Cerebellum	0.334381	74	0.0714739	-0.139784			-0.239966						-0.152153		-0.267022	-0.151956	-0.185423	-0.246995	-0.309359	-0.169294		-0.135851		-0.102262	-0.190358	-0.217045	-0.222008	-0.131653	-0.208258	-0.212064	-0.163357		-0.231428	-0.201238		-0.178718	-0.304645	-0.112426	-0.156436	-0.213454	-0.142405	-0.220346	-0.273914	-0.187711	-0.277855	-0.241512	-0.190462
75	Relative volume of grey matter in VIIIb Cerebellum	0.315137	75	0.16085	-0.104821									-0.14811		-0.182083	-0.104683	-0.203131	-0.203313		-0.16002				-0.15547	-0.230054	-0.308674	-0.287542	-0.11527	-0.155202	-0.198023	-0.13433	-0.169386	-0.196242	-0.298858	-0.17971	-0.204078	-0.212038			-0.207673		-0.239522	-0.225413		-0.270618	-0.210313
76	Relative volume of grey matter in IX Cerebellum	0.356	76		-0.0980963								0.109067	-0.113969		-0.237233	-0.123545	-0.181966	-0.255697		-0.150293	-0.131375	-0.134686	-0.150282	-0.100933	-0.249043	-0.28574	-0.251722	-0.127324	-0.273827	-0.209118	-0.145279	-0.12468	-0.155949	-0.208998	-0.163872	-0.202594	-0.16177		-0.132321	-0.179584		-0.211022	-0.20556		-0.304116	-0.260728	-0.103174
77	Relative volume of grey matter in X Cerebellum	0.334208	77												0.0906607	-0.175877	-0.201798	-0.180808				-0.112227			-0.124151	-0.193663	-0.185418		-0.128384					-0.14838				-0.180731	-0.0932228		-0.29343	-0.095068	-0.269269	-0.246643	-0.170066	-0.215271
78	Relative volume of grey matter in Brain-Stem	0.247236	78					-0.198921							0.308511	-0.16936	-0.132095										-0.167434	-0.200448		-0.155157	-0.18029		-0.139455	-0.261191	-0.246035	-0.245197		-0.267675		-0.148591	-0.264366	-0.133711	-0.130708	-0.319203	-0.153838	-0.157326
79	Relative volume of grey matter in Vermis VI Cerebellum	0.31175	79											-0.142482	-0.0856741	-0.225953	-0.102817		-0.149886	-0.140441							-0.170207	-0.305032	-0.118756	-0.158713	-0.233733			-0.162573	-0.175984	-0.223527		-0.209192	-0.0926211			-0.0921432	-0.123412	-0.212005	-0.162323	-0.263873	-0.136734	-0.143924	0.141624
80	Relative volume of grey matter in Vermis Crus I Cerebellum	0.0764618	80													-0.223486	-0.18645																														0.219486
81	Relative volume of grey matter in Vermis Crus II Cerebellum	0.285996	81														-0.151807	-0.131773		-0.194677											-0.14465											-0.105242		-0.119925	-0.156869	-0.131122	-0.12369
82	Relative volume of grey matter in Vermis VIIb Cerebellum	0.29916	82													-0.222653	-0.205892		-0.196188		-0.154596		-0.116788			-0.157776	-0.186414	-0.180878			-0.213713			-0.138724	-0.143702	-0.149641	-0.143707	-0.216832		-0.135774		-0.111207	-0.236346	-0.21628	-0.186362	-0.223727	-0.18593	-0.159343
83	Relative volume of grey matter in Vermis VIIIa Cerebellum	0.331807	83		-0.118083					-0.185233				-0.123486		-0.221294	-0.198652	-0.160739	-0.229926	-0.151733	-0.167252				-0.103516	-0.188661	-0.243672	-0.208482		-0.104926	-0.177807	-0.171306		-0.213416	-0.197938	-0.150443	-0.176648	-0.204696				-0.128434	-0.225886	-0.222743	-0.194587	-0.260216	-0.233258	-0.114421
84	Relative volume of grey matter in Vermis VIIIb Cerebellum	0.36112	84		-0.0980666											-0.212655	-0.14135	-0.126235	-0.233423	-0.12772	-0.181597		-0.0902563			-0.220448	-0.278349	-0.250186	-0.103871	-0.160759	-0.197913	-0.158765	-0.148353	-0.174359	-0.187635	-0.147908	-0.19421	-0.227876				-0.0863407	-0.200915	-0.214898	-0.149176	-0.291816	-0.207372
85	Relative volume of grey matter in Vermis IX Cerebellum	0.30745	85		-0.10326									-0.188483		-0.318957	-0.175882	-0.132927	-0.278011	-0.147979	-0.240485		-0.160374	-0.13748		-0.29808	-0.285663	-0.181858	-0.159761	-0.302186	-0.157982	-0.14997		-0.181606	-0.167688		-0.227986	-0.192632	-0.0941508	-0.18525		-0.112121	-0.254646	-0.152966	-0.144531	-0.356032	-0.289892	-0.178319
86	Relative volume of grey matter in Vermis X Cerebellum	0.274165	86		-0.140315			-0.170255							0.125439	-0.234141			-0.243824	-0.158202		-0.117305	-0.250528			-0.205785	-0.166612	-0.196225	-0.118203	-0.269843	-0.228402	-0.182768		-0.190244	-0.189019		-0.167074			-0.311051					-0.178039	-0.224988	-0.295993	-0.208354	-0.186106
[truncated: 40 more columns]
