# Supplementary material for: Multivariate analysis reveals shared genetic architecture of brain morphology and human behavior
Source: Commun Biol. 2021 Oct 12;4:1180. doi: 10.1038/s42003-021-02712-y (PMC8511103; doi:10.1038/s42003-021-02712-y)
Supplement: Supplementary file 6 — Supplemental Data 3 [file 42003_2021_2712_MOESM6_ESM.xlsx]

## Sheet: Data 3
Supplementary Data 3. The heritability of and genetic correlations across 86 traits in 20,190 unrelated ‘white British’ individuals from the UK Biobank as estimated using MGREML (absolute volumes).
Panel A. Point estimates.
	Trait	h2	rg	1	2	3	4	5	6	7	8	9	10	11	12	13	14	15	16	17	18	19	20	21	22	23	24	25	26	27	28	29	30	31	32	33	34	35	36	37	38	39	40	41	42	43	44	45	46
1	Height	0.537714	1	1	-0.142751	0.0396885	-0.0618378	-0.180024	0.00812804	-0.0398611	-0.0137178	0.0135983	0.122876	0.22645	0.218577	0.231609	0.151191	0.130412	0.161662	0.176044	0.165654	0.091537	0.153591	0.152638	0.138438	0.0931384	0.102486	0.131512	0.104506	0.0848156	0.151083	0.129559	0.186965	0.10198	0.161564	0.169702	0.188397	0.140744	0.0394873	0.213451	0.0858257	0.240431	0.188189	0.0596768	0.112306	0.203465	0.117671	0.186872	0.161852
2	Body-mass index (logarithm)	0.24817	2	-0.142751	1	-0.239365	0.0085672	0.176806	0.0108704	0.0433645	0.172596	-0.0844933	-0.180286	0.00694145	-0.00114715	-0.0492026	0.00442904	0.0607419	-0.00481831	0.0360726	0.0431536	-0.0189945	0.0815916	0.00181025	-0.0171582	0.0168915	0.0283093	0.0410959	-0.0567308	0.0515449	0.00745863	-0.0034475	0.16369	0.044572	0.0200578	0.0114101	0.0100507	0.0681087	0.0174484	-0.0821635	0.0729822	0.0310456	0.0187483	-0.048092	-0.0343062	0.0409439	0.0941628	0.0526731	0.099837
3	Educational attainment	0.199879	3	0.0396885	-0.239365	1	-0.154001	-0.0603366	-0.105583	-0.103002	-0.10409	-0.0682238	0.690743	0.170509	0.174671	0.171265	0.111496	0.0212925	0.0416071	0.0960843	0.187306	0.179969	0.113432	0.0858515	0.12853	0.158111	0.125564	0.124773	0.0719374	0.123905	0.048978	0.124018	0.140244	0.0890731	0.105011	0.127398	0.0894291	0.0686197	0.109532	0.156709	0.0795216	0.142052	0.067104	0.0898551	0.203595	0.152808	0.0740501	0.121419	0.126872
4	Visual memory	0.135659	4	-0.0618378	0.0085672	-0.154001	1	0.266061	0.167059	0.196303	0.170894	0.0472001	-0.471398	-0.188358	-0.177593	-0.224923	-0.21925	-0.0844738	-0.105588	-0.221155	-0.000677186	-0.105137	-0.11072	-0.0594266	-0.104214	-0.147206	-0.0484072	-0.0770964	-0.0727945	-0.15695	-0.0627618	-0.0822502	-0.137749	-0.198096	-0.126661	-0.0433745	-0.0996789	-0.128133	-0.0332226	-0.149324	-0.136239	-0.140458	-0.210272	-0.0787235	-0.172456	-0.176185	-0.0928582	-0.120691	-0.108201
5	Reaction time	0.137818	5	-0.180024	0.176806	-0.0603366	0.266061	1	0.0715325	0.113174	-0.0589465	0.0711766	-0.250799	-0.0201412	-0.0623623	-0.0567107	-0.0635009	0.0270909	0.0142187	-0.110026	-0.0816275	0.111618	0.0251306	0.0299528	-0.0628625	0.0776939	0.00314751	0.146576	0.104128	0.0325936	0.0851931	0.0885632	0.00241649	-0.0770891	-0.0759373	0.0139715	0.00623397	0.0578453	0.0143576	-0.142523	0.13155	-0.0432562	0.00715949	0.0275054	-0.0103303	0.000813779	0.112897	0.00647294	-0.0697213
6	Neuroticism	0.124296	6	0.00812804	0.0108704	-0.105583	0.167059	0.0715325	1	-0.482798	0.64839	-0.139585	-0.0374734	-0.121907	-0.115627	-0.0957247	-0.076445	-0.0232719	-0.0952119	-0.126249	-0.127535	-0.141783	-0.120909	-0.00603953	-0.0640079	-0.151425	-0.156156	-0.111738	-0.0186243	-0.115348	-0.130523	-0.0542461	-0.0496745	-0.109707	-0.152748	-0.159211	-0.0506296	-0.0988728	-0.0873597	-0.0291482	-0.137452	-0.0769751	-0.0806846	-0.105635	-0.108976	-0.0892761	-0.0847641	-0.0489779	-0.0424212
7	Subjective well-being	0.0986745	7	-0.0398611	0.0433645	-0.103002	0.196303	0.113174	-0.482798	1	-0.459667	0.184286	-0.116156	0.00832318	0.00516836	0.017159	-0.0267511	0.0526563	0.147486	-0.000305925	0.0812971	0.0403671	-0.0450312	0.059832	0.0759999	-0.00350331	0.0977092	0.0914831	-0.0686434	-0.0255626	0.139582	-0.0153299	0.0694129	0.0861484	0.0304421	0.0716124	0.0990635	-0.0749778	-0.0427037	-0.112575	0.0211922	0.0810531	-0.0434256	0.0354381	0.0145206	-0.0264055	0.0308321	0.0502806	-0.0842036
8	Depression	0.0989383	8	-0.0137178	0.172596	-0.10409	0.170894	-0.0589465	0.64839	-0.459667	1	-0.0932129	-0.0595972	-0.0349162	-0.00798027	-0.0227101	-0.0110226	-0.00305557	0.0157807	-0.0932545	-0.014469	-0.088727	-0.0272408	0.0665972	-0.0708858	-0.0876453	-0.124801	-0.123876	-0.0535985	-0.0202503	-0.125581	-0.0244251	-0.0370964	-0.0925028	-0.125043	-0.0887655	-0.0440745	-0.00809496	0.041696	0.0372561	-0.0728683	0.0021414	0.018799	-0.050865	-0.0457794	-0.00218892	0.0508184	-0.115944	0.0981689
9	Alcohol drinks per week (logarithm)	0.121157	9	0.0135983	-0.0844933	-0.0682238	0.0472001	0.0711766	-0.139585	0.184286	-0.0932129	1	-0.0124447	-0.0354165	-0.00471742	-0.0701584	0.0123597	0.0140514	-0.0135876	-0.168885	-0.141614	-0.0216732	-0.110894	0.0281469	-0.0389966	-0.101322	-0.00628705	0.050237	-0.125099	0.100851	-3.34359e-06	0.010429	0.0408122	0.0266094	0.0166351	-0.0366401	0.100119	0.101593	-0.0505776	-0.0480353	-0.0763245	-0.0128909	-0.00118775	-0.0330431	-0.0311636	-0.0150634	-0.0861395	-0.0905802	-0.120551
10	Intelligence	0.288366	10	0.122876	-0.180286	0.690743	-0.471398	-0.250799	-0.0374734	-0.116156	-0.0595972	-0.0124447	1	0.213527	0.229269	0.247197	0.18362	0.118778	0.144538	0.208642	0.14763	0.157454	0.165341	0.189288	0.167605	0.194477	0.0924215	0.0940271	0.119982	0.113665	0.074963	0.0971727	0.108689	0.137141	0.100791	0.0868381	0.160108	0.106668	0.01042	0.234209	0.117073	0.204062	0.12947	0.1042	0.157926	0.179747	0.105038	0.172391	0.1674
11	Grey matter volume	0.366122	11	0.22645	0.00694145	0.170509	-0.188358	-0.0201412	-0.121907	0.00832318	-0.0349162	-0.0354165	0.213527	1	0.940283	0.855786	0.663883	0.655647	0.713406	0.57747	0.646965	0.730334	0.613706	0.551221	0.598375	0.583594	0.706582	0.621943	0.446466	0.638952	0.555561	0.6863	0.541925	0.593022	0.643069	0.636858	0.81816	0.7445	0.432232	0.514023	0.615267	0.694308	0.697684	0.585152	0.767762	0.783316	0.652118	0.70626	0.485965
12	Grey + white matter volume	0.397551	12	0.218577	-0.00114715	0.174671	-0.177593	-0.0623623	-0.115627	0.00516836	-0.00798027	-0.00471742	0.229269	0.940283	1	0.791639	0.622849	0.600674	0.68943	0.527005	0.603992	0.642668	0.557792	0.50398	0.54115	0.536686	0.627677	0.563045	0.404002	0.578988	0.487115	0.600494	0.472806	0.510038	0.546275	0.54388	0.782566	0.669862	0.428108	0.442593	0.551199	0.642538	0.643995	0.56097	0.736622	0.713267	0.581126	0.642036	0.464459
13	Absolute volume of grey matter in Frontal Pole	0.305808	13	0.231609	-0.0492026	0.171265	-0.224923	-0.0567107	-0.0957247	0.017159	-0.0227101	-0.0701584	0.247197	0.855786	0.791639	1	0.627054	0.668004	0.785435	0.577445	0.592155	0.693475	0.526214	0.526784	0.527193	0.517299	0.590435	0.51323	0.286388	0.515824	0.523717	0.563286	0.472756	0.488257	0.522324	0.519065	0.73941	0.620246	0.306107	0.561404	0.559313	0.642131	0.682742	0.546051	0.655542	0.653827	0.517976	0.713391	0.396407
14	Absolute volume of grey matter in Insular Cortex	0.38254	14	0.151191	0.00442904	0.111496	-0.21925	-0.0635009	-0.076445	-0.0267511	-0.0110226	0.0123597	0.18362	0.663883	0.622849	0.627054	1	0.599121	0.42312	0.579169	0.47316	0.510961	0.481774	0.53898	0.452062	0.444763	0.493752	0.36922	0.348666	0.447718	0.387435	0.420324	0.367517	0.366267	0.326997	0.388698	0.519787	0.525789	0.238442	0.37045	0.520946	0.597385	0.57666	0.39989	0.515981	0.492209	0.390849	0.621371	0.300239
15	Absolute volume of grey matter in Superior Frontal Gyrus	0.256155	15	0.130412	0.0607419	0.0212925	-0.0844738	0.0270909	-0.0232719	0.0526563	-0.00305557	0.0140514	0.118778	0.655647	0.600674	0.668004	0.599121	1	0.552512	0.463442	0.46029	0.672387	0.423066	0.544416	0.362061	0.4846	0.400782	0.251425	0.268849	0.432476	0.309033	0.335693	0.250644	0.252455	0.207575	0.190311	0.491578	0.456711	0.193267	0.386786	0.753541	0.520702	0.520274	0.41488	0.416317	0.450742	0.415614	0.536505	0.278405
16	Absolute volume of grey matter in Middle Frontal Gyrus	0.318839	16	0.161662	-0.00481831	0.0416071	-0.105588	0.0142187	-0.0952119	0.147486	0.0157807	-0.0135876	0.144538	0.713406	0.68943	0.785435	0.42312	0.552512	1	0.453536	0.487909	0.63183	0.43918	0.348377	0.393422	0.42704	0.470777	0.374412	0.332525	0.456361	0.33002	0.443947	0.362076	0.352128	0.35433	0.37229	0.572659	0.476527	0.358423	0.412925	0.48278	0.585279	0.628518	0.654923	0.540949	0.598618	0.576297	0.464639	0.315474
17	Absolute volume of grey matter in Inferior Frontal Gyrus, pars triangularis	0.190278	17	0.176044	0.0360726	0.0960843	-0.221155	-0.110026	-0.126249	-0.000305925	-0.0932545	-0.168885	0.208642	0.57747	0.527005	0.577445	0.579169	0.463442	0.453536	1	0.708854	0.461269	0.437892	0.380077	0.310432	0.461937	0.346525	0.254072	0.369551	0.371848	0.222819	0.296239	0.24133	0.284385	0.262878	0.284429	0.429647	0.506029	0.311837	0.26388	0.474487	0.431436	0.442353	0.265859	0.376882	0.477988	0.399217	0.639668	0.234215
18	Absolute volume of grey matter in Inferior Frontal Gyrus, pars opercularis	0.189685	18	0.165654	0.0431536	0.187306	-0.000677186	-0.0816275	-0.127535	0.0812971	-0.014469	-0.141614	0.14763	0.646965	0.603992	0.592155	0.47316	0.46029	0.487909	0.708854	1	0.529438	0.472475	0.392646	0.415389	0.446873	0.483629	0.412063	0.322114	0.392567	0.264365	0.422592	0.290509	0.323381	0.427277	0.485505	0.508492	0.541035	0.288689	0.508793	0.49797	0.43936	0.537921	0.370359	0.460757	0.522812	0.400718	0.596477	0.285637
19	Absolute volume of grey matter in Precentral Gyrus	0.271359	19	0.091537	-0.0189945	0.179969	-0.105137	0.111618	-0.141783	0.0403671	-0.088727	-0.0216732	0.157454	0.730334	0.642668	0.693475	0.510961	0.672387	0.63183	0.461269	0.529438	1	0.462994	0.433454	0.413477	0.454888	0.491726	0.376364	0.369652	0.535804	0.347556	0.664645	0.354676	0.419063	0.408952	0.384121	0.57186	0.498314	0.272649	0.484131	0.667827	0.523333	0.587954	0.491005	0.51085	0.500572	0.50773	0.551106	0.287008
20	Absolute volume of grey matter in Temporal Pole	0.33647	20	0.153591	0.0815916	0.113432	-0.11072	0.0251306	-0.120909	-0.0450312	-0.0272408	-0.110894	0.165341	0.613706	0.557792	0.526214	0.481774	0.423066	0.43918	0.437892	0.472475	0.462994	1	0.608803	0.380058	0.699855	0.488217	0.307433	0.675303	0.505178	0.288491	0.459504	0.26106	0.346779	0.388954	0.439222	0.511449	0.464198	0.18723	0.498898	0.416732	0.384698	0.477873	0.344786	0.390574	0.477415	0.435442	0.519691	0.587681
21	Absolute volume of grey matter in Superior Temporal Gyrus, anterior division	0.233237	21	0.152638	0.00181025	0.0858515	-0.0594266	0.0299528	-0.00603953	0.059832	0.0665972	0.0281469	0.189288	0.551221	0.50398	0.526784	0.53898	0.544416	0.348377	0.380077	0.392646	0.433454	0.608803	1	0.67792	0.560287	0.527337	0.348714	0.400829	0.440848	0.351308	0.260338	0.228873	0.178634	0.286193	0.326751	0.466191	0.41036	0.116401	0.397466	0.353858	0.34601	0.479078	0.235542	0.281156	0.341929	0.362288	0.405366	0.37693
22	Absolute volume of grey matter in Superior Temporal Gyrus, posterior division	0.285236	22	0.138438	-0.0171582	0.12853	-0.104214	-0.0628625	-0.0640079	0.0759999	-0.0708858	-0.0389966	0.167605	0.598375	0.54115	0.527193	0.452062	0.362061	0.393422	0.310432	0.415389	0.413477	0.380058	0.67792	1	0.359822	0.685893	0.529692	0.273258	0.364508	0.497012	0.436126	0.358977	0.37279	0.521775	0.464345	0.524884	0.49296	0.140083	0.361692	0.341802	0.439243	0.447327	0.337483	0.446043	0.424925	0.356688	0.402545	0.326499
23	Absolute volume of grey matter in Middle Temporal Gyrus, anterior division	0.23565	23	0.0931384	0.0168915	0.158111	-0.147206	0.0776939	-0.151425	-0.00350331	-0.0876453	-0.101322	0.194477	0.583594	0.536686	0.517299	0.444763	0.4846	0.42704	0.461937	0.446873	0.454888	0.699855	0.560287	0.359822	1	0.579791	0.263915	0.715043	0.536784	0.166065	0.378667	0.28349	0.349063	0.349472	0.382199	0.509835	0.383648	0.284683	0.398033	0.377655	0.430127	0.392911	0.294309	0.418339	0.482473	0.42436	0.455925	0.479458
24	Absolute volume of grey matter in Middle Temporal Gyrus, posterior division	0.305599	24	0.102486	0.0283093	0.125564	-0.0484072	0.00314751	-0.156156	0.0977092	-0.124801	-0.00628705	0.0924215	0.706582	0.627677	0.590435	0.493752	0.400782	0.470777	0.346525	0.483629	0.491726	0.488217	0.527337	0.685893	0.579791	1	0.687166	0.333774	0.604806	0.547428	0.528809	0.381584	0.48023	0.581623	0.619908	0.659394	0.580082	0.200109	0.418037	0.387749	0.4878	0.445261	0.43866	0.596293	0.555569	0.341872	0.478718	0.385727
25	Absolute volume of grey matter in Middle Temporal Gyrus, temporooccipital part	0.227097	25	0.131512	0.0410959	0.124773	-0.0770964	0.146576	-0.111738	0.0914831	-0.123876	0.050237	0.0940271	0.621943	0.563045	0.51323	0.36922	0.251425	0.374412	0.254072	0.412063	0.376364	0.307433	0.348714	0.529692	0.263915	0.687166	1	0.166413	0.48801	0.775537	0.559996	0.424058	0.548559	0.719899	0.79607	0.623232	0.712217	0.0881278	0.397896	0.270306	0.398282	0.359795	0.409657	0.531785	0.446166	0.374296	0.344873	0.206088
26	Absolute volume of grey matter in Inferior Temporal Gyrus, anterior division	0.23797	26	0.104506	-0.0567308	0.0719374	-0.0727945	0.104128	-0.0186243	-0.0686434	-0.0535985	-0.125099	0.119982	0.446466	0.404002	0.286388	0.348666	0.268849	0.332525	0.369551	0.322114	0.369652	0.675303	0.400829	0.273258	0.715043	0.333774	0.166413	1	0.559341	0.131447	0.393786	0.196053	0.291535	0.259088	0.271036	0.344936	0.339409	0.244018	0.32198	0.269205	0.295354	0.388639	0.234892	0.309198	0.37323	0.382853	0.30107	0.3403
27	Absolute volume of grey matter in Inferior Temporal Gyrus, posterior division	0.285294	27	0.0848156	0.0515449	0.123905	-0.15695	0.0325936	-0.115348	-0.0255626	-0.0202503	0.100851	0.113665	0.638952	0.578988	0.515824	0.447718	0.432476	0.456361	0.371848	0.392567	0.535804	0.505178	0.440848	0.364508	0.536784	0.604806	0.48801	0.559341	1	0.46971	0.498698	0.261282	0.460316	0.395534	0.414354	0.519146	0.538993	0.238671	0.348609	0.38511	0.401136	0.415559	0.323728	0.523067	0.488111	0.47132	0.487063	0.237905
28	Absolute volume of grey matter in Inferior Temporal Gyrus, temporooccipital part	0.288942	28	0.151083	0.00745863	0.048978	-0.0627618	0.0851931	-0.130523	0.139582	-0.125581	-3.34359e-06	0.074963	0.555561	0.487115	0.523717	0.387435	0.309033	0.33002	0.222819	0.264365	0.347556	0.288491	0.351308	0.497012	0.166065	0.547428	0.775537	0.131447	0.46971	1	0.408894	0.382968	0.383487	0.541744	0.575422	0.588799	0.638979	-0.02529	0.329301	0.314813	0.375046	0.291185	0.260208	0.444814	0.369918	0.327727	0.452438	0.262522
29	Absolute volume of grey matter in Postcentral Gyrus	0.256243	29	0.129559	-0.0034475	0.124018	-0.0822502	0.0885632	-0.0542461	-0.0153299	-0.0244251	0.010429	0.0971727	0.6863	0.600494	0.563286	0.420324	0.335693	0.443947	0.296239	0.422592	0.664645	0.459504	0.260338	0.436126	0.378667	0.528809	0.559996	0.393786	0.498698	0.408894	1	0.558597	0.754666	0.723976	0.628875	0.661043	0.503088	0.230789	0.479481	0.356556	0.472016	0.46599	0.350392	0.521874	0.56868	0.467465	0.492471	0.356275
30	Absolute volume of grey matter in Superior Parietal Lobule	0.175808	30	0.186965	0.16369	0.140244	-0.137749	0.00241649	-0.0496745	0.0694129	-0.0370964	0.0408122	0.108689	0.541925	0.472806	0.472756	0.367517	0.250644	0.362076	0.24133	0.290509	0.354676	0.26106	0.228873	0.358977	0.28349	0.381584	0.424058	0.196053	0.261282	0.382968	0.558597	1	0.515726	0.647408	0.486732	0.512	0.350293	0.133974	0.267664	0.265198	0.405296	0.376167	0.289074	0.479109	0.525102	0.281792	0.430754	0.300143
31	Absolute volume of grey matter in Supramarginal Gyrus, anterior division	0.229257	31	0.10198	0.044572	0.0890731	-0.198096	-0.0770891	-0.109707	0.0861484	-0.0925028	0.0266094	0.137141	0.593022	0.510038	0.488257	0.366267	0.252455	0.352128	0.284385	0.323381	0.419063	0.346779	0.178634	0.37279	0.349063	0.48023	0.548559	0.291535	0.460316	0.383487	0.754666	0.515726	1	0.833512	0.625516	0.57931	0.473867	0.188703	0.354812	0.30172	0.410476	0.365619	0.350882	0.495317	0.540269	0.464454	0.419015	0.254022
32	Absolute volume of grey matter in Supramarginal Gyrus, posterior division	0.20224	32	0.161564	0.0200578	0.105011	-0.126661	-0.0759373	-0.152748	0.0304421	-0.125043	0.0166351	0.100791	0.643069	0.546275	0.522324	0.326997	0.207575	0.35433	0.262878	0.427277	0.408952	0.388954	0.286193	0.521775	0.349472	0.581623	0.719899	0.259088	0.395534	0.541744	0.723976	0.647408	0.833512	1	0.837643	0.627176	0.568468	0.128834	0.423683	0.291204	0.386786	0.411362	0.452466	0.567476	0.566803	0.396747	0.414181	0.308123
33	Absolute volume of grey matter in Angular Gyrus	0.227505	33	0.169702	0.0114101	0.127398	-0.0433745	0.0139715	-0.159211	0.0716124	-0.0887655	-0.0366401	0.0868381	0.636858	0.54388	0.519065	0.388698	0.190311	0.37229	0.284429	0.485505	0.384121	0.439222	0.326751	0.464345	0.382199	0.619908	0.79607	0.271036	0.414354	0.575422	0.628875	0.486732	0.625516	0.837643	1	0.643847	0.604432	0.0449237	0.386827	0.23642	0.423845	0.37215	0.447159	0.619479	0.584282	0.3924	0.401562	0.318793
34	Absolute volume of grey matter in Lateral Occipital Cortex, superior division	0.232569	34	0.188397	0.0100507	0.0894291	-0.0996789	0.00623397	-0.0506296	0.0990635	-0.0440745	0.100119	0.160108	0.81816	0.782566	0.73941	0.519787	0.491578	0.572659	0.429647	0.508492	0.57186	0.511449	0.466191	0.524884	0.509835	0.659394	0.623232	0.344936	0.519146	0.588799	0.661043	0.512	0.57931	0.627176	0.643847	1	0.662154	0.267893	0.451642	0.428882	0.566804	0.537438	0.382266	0.727651	0.692247	0.500357	0.577378	0.437539
35	Absolute volume of grey matter in Lateral Occipital Cortex, inferior division	0.26438	35	0.140744	0.0681087	0.0686197	-0.128133	0.0578453	-0.0988728	-0.0749778	-0.00809496	0.101593	0.106668	0.7445	0.669862	0.620246	0.525789	0.456711	0.476527	0.506029	0.541035	0.498314	0.464198	0.41036	0.49296	0.383648	0.580082	0.712217	0.339409	0.538993	0.638979	0.503088	0.350293	0.473867	0.568468	0.604432	0.662154	1	0.476666	0.418145	0.453138	0.435812	0.549937	0.303975	0.521723	0.534415	0.528237	0.487985	0.311524
36	Absolute volume of grey matter in Intracalcarine Cortex	0.427211	36	0.0394873	0.0174484	0.109532	-0.0332226	0.0143576	-0.0873597	-0.0427037	0.041696	-0.0505776	0.01042	0.432232	0.428108	0.306107	0.238442	0.193267	0.358423	0.311837	0.288689	0.272649	0.18723	0.116401	0.140083	0.284683	0.200109	0.0881278	0.244018	0.238671	-0.02529	0.230789	0.133974	0.188703	0.128834	0.0449237	0.267893	0.476666	1	0.114493	0.231046	0.245605	0.372493	0.146511	0.29156	0.407836	0.522777	0.238047	0.125153
37	Absolute volume of grey matter in Frontal Medial Cortex	0.200463	37	0.213451	-0.0821635	0.156709	-0.149324	-0.142523	-0.0291482	-0.112575	0.0372561	-0.0480353	0.234209	0.514023	0.442593	0.561404	0.37045	0.386786	0.412925	0.26388	0.508793	0.484131	0.498898	0.397466	0.361692	0.398033	0.418037	0.397896	0.32198	0.348609	0.329301	0.479481	0.267664	0.354812	0.423683	0.386827	0.451642	0.418145	0.114493	1	0.431405	0.467077	0.562116	0.23565	0.363676	0.386936	0.332477	0.444925	0.379312
38	Absolute volume of grey matter in Juxtapositional Lobule Cortex (formerly Supplementary M	0.167464	38	0.0858257	0.0729822	0.0795216	-0.136239	0.13155	-0.137452	0.0211922	-0.0728683	-0.0763245	0.117073	0.615267	0.551199	0.559313	0.520946	0.753541	0.48278	0.474487	0.49797	0.667827	0.416732	0.353858	0.341802	0.377655	0.387749	0.270306	0.269205	0.38511	0.314813	0.356556	0.265198	0.30172	0.291204	0.23642	0.428882	0.453138	0.231046	0.431405	1	0.481081	0.654763	0.512274	0.426017	0.515039	0.449761	0.506485	0.214558
39	Absolute volume of grey matter in Subcallosal Cortex	0.381084	39	0.240431	0.0310456	0.142052	-0.140458	-0.0432562	-0.0769751	0.0810531	0.0021414	-0.0128909	0.204062	0.694308	0.642538	0.642131	0.597385	0.520702	0.585279	0.431436	0.43936	0.523333	0.384698	0.34601	0.439243	0.430127	0.4878	0.398282	0.295354	0.401136	0.375046	0.472016	0.405296	0.410476	0.386786	0.423845	0.566804	0.435812	0.245605	0.467077	0.481081	1	0.561247	0.515986	0.563438	0.586335	0.427755	0.671149	0.365339
40	Absolute volume of grey matter in Paracingulate Gyrus	0.292815	40	0.188189	0.0187483	0.067104	-0.210272	0.00715949	-0.0806846	-0.0434256	0.018799	-0.00118775	0.12947	0.697684	0.643995	0.682742	0.57666	0.520274	0.628518	0.442353	0.537921	0.587954	0.477873	0.479078	0.447327	0.392911	0.445261	0.359795	0.388639	0.415559	0.291185	0.46599	0.376167	0.365619	0.411362	0.37215	0.537438	0.549937	0.372493	0.562116	0.654763	0.561247	1	0.54503	0.47202	0.582624	0.513216	0.464145	0.263241
41	Absolute volume of grey matter in Cingulate Gyrus, anterior division	0.258238	41	0.0596768	-0.048092	0.0898551	-0.0787235	0.0275054	-0.105635	0.0354381	-0.050865	-0.0330431	0.1042	0.585152	0.56097	0.546051	0.39989	0.41488	0.654923	0.265859	0.370359	0.491005	0.344786	0.235542	0.337483	0.294309	0.43866	0.409657	0.234892	0.323728	0.260208	0.350392	0.289074	0.350882	0.452466	0.447159	0.382266	0.303975	0.146511	0.23565	0.512274	0.515986	0.54503	1	0.580575	0.504961	0.418107	0.306915	0.210112
42	Absolute volume of grey matter in Cingulate Gyrus, posterior division	0.292745	42	0.112306	-0.0343062	0.203595	-0.172456	-0.0103303	-0.108976	0.0145206	-0.0457794	-0.0311636	0.157926	0.767762	0.736622	0.655542	0.515981	0.416317	0.540949	0.376882	0.460757	0.51085	0.390574	0.281156	0.446043	0.418339	0.596293	0.531785	0.309198	0.523067	0.444814	0.521874	0.479109	0.495317	0.567476	0.619479	0.727651	0.521723	0.29156	0.363676	0.426017	0.563438	0.47202	0.580575	1	0.752864	0.43004	0.51422	0.358123
43	Absolute volume of grey matter in Precuneous Cortex	0.330408	43	0.203465	0.0409439	0.152808	-0.176185	0.000813779	-0.0892761	-0.0264055	-0.00218892	-0.0150634	0.179747	0.783316	0.713267	0.653827	0.492209	0.450742	0.598618	0.477988	0.522812	0.500572	0.477415	0.341929	0.424925	0.482473	0.555569	0.446166	0.37323	0.488111	0.369918	0.56868	0.525102	0.540269	0.566803	0.584282	0.692247	0.534415	0.407836	0.386936	0.515039	0.586335	0.582624	0.504961	0.752864	1	0.700364	0.571191	0.426668
44	Absolute volume of grey matter in Cuneal Cortex	0.260156	44	0.117671	0.0941628	0.0740501	-0.0928582	0.112897	-0.0847641	0.0308321	0.0508184	-0.0861395	0.105038	0.652118	0.581126	0.517976	0.390849	0.415614	0.576297	0.399217	0.400718	0.50773	0.435442	0.362288	0.356688	0.42436	0.341872	0.374296	0.382853	0.47132	0.327727	0.467465	0.281792	0.464454	0.396747	0.3924	0.500357	0.528237	0.522777	0.332477	0.449761	0.427755	0.513216	0.418107	0.43004	0.700364	1	0.403555	0.269523
45	Absolute volume of grey matter in Frontal Orbital Cortex	0.332869	45	0.186872	0.0526731	0.121419	-0.120691	0.00647294	-0.0489779	0.0502806	-0.115944	-0.0905802	0.172391	0.70626	0.642036	0.713391	0.621371	0.536505	0.464639	0.639668	0.596477	0.551106	0.519691	0.405366	0.402545	0.455925	0.478718	0.344873	0.30107	0.487063	0.452438	0.492471	0.430754	0.419015	0.414181	0.401562	0.577378	0.487985	0.238047	0.444925	0.506485	0.671149	0.464145	0.306915	0.51422	0.571191	0.403555	1	0.393972
46	Absolute volume of grey matter in Parahippocampal Gyrus, anterior division	0.324254	46	0.161852	0.099837	0.126872	-0.108201	-0.0697213	-0.0424212	-0.0842036	0.0981689	-0.120551	0.1674	0.485965	0.464459	0.396407	0.300239	0.278405	0.315474	0.234215	0.285637	0.287008	0.587681	0.37693	0.326499	0.479458	0.385727	0.206088	0.3403	0.237905	0.262522	0.356275	0.300143	0.254022	0.308123	0.318793	0.437539	0.311524	0.125153	0.379312	0.214558	0.365339	0.263241	0.210112	0.358123	0.426668	0.269523	0.393972	1
47	Absolute volume of grey matter in Parahippocampal Gyrus, posterior division	0.325837	47	0.106607	0.0145001	0.122332	-0.130679	-0.0893098	-0.0808725	-0.131731	0.0239322	-0.0759227	0.120284	0.454571	0.419983	0.365313	0.318621	0.301208	0.186117	0.235706	0.307722	0.335241	0.230292	0.166158	0.276105	0.234172	0.381814	0.266023	0.194859	0.291646	0.279656	0.29611	0.233874	0.172845	0.267391	0.265397	0.370521	0.308932	0.184824	0.252315	0.313277	0.258491	0.310071	0.25407	0.371902	0.343467	0.247521	0.305473	0.301159
48	Absolute volume of grey matter in Lingual Gyrus	0.312545	48	0.188856	0.00488685	0.198838	-0.0765935	0.0281424	-0.104346	-0.09999	-0.00214939	0.0309915	0.178953	0.712297	0.66495	0.501519	0.416748	0.382385	0.418036	0.338843	0.406491	0.480703	0.412549	0.31439	0.394214	0.418624	0.481952	0.385052	0.328526	0.358175	0.236371	0.505437	0.412941	0.383514	0.404599	0.403357	0.589005	0.602106	0.57457	0.361119	0.426092	0.466887	0.457092	0.361448	0.537383	0.55597	0.53911	0.435418	0.421466
49	Absolute volume of grey matter in Temporal Fusiform Cortex, anterior division	0.288969	49	0.221253	0.0582089	0.117655	-0.106182	-0.0190416	0.0381587	-0.0813797	0.0654181	-0.107945	0.188912	0.557888	0.504625	0.413551	0.413573	0.356153	0.320516	0.3049	0.407204	0.402546	0.772633	0.588181	0.397056	0.564875	0.359351	0.307716	0.625672	0.52815	0.281979	0.459141	0.273302	0.338534	0.38382	0.442203	0.4654	0.412883	0.128998	0.451934	0.325276	0.361047	0.399813	0.275802	0.378864	0.449111	0.370453	0.443271	0.686696
50	Absolute volume of grey matter in Temporal Fusiform Cortex, posterior division	0.364421	50	0.203912	0.00627214	0.14724	-0.151178	-0.0525618	-0.0377031	-0.0643909	-0.00821133	-0.0244945	0.182979	0.617567	0.560746	0.537002	0.449966	0.441536	0.378065	0.336199	0.391932	0.479741	0.45922	0.521556	0.444207	0.357214	0.471407	0.49246	0.382269	0.780899	0.539578	0.461941	0.355808	0.40109	0.468697	0.465198	0.50068	0.521603	0.0974411	0.359945	0.425679	0.379217	0.427892	0.306871	0.448158	0.457218	0.345856	0.501384	0.287376
51	Absolute volume of grey matter in Temporal Occipital Fusiform Cortex	0.263126	51	0.147704	-0.0212759	0.129715	-0.0464828	0.00696726	0.022681	-0.000833016	0.00600301	0.00787871	0.147142	0.591424	0.516405	0.430323	0.281035	0.323795	0.312866	0.235513	0.333452	0.357703	0.248705	0.329593	0.459927	0.199147	0.50118	0.565458	0.135655	0.340512	0.503788	0.461093	0.419679	0.424588	0.551888	0.530709	0.502604	0.426396	0.0492726	0.250772	0.319167	0.361751	0.248373	0.407604	0.475045	0.43848	0.338974	0.330354	0.222458
52	Absolute volume of grey matter in Occipital Fusiform Gyrus	0.264061	52	0.144928	-0.0422467	0.0491966	-0.049789	0.00102992	-0.0132152	-0.147623	0.0764766	0.03449	0.0666067	0.638299	0.571999	0.467615	0.304032	0.311692	0.40067	0.340249	0.451594	0.418022	0.412168	0.219107	0.291885	0.323872	0.380882	0.287976	0.31338	0.360972	0.212068	0.454147	0.331117	0.340323	0.395505	0.322988	0.506686	0.576046	0.578955	0.321241	0.357164	0.349929	0.468908	0.289663	0.456023	0.498874	0.519561	0.424869	0.270603
53	Absolute volume of grey matter in Frontal Operculum Cortex	0.266252	53	0.17551	-0.0101733	0.110562	-0.191054	-0.107738	-0.141804	0.046725	-0.116242	-0.133449	0.174353	0.577226	0.54107	0.5855	0.701145	0.483074	0.461122	0.806635	0.688888	0.468565	0.480739	0.463019	0.364134	0.452148	0.365827	0.230282	0.379819	0.350006	0.223525	0.35665	0.302258	0.257187	0.258086	0.329561	0.424872	0.419899	0.267863	0.37642	0.529072	0.442428	0.58448	0.277438	0.387483	0.478149	0.411499	0.596593	0.295056
54	Absolute volume of grey matter in Central Opercular Cortex	0.323551	54	0.208124	-0.0256279	0.107936	-0.0945905	0.00158688	-0.0529982	0.0519636	0.0333006	-0.0339529	0.165761	0.746416	0.678496	0.691017	0.653887	0.55384	0.589449	0.447529	0.579999	0.617978	0.498225	0.609275	0.625486	0.516072	0.593354	0.441351	0.443364	0.541676	0.449904	0.635977	0.447818	0.506451	0.496807	0.543232	0.654722	0.532468	0.281355	0.432733	0.472503	0.61102	0.641827	0.414078	0.576265	0.639713	0.499136	0.572885	0.359626
55	Absolute volume of grey matter in Parietal Operculum Cortex	0.306943	55	0.150046	-0.033119	0.0735769	-0.171979	-0.0302269	-0.0746988	0.0974894	-0.0715872	-0.013603	0.167736	0.588	0.547302	0.517496	0.514649	0.393209	0.404332	0.394777	0.450874	0.3644	0.285725	0.287103	0.434951	0.407605	0.384048	0.294354	0.360372	0.415673	0.323224	0.45571	0.392356	0.589706	0.40933	0.31584	0.47419	0.397833	0.268203	0.30332	0.370719	0.508606	0.452438	0.27686	0.491268	0.585871	0.487507	0.506495	0.218238
56	Absolute volume of grey matter in Planum Polare	0.301745	56	0.111913	-0.0252655	0.104228	-0.0952536	-0.0203837	0.013272	-0.0498159	0.0938844	0.0452171	0.124099	0.624433	0.573139	0.508545	0.632656	0.446417	0.379509	0.373781	0.500117	0.457239	0.45847	0.657483	0.628882	0.244706	0.531297	0.523453	0.371358	0.568803	0.483623	0.40918	0.281461	0.331123	0.413813	0.446034	0.491815	0.527142	0.180051	0.394993	0.422191	0.401327	0.53828	0.37117	0.479399	0.458906	0.403418	0.443724	0.224729
57	Absolute volume of grey matter in Heschls Gyrus (includes H1 and H2)	0.343443	57	0.145856	-0.0736825	0.0785965	-0.151137	-0.0591741	-0.0527399	0.12438	0.00228179	-0.0347036	0.173513	0.578402	0.530788	0.482082	0.556439	0.469302	0.367536	0.426134	0.434992	0.439247	0.267828	0.474037	0.473348	0.39001	0.340837	0.268936	0.410882	0.460632	0.313904	0.413115	0.323981	0.401613	0.291349	0.266895	0.426102	0.386645	0.310888	0.244911	0.311011	0.488114	0.428245	0.281589	0.449766	0.50845	0.530356	0.48636	0.212102
58	Absolute volume of grey matter in Planum Temporale	0.313533	58	0.110643	-0.0298598	0.0910358	-0.144922	-0.0133041	-0.0757967	0.0924026	-0.0848478	0.0369101	0.173319	0.566309	0.508	0.479273	0.499794	0.461891	0.354201	0.431505	0.406486	0.394213	0.267105	0.446576	0.586538	0.417422	0.392613	0.281891	0.362202	0.457358	0.373892	0.36439	0.333824	0.409989	0.312685	0.215119	0.418793	0.392409	0.261222	0.241068	0.365587	0.475827	0.371779	0.254002	0.441966	0.504918	0.487879	0.497249	0.215811
59	Absolute volume of grey matter in Supracalcarine Cortex	0.306118	59	0.0894043	0.0540417	0.125935	-0.0520006	0.0440386	-0.056197	-0.0367334	0.064793	-0.00913655	0.0984056	0.548321	0.515964	0.402168	0.322163	0.293883	0.466794	0.334928	0.348023	0.364954	0.244945	0.279689	0.371204	0.248598	0.340638	0.385383	0.18226	0.296857	0.270576	0.296725	0.174556	0.381963	0.39239	0.381266	0.377432	0.540077	0.565086	0.166393	0.398738	0.309438	0.423456	0.437168	0.344929	0.63437	0.814494	0.266773	0.200298
60	Absolute volume of grey matter in Occipital Pole	0.338337	60	0.0974879	0.0696927	0.02491	-0.0202197	0.0894094	-0.0885344	0.00847141	-0.00464051	0.0361128	-0.010727	0.53567	0.518747	0.43913	0.294297	0.312371	0.486221	0.401037	0.376274	0.398931	0.282352	0.182063	0.182219	0.354454	0.252827	0.181338	0.323834	0.359845	0.21361	0.357133	0.327063	0.251526	0.203247	0.110213	0.45382	0.603419	0.807842	0.219215	0.320227	0.311811	0.430237	0.168285	0.329204	0.444977	0.621005	0.369195	0.23998
61	Absolute volume of grey matter in Thalamus	0.340035	61	0.110096	-0.101773	0.0392245	-0.108058	0.0391299	-0.086398	-0.0416249	-0.102554	0.0276964	0.0629515	0.347424	0.375815	0.251057	0.257841	0.121642	0.265318	0.0837237	0.0746729	0.283363	0.169158	0.101926	0.223906	0.162912	0.228608	0.171934	0.0902142	0.187453	0.180086	0.21892	0.155535	0.13876	0.206298	0.259431	0.332328	0.214787	0.157544	0.0674659	0.112462	0.288159	0.176514	0.219153	0.351313	0.208093	0.170807	0.283533	0.233314
62	Absolute volume of grey matter in Caudate	0.275628	62	0.0142158	0.0189938	0.0453964	-0.0223895	-0.0722992	-0.0354058	-0.00265033	0.0037186	0.0377004	-0.0196909	0.34628	0.409783	0.201661	0.165159	0.162734	0.2661	0.129929	0.16255	0.151694	0.085672	0.00641122	0.16502	0.0375086	0.221674	0.165748	0.0289861	0.198286	0.0499556	0.110635	0.0205621	0.10471	0.147685	0.183559	0.185136	0.20392	0.234543	-0.0968756	0.151137	0.214433	0.0855641	0.392694	0.358547	0.265935	0.159685	0.154931	0.134291
63	Absolute volume of grey matter in Putamen	0.335548	63	0.0417474	-0.00218555	0.0100278	0.00997066	-0.0566402	0.0290447	-0.0296664	0.0452832	-0.0603646	-0.0329912	0.154299	0.181971	0.0474411	0.121923	0.00158188	0.0768423	0.0398374	0.0278492	0.0627456	-0.0541305	-0.063214	0.0113877	-0.155144	0.012149	0.0207283	-0.0442901	0.0125359	-0.0383293	0.014153	-0.0498448	-0.036294	-0.00598076	0.0447498	0.0488173	0.090485	0.182886	-0.0896936	0.0221606	0.104717	0.0390026	0.0943584	0.197753	0.112196	0.0833181	0.0476903	0.00888274
64	Absolute volume of grey matter in Pallidum	0.132983	64	-0.0667351	0.03871	0.00407051	-0.122941	0.0183156	0.0667004	-0.0720546	0.0220786	0.140997	0.0396063	0.138304	0.194003	0.081931	0.186615	0.0375425	0.100047	0.0258517	0.0526941	0.0555075	0.0708483	0.011586	0.0192907	0.0315076	0.100879	0.0431696	0.00999044	0.107113	-0.0325025	-0.0105218	-0.072896	-0.0317444	-0.0068943	0.0416596	0.0482345	0.110245	0.19264	-0.0639058	0.108507	0.135946	0.0679705	0.255008	0.193302	0.144907	0.093589	0.0526066	0.0772692
65	Absolute volume of grey matter in Hippocampus	0.348587	65	0.122664	0.0219106	0.137517	-0.156576	-0.0622876	0.0178481	-0.146391	0.0704202	-0.108837	0.17446	0.44888	0.520878	0.332659	0.322266	0.249918	0.231057	0.254042	0.322694	0.278905	0.235921	0.202534	0.334627	0.270358	0.391793	0.229515	0.197503	0.182651	0.180775	0.334221	0.234001	0.240152	0.263649	0.231397	0.357932	0.231188	0.196749	0.169767	0.263474	0.318852	0.257828	0.282091	0.355063	0.347425	0.186049	0.290447	0.399902
66	Absolute volume of grey matter in Amygdala	0.268247	66	0.105854	-0.0560391	0.160595	-0.17172	-0.0481283	-0.0636136	-0.0690899	0.00782676	-0.120008	0.170058	0.587543	0.661531	0.456785	0.445007	0.391529	0.392864	0.338143	0.36142	0.411633	0.387744	0.296385	0.342415	0.371441	0.427615	0.229503	0.356851	0.415026	0.223834	0.37801	0.262848	0.286329	0.281056	0.224418	0.430014	0.35673	0.340987	0.237437	0.370258	0.41655	0.403421	0.303297	0.460745	0.449127	0.336577	0.483453	0.392527
67	Absolute volume of grey matter in Ventral Striatum	0.338453	67	0.102428	-0.0399678	0.127706	-0.0607519	-0.0461398	-0.0146248	-0.00879407	0.0355934	-0.000182687	0.0552111	0.362566	0.461962	0.237217	0.205991	0.153264	0.200262	0.147464	0.203849	0.218406	0.0489065	0.106164	0.142058	0.0276963	0.12648	0.0859227	-0.00159227	0.134438	0.0191747	0.150685	0.105441	0.0427563	0.0611648	0.115114	0.29775	0.185545	0.282714	0.0710078	0.135929	0.301742	0.26732	0.114787	0.303839	0.235484	0.143093	0.198597	0.117324
68	Absolute volume of grey matter in I-IV Cerebellum	0.33298	68	0.0863909	-0.0752371	0.0270732	-0.0581981	-0.00712975	0.029843	-0.090299	-0.012561	-0.0188296	0.0211871	0.245391	0.305451	0.0830608	0.132703	0.0910974	0.0275431	0.13055	0.0748643	0.1227	0.051863	0.0459494	-0.00207078	0.0716168	0.0468101	0.00417975	-0.00887427	-0.0469014	-0.0881848	0.0162767	0.0579341	-0.0951772	-0.058246	-0.000606195	0.141207	0.104343	0.16995	-0.00797252	0.0663092	0.153692	0.018077	0.023872	0.157332	0.0608634	0.0676157	0.106835	0.0868391
69	Absolute volume of grey matter in V Cerebellum	0.343684	69	0.0991704	-0.0501775	0.0873673	-0.0758039	-0.055708	-0.0266292	-0.0525774	-0.0653959	-0.0359485	0.143427	0.309704	0.334676	0.127356	0.117255	0.137449	0.0685234	0.0977312	0.0656925	0.179723	0.0697167	0.0836911	0.0443009	0.0570115	0.103814	0.0751454	-0.0331863	0.0190084	0.00523115	0.109384	0.113585	0.0409726	0.0678857	0.0876159	0.164592	0.126568	0.106275	0.038721	0.0920271	0.157014	-0.00879317	0.0196346	0.16988	0.091313	0.0845639	0.118994	0.126989
70	Absolute volume of grey matter in VI Cerebellum	0.339759	70	0.0867683	-0.0711155	0.0844245	-0.0923704	-0.0529993	-0.0100655	-0.0562936	0.0376789	-0.0775962	0.133973	0.42123	0.422326	0.184134	0.0978648	0.165668	0.152964	0.117367	0.182057	0.206736	0.147402	0.17072	0.174435	0.079528	0.200934	0.152511	0.0301087	0.124193	0.0738826	0.188017	0.120725	0.119971	0.191763	0.191805	0.258467	0.194325	0.136341	0.0832264	0.1528	0.194643	0.0554382	0.146004	0.285709	0.221141	0.163948	0.125062	0.169542
71	Absolute volume of grey matter in Crus I Cerebellum	0.403229	71	0.0236301	-0.0638957	0.0383215	-0.0940539	-0.0479102	-0.00585422	0.0182103	-0.0400855	-0.192142	0.0881784	0.385736	0.36945	0.19244	0.078396	0.134892	0.138254	0.206105	0.159384	0.136499	0.149455	0.0772282	0.174336	0.0858549	0.19197	0.175008	0.0543201	0.0851881	0.213417	0.190411	0.186992	0.173469	0.240007	0.185901	0.238453	0.204784	0.117956	0.0158072	0.114861	0.190457	0.101484	0.144152	0.243455	0.201556	0.134252	0.184573	0.112512
72	Absolute volume of grey matter in Crus II Cerebellum	0.360157	72	0.0676651	-0.0878494	0.066502	-0.0551555	-0.0628485	0.0075357	-0.110901	0.00802986	-0.0683679	0.0386409	0.277484	0.267571	0.118569	0.0522182	0.0542698	0.036643	-0.040586	0.0800678	0.0874852	0.0471301	0.0535762	0.115752	0.0119689	0.104892	0.153877	0.0107883	0.00445513	0.041646	0.0832458	0.136496	0.0910156	0.14587	0.145562	0.16504	0.103523	0.0164421	-0.0630017	0.0282923	0.0943798	0.0772089	0.0866127	0.15086	0.121657	0.0414233	0.0739213	0.0809594
73	Absolute volume of grey matter in VIIb Cerebellum	0.340186	73	0.0829433	-0.0897165	0.0914895	-0.0611895	-0.144638	0.0195465	-0.115686	0.0996309	-0.0786363	0.0664853	0.246162	0.254801	0.0920017	0.0412338	0.0260823	0.0379076	-0.0682704	0.0736571	0.10501	0.0235158	0.0939177	0.101145	0.00351925	0.0903857	0.0981638	-0.0250314	0.0235782	0.0131941	0.0647072	0.110732	0.0344906	0.107217	0.136334	0.123261	0.0448472	-0.0145743	-0.0354838	0.0260608	0.0577727	0.0483625	0.0337626	0.0947552	0.0900181	0.0398188	0.0476168	0.067464
74	Absolute volume of grey matter in VIIIa Cerebellum	0.296683	74	0.151758	-0.128553	0.125471	-0.0711281	-0.199257	0.030775	-0.0804928	0.123727	-0.0894585	0.10594	0.296795	0.325375	0.140896	0.0847261	0.0627957	0.0689813	-0.0296214	0.0878436	0.164865	0.0761772	0.122967	0.109862	0.0312021	0.0758748	0.036885	0.0153477	0.0540672	0.00739037	0.0901831	0.0777406	0.00316693	0.0513165	0.12824	0.162171	0.0612502	0.0436109	0.0280078	0.0311271	0.112943	0.0670613	-0.0104284	0.13673	0.0839477	0.0410765	0.0949956	0.152777
75	Absolute volume of grey matter in VIIIb Cerebellum	0.284278	75	0.235617	-0.104036	0.0415788	-0.0198014	-0.121404	0.0369973	-0.0647976	0.111935	-0.0886768	0.101107	0.287697	0.327334	0.178589	0.113143	0.05232	0.0942882	0.113995	0.0872856	0.172553	0.116595	0.071145	0.058683	0.00723032	0.0112495	-0.0270454	0.034428	0.0932459	0.00995552	0.104526	0.0181387	0.0124247	-0.0234086	0.0651648	0.140923	0.104374	0.132381	0.0578748	0.0404572	0.188989	0.0504568	0.0116403	0.19245	0.0813999	0.0596051	0.211671	0.184051
76	Absolute volume of grey matter in IX Cerebellum	0.326999	76	0.117777	-0.0980048	0.1011	-0.0835664	-0.117396	-0.0516148	0.0233512	-0.0953321	0.015313	0.178657	0.235561	0.268266	0.100536	0.0640785	0.0283513	0.0187125	0.0813474	0.0559962	0.0989132	0.040278	0.00724776	0.0641941	-0.0483456	-0.0217016	-0.0334586	-0.00417748	-0.0361458	-0.031609	0.0607148	0.00873715	0.0240245	0.00391594	0.0355475	0.0889357	0.089129	0.112826	0.015351	0.0311086	0.12677	0.0331125	-0.00605422	0.136572	0.0129419	-0.0144365	0.113281	0.0790067
77	Absolute volume of grey matter in X Cerebellum	0.341098	77	0.101952	0.0110537	0.0815096	-0.1164	0.00138062	-0.0124871	-0.0661988	0.00705535	-0.064937	0.11863	0.351639	0.382484	0.229032	0.0946739	0.111831	0.213557	0.139349	0.262086	0.205424	0.216582	0.133198	0.122179	0.0764956	0.139668	0.152097	0.0566834	0.213776	0.150778	0.209881	0.187199	0.10334	0.172236	0.161528	0.250541	0.166694	0.0818621	0.157966	0.0226117	0.177159	0.0788686	0.0266604	0.161798	0.164373	0.17601	0.307703	0.228342
78	Absolute volume of grey matter in Brain-Stem	0.256735	78	0.0793854	-0.0869254	0.0368525	-0.0257585	-0.156354	0.0205433	-0.0982368	0.10179	-0.0421173	0.0344987	0.395158	0.512421	0.275863	0.17407	0.182728	0.225608	0.191832	0.309188	0.262655	0.197129	0.169286	0.196978	0.170989	0.17105	0.0974977	0.130745	0.166921	0.0825011	0.200401	0.114519	0.0570282	0.102511	0.101937	0.278983	0.158905	0.236251	0.124037	0.0896855	0.183059	0.19727	0.0159152	0.208668	0.236352	0.198001	0.255088	0.200975
79	Absolute volume of grey matter in Vermis VI Cerebellum	0.294737	79	0.0832096	-0.0402103	0.00252573	-0.0361723	-0.00547456	-0.0570269	-0.0973647	0.097768	-0.138082	0.119146	0.212521	0.209359	0.0860767	0.0558867	0.0707577	0.0619618	0.0380146	0.0638733	0.128066	0.129941	0.123914	0.0964837	0.0726617	0.0566721	-0.0714735	-0.0114451	0.0333012	-0.0537546	0.0884047	0.0553021	0.00239927	0.0260359	-0.0021728	0.13465	0.0675864	0.0139217	0.0748822	0.108376	0.0804549	0.0856767	-0.0406932	0.0721128	0.020921	0.0501935	0.0763406	0.18987
80	Absolute volume of grey matter in Vermis Crus I Cerebellum	0.0853708	80	-0.0276279	0.0211798	-0.122882	0.0190864	0.00682464	0.0709507	0.0160375	0.211324	0.114092	-0.0348266	0.146532	0.137182	0.0242442	-0.0308214	0.00334594	0.0537437	-0.00958181	0.152437	0.0345208	0.168563	0.0548754	0.07418	0.228874	0.116391	0.0673432	0.143489	0.116537	0.00163042	0.0770107	0.076459	0.149673	0.193747	0.162855	0.0503531	0.151519	0.091763	0.0477571	-0.01803	0.0451258	0.110728	0.0813079	0.0888633	0.198535	0.236249	-0.00411958	0.0401819
81	Absolute volume of grey matter in Vermis Crus II Cerebellum	0.281654	81	0.0634958	-0.0863602	0.0416011	0.00215733	-0.0195509	0.0504961	-0.115567	0.0225056	-0.108623	0.047043	0.165806	0.167961	0.118982	-0.0145241	0.0153293	0.0415654	-0.00624441	0.0434305	0.103556	0.106756	0.105224	0.0974197	0.044478	0.10209	0.0604085	0.00214822	0.0916847	-0.00875143	0.0618978	0.0752631	0.060735	0.0549479	0.0853736	0.0915626	0.0696041	0.0193637	0.0210367	0.0128018	0.0292998	0.0580533	-0.00788545	0.0300176	0.0559166	0.0393781	0.0931814	0.0981435
82	Absolute volume of grey matter in Vermis VIIb Cerebellum	0.289625	82	0.0254819	-0.0913243	0.0388564	0.00263588	-0.0467046	-0.0594193	-0.0774847	0.0597093	-0.0835321	0.102554	0.241916	0.285206	0.106594	0.000625904	0.0919816	0.0445062	0.0953605	0.0685136	0.145055	0.0468331	0.130527	0.142812	0.0195112	0.0574767	0.0263379	0.0219446	0.0909873	-0.0320639	0.0952282	0.0570581	0.0448395	0.0597187	0.0514685	0.128274	0.0634042	0.0519553	0.00137847	0.109668	0.0888703	0.0175708	-0.0121757	0.0836956	0.0558088	0.0212239	0.071934	0.0724354
83	Absolute volume of grey matter in Vermis VIIIa Cerebellum	0.310414	83	0.107229	-0.115392	0.0608655	0.026618	-0.089054	0.0572493	-0.147097	0.0260707	-0.0872907	0.102411	0.227134	0.264577	0.103156	-0.00504383	0.0447816	0.0181929	0.0587177	0.0472322	0.160325	0.0763064	0.0733918	0.0608365	-0.00549267	0.00923144	0.00078487	0.0288536	0.0820393	-0.00627422	0.0406027	0.0282594	-0.017519	0.0182997	0.0432536	0.0983318	0.0620249	0.0671508	0.018698	0.0927675	0.0683388	0.018116	-0.027987	0.0661844	0.0365567	0.000742828	0.0984955	0.103852
84	Absolute volume of grey matter in Vermis VIIIb Cerebellum	0.343254	84	0.108429	-0.0962974	0.0462711	-0.0349906	-0.0819303	0.0357209	-0.0629563	-0.0354358	-0.0658906	0.110344	0.258051	0.286901	0.129549	0.0637445	0.0838895	0.0417073	0.0772407	0.0492823	0.16188	0.0929706	0.0591929	0.0955096	-0.0103568	0.00355352	-0.0169124	0.0348149	0.0580066	-0.0111347	0.0691271	0.0194539	0.0289115	0.0375965	0.0539755	0.113116	0.0688227	0.10355	0.0507212	0.104013	0.11852	0.0510344	-0.00117843	0.120008	0.0353967	0.0338414	0.140799	0.0691373
85	Absolute volume of grey matter in Vermis IX Cerebellum	0.290521	85	0.0792303	-0.103905	0.100908	-0.0757986	-0.122961	-0.0337768	-0.032266	-0.0593624	-0.0407932	0.155224	0.252109	0.295013	0.0763234	0.0334313	0.0783796	0.0240291	0.0476885	0.000659585	0.14703	0.0216177	0.0259873	0.0923363	-0.0708903	-0.000371068	0.0357399	-0.0418145	-0.0399397	0.0204774	0.070705	0.0622117	0.0209316	0.0470029	0.0809928	0.0911719	0.0906585	0.0423598	-0.0269569	0.0704574	0.114271	0.0153411	0.0571414	0.131359	-0.000882326	-0.0146071	0.0665441	0.0723584
86	Absolute volume of grey matter in Vermis X Cerebellum	0.285323	86	0.0525597	-0.127102	0.0179029	-0.0727051	-0.145139	-0.098152	-0.0387483	-0.0913652	0.0785522	0.0558512	0.277652	0.318579	0.138008	0.165906	0.109141	0.043011	0.063508	0.11751	0.131927	-0.00811402	0.0771337	0.157264	0.017894	0.0755403	0.039117	0.0275946	-0.0212878	-0.0301389	0.0746866	0.103412	0.0246897	0.059901	0.102679	0.137496	0.149395	0.145751	-0.0864685	0.117953	0.126583	0.181252	0.0997712	0.109832	0.08752	-0.0208832	0.0648357	-0.0387248
Panel B. Standard errors.
	Trait	S.E. h2	S.E. rg	1	2	3	4	5	6	7	8	9	10	11	12	13	14	15	16	17	18	19	20	21	22	23	24	25	26	27	28	29	30	31	32	33	34	35	36	37	38	39	40	41	42	43	44	45	46
1	Height	0.0189086	1	0	0.0391286	0.0434634	0.0523621	0.052822	0.0547207	0.0612271	0.0609068	0.0553615	0.0366227	0.0316249	0.0305313	0.0345207	0.031929	0.0383693	0.0346561	0.0443843	0.044313	0.0377741	0.0338998	0.0400972	0.0367006	0.0403005	0.0356785	0.040953	0.0401049	0.0369717	0.0362945	0.0384305	0.0460294	0.0406388	0.0427721	0.0403266	0.039686	0.0379018	0.0311091	0.0428153	0.0470768	0.0309864	0.0358483	0.0389534	0.036142	0.0337944	0.0386633	0.0337478	0.0342678
2	Body-mass index (logarithm)	0.0191604	2	0.0391286	0	0.0603363	0.0743295	0.0747676	0.0772891	0.0867167	0.0853567	0.0784411	0.0521915	0.0470978	0.0454885	0.0512539	0.0463927	0.0548857	0.0501265	0.0632323	0.0632638	0.0540515	0.04897	0.0578244	0.0529241	0.0576043	0.0510375	0.0584148	0.0574818	0.0526366	0.0522689	0.0552099	0.0659963	0.0581419	0.0615008	0.0581423	0.0578042	0.0543682	0.0441994	0.0623384	0.0669034	0.0461301	0.0521308	0.055527	0.0521374	0.0492229	0.0547138	0.0491818	0.0497035
3	Educational attainment	0.0187333	3	0.0434634	0.0603363	0	0.0808392	0.0807715	0.0842928	0.0946514	0.0946754	0.0863254	0.0484398	0.0511118	0.049272	0.0554495	0.050646	0.0604279	0.0548154	0.0694552	0.0698369	0.0591365	0.0536659	0.0631173	0.0577535	0.0627796	0.0558293	0.0639559	0.0627407	0.0575891	0.0573333	0.0603757	0.0721377	0.0636989	0.0672472	0.0634614	0.0631362	0.0596652	0.0483996	0.067926	0.0735208	0.0503207	0.0571686	0.06059	0.0568687	0.0539737	0.0603168	0.0538513	0.054653
4	Visual memory	0.0186396	4	0.0523621	0.0743295	0.0808392	0	0.0958344	0.101926	0.117037	0.113993	0.103542	0.0622625	0.0622506	0.0601849	0.0675843	0.0618964	0.0726591	0.0661695	0.0843456	0.0838092	0.0713953	0.06509	0.0762665	0.0697634	0.0762219	0.0675216	0.0773393	0.0757666	0.0700991	0.0691433	0.0728852	0.0874127	0.0773917	0.081398	0.0767843	0.0761214	0.0721137	0.0585174	0.0820288	0.089039	0.0612483	0.0689633	0.0733467	0.0690494	0.0651349	0.07272	0.0651981	0.0662143
5	Reaction time	0.0187839	5	0.052822	0.0747676	0.0807715	0.0958344	0	0.101494	0.114761	0.113596	0.103618	0.0673262	0.0620473	0.0598198	0.0671328	0.0612345	0.0726562	0.0659422	0.0835309	0.0835926	0.0715575	0.0649424	0.076142	0.0697673	0.0762098	0.0673608	0.0772615	0.0760205	0.0695696	0.0688717	0.0729839	0.0867371	0.076733	0.081201	0.0765867	0.0760992	0.0719063	0.0584184	0.0822291	0.0893518	0.0610291	0.0687721	0.0728967	0.0684901	0.0650567	0.0730206	0.0650445	0.0657778
6	Neuroticism	0.0185286	6	0.0547207	0.0772891	0.0842928	0.101926	0.101494	0	0.0929081	0.077574	0.108175	0.072073	0.0651567	0.0630126	0.0703887	0.0640664	0.0758525	0.0690004	0.0875128	0.0873327	0.0746024	0.0680375	0.0795269	0.0729243	0.0797482	0.0708758	0.0809975	0.0790467	0.0731861	0.072477	0.0760338	0.0907017	0.0803776	0.0855282	0.0807625	0.0796126	0.0754494	0.0612156	0.085265	0.0926115	0.0637304	0.0718681	0.0764248	0.0720392	0.0683336	0.0760036	0.067958	0.0688194
7	Subjective well-being	0.0184394	7	0.0612271	0.0867167	0.0946514	0.117037	0.114761	0.0929081	0	0.108549	0.120695	0.0809247	0.0725967	0.0700785	0.0785978	0.0715641	0.0850607	0.0782592	0.0974565	0.0978471	0.0833217	0.0758677	0.089157	0.0818587	0.088745	0.0794162	0.0908731	0.0883036	0.0812699	0.0816761	0.0849292	0.10166	0.0899761	0.0949426	0.0897999	0.0896442	0.0838479	0.0682586	0.0958165	0.1033	0.0715999	0.0804055	0.0853775	0.0801063	0.0760403	0.0849009	0.0762117	0.0772131
8	Depression	0.018303	8	0.0609068	0.0853567	0.0946754	0.113993	0.113596	0.077574	0.108549	0	0.119824	0.080361	0.0723481	0.0697901	0.0782152	0.0712856	0.0844704	0.0767156	0.097665	0.0971024	0.083063	0.0755188	0.088599	0.0813645	0.0887095	0.0792149	0.0906874	0.0882788	0.0810555	0.0809974	0.0845843	0.100995	0.0895295	0.0950306	0.0894428	0.0886665	0.0836191	0.0679836	0.0951681	0.103023	0.0709398	0.0800225	0.0850661	0.0798733	0.0757311	0.0844901	0.0761834	0.0772586
9	Alcohol drinks per week (logarithm)	0.0185627	9	0.0553615	0.0784411	0.0863254	0.103542	0.103618	0.108175	0.120695	0.119824	0	0.0732067	0.0656496	0.0634723	0.0710526	0.064887	0.0769514	0.0697916	0.0885305	0.0885669	0.0753091	0.0685987	0.0807289	0.0737093	0.080474	0.0713367	0.0817028	0.0802413	0.074083	0.0729344	0.0771235	0.0920993	0.0812703	0.0859537	0.0810602	0.08152	0.0767142	0.0617694	0.0863237	0.093531	0.0645064	0.0728184	0.077292	0.0725225	0.0688633	0.0765496	0.0687339	0.0701626
10	Intelligence	0.0192676	10	0.0366227	0.0521915	0.0484398	0.0622625	0.0673262	0.072073	0.0809247	0.080361	0.0732067	0	0.042439	0.0408189	0.0460554	0.0422225	0.050886	0.046057	0.0587068	0.0587764	0.0495991	0.0451807	0.0528894	0.0485034	0.0529478	0.0473415	0.0542997	0.0532881	0.0488768	0.0485742	0.0511343	0.0611873	0.0538486	0.0570615	0.0539942	0.053164	0.0504056	0.0413517	0.0572447	0.0624231	0.0421195	0.0481645	0.051387	0.0477154	0.0453347	0.0511918	0.0451419	0.0461082
11	Grey matter volume	0.0193284	11	0.0316249	0.0470978	0.0511118	0.0622506	0.0620473	0.0651567	0.0725967	0.0723481	0.0656496	0.042439	0	0.00478937	0.01388	0.0215795	0.0289243	0.023631	0.0430522	0.0399893	0.0248962	0.0271953	0.0357202	0.0301981	0.0350557	0.0245558	0.0351093	0.0404083	0.0304446	0.0329142	0.0276205	0.0429537	0.0353808	0.036812	0.034535	0.0228144	0.0265554	0.0304099	0.0423348	0.044217	0.0214773	0.0253966	0.0353299	0.0231111	0.0187407	0.0311883	0.0229714	0.0325723
12	Grey + white matter volume	0.0193934	12	0.0305313	0.0454885	0.049272	0.0601849	0.0598198	0.0630126	0.0700785	0.0697901	0.0634723	0.0408189	0.00478937	0	0.0169827	0.022822	0.030757	0.0246795	0.0433488	0.0407969	0.0285452	0.0285141	0.0363988	0.0314594	0.0353411	0.0267139	0.0359991	0.0401867	0.0313247	0.0337158	0.0306513	0.043868	0.0371485	0.0388676	0.0364186	0.0246022	0.0283395	0.0294238	0.0430674	0.0451722	0.0227122	0.0269323	0.0349251	0.0233607	0.0210017	0.032911	0.0249382	0.0323729
13	Absolute volume of grey matter in Frontal Pole	0.0192134	13	0.0345207	0.0512539	0.0554495	0.0675843	0.0671328	0.0703887	0.0785978	0.0782152	0.0710526	0.0460554	0.01388	0.0169827	0	0.0258848	0.0330807	0.0268281	0.0460634	0.0474598	0.0308727	0.0333275	0.0407631	0.0365089	0.0411845	0.032556	0.0423207	0.0478802	0.0374931	0.0373968	0.0359741	0.0491445	0.0428162	0.044662	0.0425059	0.0306326	0.0343706	0.0361676	0.0424601	0.0518209	0.0267928	0.0283357	0.0418632	0.0315799	0.0277883	0.0392716	0.0256481	0.0389574
14	Absolute volume of grey matter in Insular Cortex	0.0195213	14	0.031929	0.0463927	0.050646	0.0618964	0.0612345	0.0640664	0.0715641	0.0712856	0.064887	0.0422225	0.0215795	0.022822	0.0258848	0	0.031983	0.0342378	0.0428685	0.0455577	0.034749	0.0317175	0.036559	0.0351474	0.0390223	0.0327647	0.0427585	0.0421254	0.036152	0.0373761	0.0382357	0.048976	0.0424399	0.045756	0.0422165	0.036674	0.0350693	0.0343527	0.0452445	0.0475991	0.0248911	0.0305178	0.0402556	0.032641	0.0310443	0.0398476	0.0261311	0.0371109
15	Absolute volume of grey matter in Superior Frontal Gyrus	0.0190321	15	0.0383693	0.0548857	0.0604279	0.0726591	0.0726562	0.0758525	0.0850607	0.0844704	0.0769514	0.050886	0.0289243	0.030757	0.0330807	0.031983	0	0.0401865	0.0541125	0.0539798	0.0398598	0.0409894	0.0460128	0.0455453	0.0475778	0.0433211	0.0541926	0.0526247	0.044362	0.0474356	0.0485903	0.0608043	0.0535575	0.0575417	0.0546984	0.0462384	0.0459237	0.0418975	0.0549827	0.0486031	0.0353447	0.0393337	0.0533989	0.0441421	0.0399531	0.0476797	0.0374867	0.045449
16	Absolute volume of grey matter in Middle Frontal Gyrus	0.0192417	16	0.0346561	0.0501265	0.0548154	0.0661695	0.0659422	0.0690004	0.0782592	0.0767156	0.0697916	0.046057	0.023631	0.0246795	0.0268281	0.0342378	0.0401865	0	0.052295	0.0487707	0.0344572	0.0366361	0.045968	0.0416462	0.0452449	0.0378341	0.0463561	0.0474704	0.0405874	0.0421439	0.0411976	0.0532089	0.047225	0.0497413	0.0466646	0.0391393	0.0405513	0.0354872	0.04894	0.052643	0.0302412	0.0324143	0.0345666	0.0366299	0.0326895	0.0399544	0.0361644	0.0405934
17	Absolute volume of grey matter in Inferior Frontal Gyrus, pars triangularis	0.0188927	17	0.0443843	0.0632323	0.0694552	0.0843456	0.0835309	0.0875128	0.0974565	0.097665	0.0885305	0.0587068	0.0430522	0.0433488	0.0460634	0.0428685	0.0541125	0.052295	0	0.0511142	0.0573099	0.0499847	0.0608892	0.0561606	0.058574	0.0542849	0.0641483	0.0621062	0.0560905	0.0567526	0.0593703	0.0714871	0.0635595	0.0678817	0.0641875	0.0590788	0.0555511	0.0477618	0.0672165	0.071232	0.0458945	0.0524826	0.0603063	0.0547727	0.0487391	0.057053	0.047103	0.0541647
18	Absolute volume of grey matter in Inferior Frontal Gyrus, pars opercularis	0.0188759	18	0.044313	0.0632638	0.0698369	0.0838092	0.0835926	0.0873327	0.0978471	0.0971024	0.0885669	0.0587764	0.0399893	0.0407969	0.0474598	0.0455577	0.0539798	0.0487707	0.0511142	0	0.0516683	0.0488593	0.0594559	0.0545894	0.0591417	0.051614	0.0616038	0.0615262	0.0551251	0.0560141	0.0554264	0.0699932	0.0611206	0.0645994	0.0609615	0.0559048	0.0538344	0.0477745	0.0645335	0.0691241	0.0460599	0.0503742	0.0586236	0.0531636	0.0472872	0.0563753	0.0480563	0.0533982
19	Absolute volume of grey matter in Precentral Gyrus	0.0192951	19	0.0377741	0.0540515	0.0591365	0.0713953	0.0715575	0.0746024	0.0833217	0.083063	0.0753091	0.0495991	0.0248962	0.0285452	0.0308727	0.034749	0.0398598	0.0344572	0.0573099	0.0516683	0	0.0390091	0.0468876	0.0429972	0.0476518	0.0399696	0.049845	0.050001	0.0415507	0.0451321	0.032697	0.0571443	0.0485579	0.0515189	0.0492353	0.0420182	0.0426245	0.0398144	0.0516003	0.0528297	0.0349933	0.0385277	0.0468791	0.0395126	0.0380234	0.0436269	0.0360469	0.0443246
20	Absolute volume of grey matter in Temporal Pole	0.019548	20	0.0338998	0.04897	0.0536659	0.06509	0.0649424	0.0680375	0.0758677	0.0755188	0.0685987	0.0451807	0.0271953	0.0285141	0.0333275	0.0317175	0.0409894	0.0366361	0.0499847	0.0488593	0.0390091	0	0.0380765	0.0407723	0.0337853	0.0362799	0.0474543	0.0378853	0.0378935	0.0425563	0.0410644	0.0541889	0.046711	0.0483606	0.0448993	0.0404409	0.039997	0.0372953	0.0458687	0.0521382	0.0348516	0.0369846	0.0444995	0.0398851	0.0348151	0.0415022	0.0321708	0.0302852
21	Absolute volume of grey matter in Superior Temporal Gyrus, anterior division	0.019129	21	0.0400972	0.0578244	0.0631173	0.0762665	0.076142	0.0795269	0.089157	0.088599	0.0807289	0.0528894	0.0357202	0.0363988	0.0407631	0.036559	0.0460128	0.045968	0.0608892	0.0594559	0.0468876	0.0380765	0	0.0391485	0.0439466	0.0437695	0.0560067	0.0549499	0.0486094	0.0492481	0.0531584	0.0649182	0.0579936	0.0594681	0.0552818	0.0504054	0.0488381	0.0448887	0.0590975	0.0635983	0.0419572	0.0455065	0.0543055	0.0492636	0.04537	0.0515685	0.0440529	0.0459515
22	Absolute volume of grey matter in Superior Temporal Gyrus, posterior division	0.0193668	22	0.0367006	0.0529241	0.0577535	0.0697634	0.0697673	0.0729243	0.0818587	0.0813645	0.0737093	0.0485034	0.0301981	0.0314594	0.0365089	0.0351474	0.0455453	0.0416462	0.0561606	0.0545894	0.0429972	0.0407723	0.0391485	0	0.049715	0.0302026	0.0477124	0.0512319	0.0458383	0.0421136	0.0444194	0.0577654	0.0495842	0.0477834	0.0490641	0.0438758	0.0434356	0.0408132	0.05423	0.0584711	0.0364377	0.0413537	0.0482469	0.0414331	0.0392947	0.0472912	0.0398866	0.04274
23	Absolute volume of grey matter in Middle Temporal Gyrus, anterior division	0.0192231	23	0.0403005	0.0576043	0.0627796	0.0762219	0.0762098	0.0797482	0.088745	0.0887095	0.080474	0.0529478	0.0350557	0.0353411	0.0411845	0.0390223	0.0475778	0.0452449	0.058574	0.0591417	0.0476518	0.0337853	0.0439466	0.049715	0	0.0385636	0.0575661	0.039599	0.042952	0.05236	0.0512434	0.0635304	0.0551426	0.0589765	0.0548545	0.0487003	0.0499899	0.0429216	0.0590395	0.0635165	0.0400521	0.0474441	0.0540284	0.0463337	0.0415408	0.0506641	0.0419658	0.042777
24	Absolute volume of grey matter in Middle Temporal Gyrus, posterior division	0.0193113	24	0.0356785	0.0510375	0.0558293	0.0675216	0.0673608	0.0708758	0.0794162	0.0792149	0.0713367	0.0473415	0.0245558	0.0267139	0.032556	0.0327647	0.0433211	0.0378341	0.0542849	0.051614	0.0399696	0.0362799	0.0437695	0.0302026	0.0385636	0	0.0405767	0.0472428	0.0334162	0.037474	0.0399286	0.0549939	0.0444076	0.0466612	0.042738	0.0369247	0.0397284	0.0387126	0.0510213	0.0563234	0.0329718	0.0394019	0.0437807	0.034442	0.0334725	0.0453175	0.0361037	0.0398813
25	Absolute volume of grey matter in Middle Temporal Gyrus, temporooccipital part	0.0191161	25	0.040953	0.0584148	0.0639559	0.0773393	0.0772615	0.0809975	0.0908731	0.0906874	0.0817028	0.0542997	0.0351093	0.0359991	0.0423207	0.0427585	0.0541926	0.0463561	0.0641483	0.0616038	0.049845	0.0474543	0.0560067	0.0477124	0.0575661	0.0405767	0	0.058567	0.0505963	0.0355133	0.0464352	0.0634168	0.0531192	0.0536307	0.0475664	0.0473771	0.0394412	0.0456631	0.0599619	0.0675436	0.0418604	0.048681	0.0517231	0.0439519	0.043591	0.0524236	0.0461171	0.0500539
26	Absolute volume of grey matter in Inferior Temporal Gyrus, anterior division	0.0192234	26	0.0401049	0.0574818	0.0627407	0.0757666	0.0760205	0.0790467	0.0883036	0.0882788	0.0802413	0.0532881	0.0404083	0.0401867	0.0478802	0.0421254	0.0526247	0.0474704	0.0621062	0.0615262	0.050001	0.0378853	0.0549499	0.0512319	0.039599	0.0472428	0.058567	0	0.0396157	0.0527055	0.0515916	0.0649336	0.0565068	0.0603026	0.0567598	0.0537091	0.0517898	0.0436003	0.0595912	0.0653441	0.0438743	0.0483163	0.0548161	0.0490175	0.0453063	0.0525765	0.0465258	0.0471395
27	Absolute volume of grey matter in Inferior Temporal Gyrus, posterior division	0.0193014	27	0.0369717	0.0526366	0.0575891	0.0700991	0.0695696	0.0731861	0.0812699	0.0810555	0.074083	0.0488768	0.0304446	0.0313247	0.0374931	0.036152	0.044362	0.0405874	0.0560905	0.0551251	0.0415507	0.0378935	0.0486094	0.0458383	0.042952	0.0334162	0.0505963	0.0396157	0	0.0421047	0.0437769	0.0581986	0.0478325	0.0529244	0.0492679	0.0446649	0.0442285	0.0398477	0.0537205	0.0581752	0.0372948	0.0426936	0.0484811	0.0400909	0.0377158	0.0452189	0.0380603	0.0451191
28	Absolute volume of grey matter in Inferior Temporal Gyrus, temporooccipital part	0.0191678	28	0.0362945	0.0522689	0.0573333	0.0691433	0.0688717	0.072477	0.0816761	0.0809974	0.0729344	0.0485742	0.0329142	0.0337158	0.0373968	0.0373761	0.0474356	0.0421439	0.0567526	0.0560141	0.0451321	0.0425563	0.0492481	0.0421136	0.05236	0.037474	0.0355133	0.0527055	0.0421047	0	0.0443271	0.057725	0.0486534	0.0497742	0.0467348	0.043625	0.0375844	0.041452	0.0542161	0.060312	0.0377973	0.044759	0.0488459	0.0416645	0.0406796	0.0475539	0.0389574	0.0437711
29	Absolute volume of grey matter in Postcentral Gyrus	0.0191016	29	0.0384305	0.0552099	0.0603757	0.0728852	0.0729839	0.0760338	0.0849292	0.0845843	0.0771235	0.0511343	0.0276205	0.0306513	0.0359741	0.0382357	0.0485903	0.0411976	0.0593703	0.0554264	0.032697	0.0410644	0.0531584	0.0444194	0.0512434	0.0399286	0.0464352	0.0515916	0.0437769	0.0443271	0	0.0530423	0.0347542	0.0457787	0.044638	0.0421944	0.0439878	0.0413522	0.0535187	0.0608614	0.0375881	0.0423017	0.0504714	0.0404425	0.0365783	0.0459684	0.0394393	0.0442402
30	Absolute volume of grey matter in Superior Parietal Lobule	0.0189305	30	0.0460294	0.0659963	0.0721377	0.0874127	0.0867371	0.0907017	0.10166	0.100995	0.0920993	0.0611873	0.0429537	0.043868	0.0491445	0.048976	0.0608043	0.0532089	0.0714871	0.0699932	0.0571443	0.0541889	0.0649182	0.0577654	0.0635304	0.0549939	0.0634168	0.0649336	0.0581986	0.057725	0.0530423	0	0.0627946	0.0611191	0.0600844	0.0584089	0.0585171	0.0507783	0.0689162	0.0752563	0.0488987	0.0551982	0.0628576	0.0530451	0.0467015	0.061222	0.0513022	0.0552525
31	Absolute volume of grey matter in Supramarginal Gyrus, anterior division	0.0190954	31	0.0406388	0.0581419	0.0636989	0.0773917	0.076733	0.0803776	0.0899761	0.0895295	0.0812703	0.0538486	0.0353808	0.0371485	0.0428162	0.0424399	0.0535575	0.047225	0.0635595	0.0611206	0.0485579	0.046711	0.0579936	0.0495842	0.0551426	0.0444076	0.0531192	0.0565068	0.0478325	0.0486534	0.0347542	0.0627946	0	0.0348106	0.0498394	0.051169	0.0500185	0.0445258	0.059328	0.0661792	0.0417044	0.049137	0.053773	0.0444966	0.0405737	0.0510438	0.0445078	0.0488344
32	Absolute volume of grey matter in Supramarginal Gyrus, posterior division	0.0189236	32	0.0427721	0.0615008	0.0672472	0.081398	0.081201	0.0855282	0.0949426	0.0950306	0.0859537	0.0570615	0.036812	0.0388676	0.044662	0.045756	0.0575417	0.0497413	0.0678817	0.0645994	0.0515189	0.0483606	0.0594681	0.0477834	0.0589765	0.0466612	0.0536307	0.0603026	0.0529244	0.0497742	0.0457787	0.0611191	0.0348106	0	0.0362499	0.0562789	0.0532257	0.0477367	0.061905	0.0700815	0.0451263	0.0512407	0.0559373	0.0459597	0.0433852	0.0554194	0.0476667	0.0507161
33	Absolute volume of grey matter in Angular Gyrus	0.0189237	33	0.0403266	0.0581423	0.0634614	0.0767843	0.0765867	0.0807625	0.0897999	0.0894428	0.0810602	0.0539942	0.034535	0.0364186	0.0425059	0.0422165	0.0546984	0.0466646	0.0641875	0.0609615	0.0492353	0.0448993	0.0552818	0.0490641	0.0548545	0.042738	0.0475664	0.0567598	0.0492679	0.0467348	0.044638	0.0600844	0.0498394	0.0362499	0	0.0469733	0.0501877	0.0457178	0.0588973	0.0667536	0.0417766	0.0483977	0.0518402	0.04129	0.039307	0.0523483	0.0454337	0.048182
34	Absolute volume of grey matter in Lateral Occipital Cortex, superior division	0.0190799	34	0.039686	0.0578042	0.0631362	0.0761214	0.0760992	0.0796126	0.0896442	0.0886665	0.08152	0.053164	0.0228144	0.0246022	0.0306326	0.036674	0.0462384	0.0391393	0.0590788	0.0559048	0.0420182	0.0404409	0.0504054	0.0438758	0.0487003	0.0369247	0.0473771	0.0537091	0.0446649	0.043625	0.0421944	0.0584089	0.051169	0.0562789	0.0469733	0	0.0420381	0.0429698	0.0559602	0.0622646	0.0358678	0.041789	0.0509842	0.0365977	0.0331278	0.0477592	0.038345	0.0439373
35	Absolute volume of grey matter in Lateral Occipital Cortex, inferior division	0.0191922	35	0.0379018	0.0543682	0.0596652	0.0721137	0.0719063	0.0754494	0.0838479	0.0836191	0.0767142	0.0504056	0.0265554	0.0283395	0.0343706	0.0350693	0.0459237	0.0405513	0.0555511	0.0538344	0.0426245	0.039997	0.0488381	0.0434356	0.0499899	0.0397284	0.0394412	0.0517898	0.0442285	0.0375844	0.0439878	0.0585171	0.0500185	0.0532257	0.0501877	0.0420381	0	0.0349245	0.0545895	0.0604055	0.0375155	0.0401975	0.0502204	0.0406768	0.0372381	0.0428573	0.0386585	0.0446467
36	Absolute volume of grey matter in Intracalcarine Cortex	0.0195377	36	0.0311091	0.0441994	0.0483996	0.0585174	0.0584184	0.0612156	0.0682586	0.0679836	0.0617694	0.0413517	0.0304099	0.0294238	0.0361676	0.0343527	0.0418975	0.0354872	0.0477618	0.0477745	0.0398144	0.0372953	0.0448887	0.0408132	0.0429216	0.0387126	0.0456631	0.0436003	0.0398477	0.041452	0.0413522	0.0507783	0.0445258	0.0477367	0.0457178	0.0429698	0.0349245	0	0.0482662	0.0514474	0.0341001	0.0366265	0.0425934	0.0377987	0.033064	0.0353103	0.0365876	0.0386
37	Absolute volume of grey matter in Frontal Medial Cortex	0.0190401	37	0.0428153	0.0623384	0.067926	0.0820288	0.0822291	0.085265	0.0958165	0.0951681	0.0863237	0.0572447	0.0423348	0.0430674	0.0424601	0.0452445	0.0549827	0.04894	0.0672165	0.0645335	0.0516003	0.0458687	0.0590975	0.05423	0.0590395	0.0510213	0.0599619	0.0595912	0.0537205	0.0542161	0.0535187	0.0689162	0.059328	0.061905	0.0588973	0.0559602	0.0545895	0.0482662	0	0.0688926	0.0476602	0.0508903	0.0607265	0.0524755	0.0486895	0.0568713	0.0489681	0.0509066
38	Absolute volume of grey matter in Juxtapositional Lobule Cortex (formerly Supplementary M	0.0187443	38	0.0470768	0.0669034	0.0735208	0.089039	0.0893518	0.0926115	0.1033	0.103023	0.093531	0.0624231	0.044217	0.0451722	0.0518209	0.0475991	0.0486031	0.052643	0.071232	0.0691241	0.0528297	0.0521382	0.0635983	0.0584711	0.0635165	0.0563234	0.0675436	0.0653441	0.0581752	0.060312	0.0608614	0.0752563	0.0661792	0.0700815	0.0667536	0.0622646	0.0604055	0.0514474	0.0688926	0	0.0487728	0.0539448	0.0662953	0.0575639	0.0515376	0.0605048	0.0517027	0.057183
39	Absolute volume of grey matter in Subcallosal Cortex	0.0192964	39	0.0309864	0.0461301	0.0503207	0.0612483	0.0610291	0.0637304	0.0715999	0.0709398	0.0645064	0.0421195	0.0214773	0.0227122	0.0267928	0.0248911	0.0353447	0.0302412	0.0458945	0.0460599	0.0349933	0.0348516	0.0419572	0.0364377	0.0400521	0.0329718	0.0418604	0.0438743	0.0372948	0.0377973	0.0375881	0.0488987	0.0417044	0.0451263	0.0417766	0.0358678	0.0375155	0.0341001	0.0476602	0.0487728	0	0.0319315	0.036585	0.0316135	0.0282612	0.0388729	0.0235489	0.0361705
40	Absolute volume of grey matter in Paracingulate Gyrus	0.0193443	40	0.0358483	0.0521308	0.0571686	0.0689633	0.0687721	0.0718681	0.0804055	0.0800225	0.0728184	0.0481645	0.0253966	0.0269323	0.0283357	0.0305178	0.0393337	0.0324143	0.0524826	0.0503742	0.0385277	0.0369846	0.0455065	0.0413537	0.0474441	0.0394019	0.048681	0.0483163	0.0426936	0.044759	0.0423017	0.0551982	0.049137	0.0512407	0.0483977	0.041789	0.0401975	0.0366265	0.0508903	0.0539448	0.0319315	0	0.0479084	0.0407866	0.0333213	0.0424186	0.0368265	0.0431947
41	Absolute volume of grey matter in Cingulate Gyrus, anterior division	0.0193416	41	0.0389534	0.055527	0.06059	0.0733467	0.0728967	0.0764248	0.0853775	0.0850661	0.077292	0.051387	0.0353299	0.0349251	0.0418632	0.0402556	0.0533989	0.0345666	0.0603063	0.0586236	0.0468791	0.0444995	0.0543055	0.0482469	0.0540284	0.0437807	0.0517231	0.0548161	0.0484811	0.0488459	0.0504714	0.0628576	0.053773	0.0559373	0.0518402	0.0509842	0.0502204	0.0425934	0.0607265	0.0662953	0.036585	0.0479084	0	0.0410468	0.0416547	0.0487272	0.0449631	0.0475583
42	Absolute volume of grey matter in Cingulate Gyrus, posterior division	0.0191911	42	0.036142	0.0521374	0.0568687	0.0690494	0.0684901	0.0720392	0.0801063	0.0798733	0.0725225	0.0477154	0.0231111	0.0233607	0.0315799	0.032641	0.0441421	0.0366299	0.0547727	0.0531636	0.0395126	0.0398851	0.0492636	0.0414331	0.0463337	0.034442	0.0439519	0.0490175	0.0400909	0.0416645	0.0404425	0.0530451	0.0444966	0.0459597	0.04129	0.0365977	0.0406768	0.0377987	0.0524755	0.0575639	0.0316135	0.0407866	0.0410468	0	0.0290165	0.0460747	0.0361469	0.0413168
43	Absolute volume of grey matter in Precuneous Cortex	0.0193541	43	0.0337944	0.0492229	0.0539737	0.0651349	0.0650567	0.0683336	0.0760403	0.0757311	0.0688633	0.0453347	0.0187407	0.0210017	0.0277883	0.0310443	0.0399531	0.0326895	0.0487391	0.0472872	0.0380234	0.0348151	0.04537	0.0392947	0.0415408	0.0334725	0.043591	0.0453063	0.0377158	0.0406796	0.0365783	0.0467015	0.0405737	0.0433852	0.039307	0.0331278	0.0372381	0.033064	0.0486895	0.0515376	0.0282612	0.0333213	0.0416547	0.0290165	0	0.0310589	0.0313872	0.0372171
44	Absolute volume of grey matter in Cuneal Cortex	0.0192858	44	0.0386633	0.0547138	0.0603168	0.07272	0.0730206	0.0760036	0.0849009	0.0844901	0.0765496	0.0511918	0.0311883	0.032911	0.0392716	0.0398476	0.0476797	0.0399544	0.057053	0.0563753	0.0436269	0.0415022	0.0515685	0.0472912	0.0506641	0.0453175	0.0524236	0.0525765	0.0452189	0.0475539	0.0459684	0.061222	0.0510438	0.0554194	0.0523483	0.0477592	0.0428573	0.0353103	0.0568713	0.0605048	0.0388729	0.0424186	0.0487272	0.0460747	0.0310589	0	0.0417995	0.0458944
45	Absolute volume of grey matter in Frontal Orbital Cortex	0.0194585	45	0.0337478	0.0491818	0.0538513	0.0651981	0.0650445	0.067958	0.0762117	0.0761834	0.0687339	0.0451419	0.0229714	0.0249382	0.0256481	0.0261311	0.0374867	0.0361644	0.047103	0.0480563	0.0360469	0.0321708	0.0440529	0.0398866	0.0419658	0.0361037	0.0461171	0.0465258	0.0380603	0.0389574	0.0394393	0.0513022	0.0445078	0.0476667	0.0454337	0.038345	0.0386585	0.0365876	0.0489681	0.0517027	0.0235489	0.0368265	0.0449631	0.0361469	0.0313872	0.0417995	0	0.0376146
46	Absolute volume of grey matter in Parahippocampal Gyrus, anterior division	0.0194928	46	0.0342678	0.0497035	0.054653	0.0662143	0.0657778	0.0688194	0.0772131	0.0772586	0.0701626	0.0461082	0.0325723	0.0323729	0.0389574	0.0371109	0.045449	0.0405934	0.0541647	0.0533982	0.0443246	0.0302852	0.0459515	0.04274	0.042777	0.0398813	0.0500539	0.0471395	0.0451191	0.0437711	0.0442402	0.0552525	0.0488344	0.0507161	0.048182	0.0439373	0.0446467	0.0386	0.0509066	0.057183	0.0361705	0.0431947	0.0475583	0.0413168	0.0372171	0.0458944	0.0376146	0
47	Absolute volume of grey matter in Parahippocampal Gyrus, posterior division	0.0193634	47	0.0348489	0.0496424	0.0543986	0.0660192	0.0653949	0.0685551	0.0772668	0.0761571	0.0694352	0.0460963	0.0337745	0.0337455	0.0397364	0.0366808	0.0450267	0.0427076	0.0534995	0.0530834	0.0436293	0.0409346	0.0493877	0.043014	0.0481956	0.0395073	0.0488292	0.0490857	0.0438373	0.0431156	0.0452627	0.05604	0.0498263	0.0518605	0.0487514	0.0458921	0.0444172	0.0377558	0.0526113	0.0564133	0.0380699	0.0420899	0.0473011	0.0410643	0.0387498	0.0459912	0.0394924	0.0401933
48	Absolute volume of grey matter in Lingual Gyrus	0.0194323	48	0.0347773	0.0507168	0.0552151	0.0670584	0.0669292	0.070197	0.0783129	0.0778369	0.0708402	0.0466392	0.02429	0.0258459	0.0353434	0.0349884	0.0442514	0.0386063	0.0539156	0.052677	0.0399771	0.0383395	0.0477666	0.0417128	0.0457087	0.0378164	0.0469546	0.0480293	0.0432964	0.0443819	0.0403768	0.0533831	0.046884	0.0493532	0.0468163	0.0400049	0.0378206	0.028127	0.0515925	0.0556058	0.0340256	0.0396789	0.0447495	0.0362759	0.0335059	0.0403219	0.0374963	0.0387416
49	Absolute volume of grey matter in Temporal Fusiform Cortex, anterior division	0.0195212	49	0.0355832	0.052644	0.0576046	0.0696608	0.0695339	0.0728262	0.0814276	0.0811311	0.0738951	0.048479	0.0330104	0.0341558	0.0407738	0.0368342	0.0463947	0.0426833	0.0568768	0.0551211	0.0443714	0.0274939	0.0441269	0.0445132	0.0439878	0.0432088	0.0516759	0.037567	0.0410892	0.046397	0.0448211	0.0583683	0.050595	0.0526311	0.0489109	0.0461895	0.0460316	0.0408579	0.0521677	0.0584618	0.0384905	0.0428605	0.0494964	0.0437368	0.0394682	0.04751	0.0391295	0.0285817
50	Absolute volume of grey matter in Temporal Fusiform Cortex, posterior division	0.0193531	50	0.0322462	0.0472173	0.051649	0.0625758	0.0622823	0.065123	0.0729304	0.0725193	0.0659789	0.0432913	0.0257285	0.027145	0.0317794	0.0311358	0.0386514	0.0367761	0.0498082	0.048717	0.0369157	0.0344217	0.0388242	0.0365509	0.0433951	0.0348029	0.0425221	0.0423832	0.0221221	0.0358259	0.0383446	0.0504946	0.0426297	0.0445832	0.042078	0.038943	0.0384156	0.0367713	0.0473715	0.0507219	0.0331344	0.0368832	0.0434122	0.0368086	0.0340634	0.0419608	0.0324353	0.0386452
51	Absolute volume of grey matter in Temporal Occipital Fusiform Cortex	0.0191865	51	0.0380143	0.0547816	0.0596611	0.0721807	0.0719515	0.0751989	0.0840741	0.0836939	0.0761857	0.0504663	0.0319838	0.0337218	0.0410962	0.0411656	0.0489077	0.0440869	0.0595204	0.0576028	0.0466071	0.0451884	0.0511278	0.0426629	0.0540906	0.0411077	0.0479973	0.0548367	0.0479537	0.0414303	0.045457	0.0589136	0.0494765	0.0499469	0.0475972	0.0458738	0.0476379	0.0429291	0.05733	0.0616597	0.0396354	0.0475506	0.0477417	0.0422922	0.0411202	0.049472	0.0434593	0.0463813
52	Absolute volume of grey matter in Occipital Fusiform Gyrus	0.0193998	52	0.0381682	0.055035	0.0600814	0.0724849	0.0722881	0.075522	0.0852037	0.0844309	0.0767606	0.0509913	0.0299362	0.0319177	0.039487	0.0407855	0.0489508	0.0424638	0.0575506	0.055653	0.0449631	0.0413808	0.0534854	0.0474738	0.0517271	0.0439767	0.0545438	0.0527135	0.0474176	0.0490711	0.0454244	0.0583512	0.0519686	0.0544177	0.0525976	0.0462379	0.0398618	0.0327225	0.0563927	0.0608843	0.0401512	0.042348	0.0512746	0.0437392	0.0381718	0.0441087	0.0407431	0.0455042
53	Absolute volume of grey matter in Frontal Operculum Cortex	0.0192601	53	0.0376372	0.054515	0.0595495	0.0719153	0.0718714	0.0751013	0.0838885	0.0839999	0.0760065	0.0501578	0.0337381	0.0341435	0.0368817	0.0276146	0.0441634	0.0419886	0.0296509	0.0435728	0.0467124	0.0400697	0.0491736	0.0462474	0.0483551	0.0448503	0.0546393	0.0513471	0.0475285	0.0484082	0.0489764	0.06015	0.0537916	0.057157	0.0534738	0.0491326	0.0468138	0.0405685	0.0550412	0.0586601	0.0373821	0.0402821	0.0509837	0.0454002	0.0401043	0.0483159	0.0359649	0.0450291
54	Absolute volume of grey matter in Central Opercular Cortex	0.0192613	54	0.0338068	0.049821	0.0544263	0.0656482	0.0655623	0.0685264	0.0768383	0.0763569	0.0693482	0.0455313	0.0208223	0.0232729	0.0272265	0.0248017	0.0365975	0.0323865	0.0522149	0.0434014	0.0326333	0.0350164	0.0358673	0.0324904	0.040663	0.0322449	0.0452918	0.0438212	0.0366714	0.0392756	0.0341189	0.050378	0.0423083	0.0463924	0.0427642	0.0362718	0.038058	0.0364158	0.0477526	0.0513175	0.0277542	0.0317384	0.0435357	0.0342911	0.0294638	0.0406441	0.0315798	0.0394286
55	Absolute volume of grey matter in Parietal Operculum Cortex	0.0193555	55	0.0352722	0.0511389	0.0559749	0.0676113	0.0673322	0.0705189	0.0793614	0.0787357	0.0712753	0.0470145	0.0299558	0.0303592	0.0356905	0.0320041	0.0434471	0.0401338	0.0520687	0.0514213	0.0431585	0.0414334	0.0491798	0.0407232	0.0468697	0.0418371	0.0501518	0.0478834	0.0421281	0.0442159	0.0429593	0.0542799	0.040383	0.0493	0.0492486	0.0450566	0.0438594	0.037802	0.0527978	0.0566332	0.0334507	0.0402493	0.0482823	0.0392947	0.0334175	0.0433863	0.0356826	0.0432747
56	Absolute volume of grey matter in Planum Polare	0.0194709	56	0.0359536	0.0517133	0.0565011	0.0682577	0.0680362	0.0711361	0.07948	0.0792559	0.0724216	0.0475787	0.0269205	0.0287886	0.034643	0.0258626	0.0422011	0.0391543	0.0540648	0.0500097	0.0402233	0.038169	0.0323746	0.0343934	0.049199	0.0358471	0.0444707	0.0476005	0.0380633	0.0403671	0.0435295	0.0562933	0.0487365	0.0495337	0.0454102	0.0422958	0.0395114	0.0392891	0.0509661	0.0558205	0.0352398	0.036229	0.0450432	0.0383688	0.036468	0.0441507	0.0378883	0.043371
57	Absolute volume of grey matter in Heschls Gyrus (includes H1 and H2)	0.0193303	57	0.033656	0.0486227	0.0531246	0.0640458	0.0639323	0.0668078	0.0756356	0.0743592	0.0675615	0.0444836	0.028379	0.0293645	0.0348194	0.0285052	0.0395104	0.0383005	0.0485928	0.0485428	0.0388118	0.0397254	0.0420944	0.0371512	0.0448885	0.0396818	0.0486094	0.0439601	0.0376786	0.0421167	0.0412611	0.0526653	0.0448825	0.0504912	0.0481881	0.0436352	0.0420361	0.0353937	0.0508429	0.0534048	0.0318438	0.0381566	0.0452825	0.0379688	0.0336828	0.0398271	0.0341699	0.0412914
58	Absolute volume of grey matter in Planum Temporale	0.0192285	58	0.0351307	0.0505139	0.0552129	0.0665884	0.0664307	0.0695584	0.078315	0.0778437	0.0704814	0.046253	0.0305124	0.0316893	0.0367293	0.0320387	0.0410125	0.0405924	0.0503194	0.0514346	0.0416075	0.0413779	0.0444781	0.0315762	0.0465626	0.0414141	0.0505568	0.047054	0.0408782	0.0434305	0.044567	0.0550194	0.0468532	0.0512901	0.0507746	0.0463282	0.0438264	0.0376388	0.0532923	0.0554411	0.0339565	0.0419236	0.0476367	0.0400297	0.0357948	0.0422954	0.0355424	0.0428068
59	Absolute volume of grey matter in Supracalcarine Cortex	0.019387	59	0.0359184	0.0510253	0.055863	0.0675807	0.0675116	0.0706039	0.0787815	0.0784722	0.0713711	0.047488	0.0318258	0.0316343	0.0393632	0.0382672	0.0471032	0.0391053	0.0549217	0.0541002	0.0443382	0.0422582	0.0497357	0.0433761	0.05008	0.0418411	0.0473134	0.0508899	0.044939	0.0447071	0.0462314	0.0582856	0.048446	0.0511668	0.0476723	0.0473247	0.0392785	0.0289801	0.0550639	0.0585987	0.0379937	0.0409672	0.0439469	0.0429019	0.0308928	0.024757	0.0418684	0.0438954
60	Absolute volume of grey matter in Occipital Pole	0.0195137	60	0.0342428	0.0487227	0.0538028	0.0648295	0.0651267	0.0677343	0.075579	0.0752396	0.0686844	0.0458796	0.029693	0.0295259	0.035715	0.0367432	0.043848	0.0363442	0.0503303	0.050615	0.0403982	0.0394817	0.0486455	0.0443511	0.0459734	0.0416874	0.0494031	0.0472208	0.0421981	0.0436307	0.0422222	0.0531652	0.0479543	0.0515642	0.0500425	0.041978	0.0350567	0.0200633	0.0519769	0.055533	0.0363081	0.0385474	0.0468936	0.0412202	0.0356446	0.0339234	0.0374852	0.041151
61	Absolute volume of grey matter in Thalamus	0.0193535	61	0.0340191	0.0489529	0.0533943	0.0647341	0.0643527	0.0672976	0.0749677	0.0751131	0.0680102	0.0453178	0.0356942	0.0338389	0.0410431	0.0371208	0.0467912	0.0409422	0.054401	0.0545417	0.0435524	0.0414445	0.0494029	0.0437645	0.0486714	0.0420809	0.0490846	0.0493116	0.0443639	0.0439065	0.0456288	0.0555023	0.0494124	0.0512424	0.0478584	0.0452416	0.0451481	0.0373741	0.053386	0.0573382	0.0371111	0.0438108	0.0466067	0.039737	0.040618	0.0464627	0.0397587	0.04142
62	Absolute volume of grey matter in Caudate	0.0193932	62	0.0379301	0.0537378	0.0588637	0.0711222	0.0709087	0.0741148	0.0827309	0.0823871	0.075011	0.0502748	0.040201	0.037291	0.0469196	0.0428088	0.0514594	0.0456411	0.06006	0.0597911	0.050625	0.0466882	0.0554734	0.0492902	0.0550372	0.0469411	0.0545904	0.0548272	0.0494066	0.0498389	0.0521754	0.0630223	0.0550118	0.0576733	0.054128	0.0533948	0.0509003	0.0406071	0.0597227	0.0635627	0.0425247	0.0496229	0.0481758	0.0445234	0.0442798	0.051823	0.0461445	0.0470844
63	Absolute volume of grey matter in Putamen	0.0194737	63	0.0347076	0.0491254	0.053929	0.0649953	0.0647105	0.0676644	0.0756332	0.0753181	0.0684136	0.0460003	0.0399632	0.038404	0.0444632	0.039749	0.048343	0.0435756	0.0553851	0.0554564	0.0470403	0.0432468	0.0509589	0.046337	0.0511336	0.0447644	0.0512022	0.0504008	0.0461705	0.0457867	0.0483816	0.0582029	0.0512277	0.0540428	0.0507759	0.0504045	0.0474284	0.0376956	0.0546246	0.0587253	0.0400112	0.0455773	0.0481595	0.0440917	0.042627	0.0479036	0.0430495	0.0437838
64	Absolute volume of grey matter in Pallidum	0.0185787	64	0.0529376	0.0749859	0.0820569	0.0998425	0.0984921	0.103132	0.115149	0.114525	0.104294	0.0699127	0.0624077	0.0603604	0.068073	0.0613422	0.0733884	0.0666041	0.0844814	0.084684	0.0720369	0.0659325	0.0770107	0.0704658	0.0768583	0.0678967	0.0778429	0.0764913	0.0705308	0.0697266	0.073599	0.087907	0.0777682	0.0821109	0.0774309	0.0769398	0.0730481	0.0594309	0.082529	0.0893759	0.0614968	0.0700395	0.0724271	0.067377	0.065986	0.0737621	0.0659324	0.0669148
65	Absolute volume of grey matter in Hippocampus	0.0193873	65	0.0334332	0.0481575	0.0525982	0.0642591	0.0633988	0.0664528	0.075102	0.0742064	0.0676501	0.044208	0.0312895	0.0283018	0.038182	0.034568	0.0439048	0.0402773	0.0513829	0.0508886	0.0424417	0.0392112	0.0470744	0.040161	0.0454977	0.0372957	0.0473919	0.0472238	0.0435078	0.0431905	0.0425053	0.0535732	0.0470866	0.0493707	0.047152	0.0432673	0.0439627	0.0362398	0.0515168	0.0545841	0.0349553	0.0412331	0.0448883	0.0386787	0.0365142	0.045285	0.0379943	0.0351459
66	Absolute volume of grey matter in Amygdala	0.0192233	66	0.0377338	0.0542877	0.0590296	0.0718553	0.0711909	0.074724	0.0834559	0.0830616	0.0755494	0.0496449	0.030378	0.0279643	0.039328	0.0354222	0.046684	0.0424102	0.0572193	0.0568482	0.0450338	0.0400788	0.0507933	0.045232	0.048796	0.0413339	0.0534064	0.0497349	0.0442004	0.0483401	0.0469681	0.0594712	0.0522299	0.0551794	0.0531845	0.0466234	0.046955	0.0387555	0.0569109	0.059628	0.0375344	0.0430344	0.0500287	0.041787	0.0391065	0.0485385	0.038021	0.0405314
67	Absolute volume of grey matter in Ventral Striatum	0.0194503	67	0.0341774	0.0489112	0.0535288	0.0647243	0.0643493	0.0674337	0.0753373	0.0750307	0.0682885	0.0455512	0.0352806	0.031622	0.0416031	0.0382704	0.0467729	0.0421472	0.0544359	0.0540419	0.0449163	0.0427222	0.0496125	0.0448385	0.050298	0.0435687	0.0504531	0.0501916	0.0451942	0.045565	0.0467404	0.0565106	0.0506154	0.0533133	0.0499249	0.0462457	0.0459088	0.0359539	0.05367	0.057504	0.036213	0.0425246	0.0477327	0.0418664	0.0405417	0.0469615	0.0411588	0.0426901
68	Absolute volume of grey matter in I-IV Cerebellum	0.0192996	68	0.0344229	0.04931	0.0538668	0.0650303	0.0647298	0.0676309	0.0759831	0.0752903	0.068511	0.0458446	0.0382866	0.0359313	0.0441143	0.0395668	0.0476298	0.0437234	0.0545869	0.0551137	0.0465776	0.0428852	0.0503777	0.0464666	0.0500115	0.0445585	0.0512151	0.0503222	0.0463171	0.0457308	0.0483157	0.0573076	0.0516396	0.0542439	0.0509174	0.0494637	0.0471524	0.0375106	0.0542791	0.0583706	0.0391738	0.0457096	0.0483688	0.0441575	0.0429336	0.0479185	0.0424284	0.0432478
69	Absolute volume of grey matter in V Cerebellum	0.0191803	69	0.033708	0.0483358	0.0527923	0.0639409	0.0634615	0.0665329	0.0744426	0.0742322	0.0674275	0.0446671	0.0361715	0.0347455	0.0428458	0.0390783	0.0463906	0.0427114	0.0539527	0.054205	0.0452489	0.0420103	0.0492199	0.0453358	0.049289	0.0433028	0.0499505	0.0495503	0.0453262	0.0449464	0.0468037	0.0558104	0.0499277	0.0525395	0.0495767	0.0481885	0.0461915	0.0374421	0.053156	0.0571958	0.0384824	0.0451528	0.0476487	0.0432869	0.0419386	0.0469433	0.0415758	0.0420696
70	Absolute volume of grey matter in VI Cerebellum	0.0192182	70	0.0339883	0.0486869	0.0531217	0.0642955	0.0638822	0.0669258	0.0749723	0.0746056	0.0679799	0.0449156	0.0327781	0.0322746	0.0420794	0.039588	0.0461462	0.041974	0.0541549	0.05346	0.0447003	0.0415901	0.0484505	0.0440211	0.0494017	0.0423795	0.0494692	0.0495532	0.0449417	0.0449753	0.0459213	0.0558634	0.0493835	0.0513049	0.0485487	0.0465435	0.0458716	0.0373973	0.0530853	0.056754	0.038106	0.0450211	0.0466079	0.0417977	0.0404273	0.0462762	0.0417197	0.0418274
71	Absolute volume of grey matter in Crus I Cerebellum	0.0194201	71	0.0318625	0.0452266	0.0496075	0.059898	0.0595672	0.0623674	0.0697524	0.0694758	0.0643337	0.0420093	0.0316658	0.0313855	0.0390323	0.0370729	0.0434019	0.0392499	0.0498648	0.0498758	0.0423915	0.0385393	0.0461446	0.040981	0.0459564	0.039509	0.0458966	0.0460196	0.0420761	0.0401772	0.0426843	0.0515102	0.0455026	0.0472625	0.0453911	0.0439438	0.0419611	0.0350977	0.0501049	0.0532574	0.0356568	0.0413889	0.0436063	0.0396506	0.0379294	0.0434508	0.0381193	0.0394873
72	Absolute volume of grey matter in Crus II Cerebellum	0.0193467	72	0.0333287	0.0473424	0.0519201	0.0628092	0.0624581	0.065395	0.0736331	0.0728196	0.0664032	0.0442378	0.0359014	0.0351393	0.0421759	0.0391602	0.0464365	0.0422852	0.0541267	0.0531216	0.0451049	0.0414577	0.0486501	0.0438077	0.0488486	0.042508	0.048263	0.0485224	0.0447783	0.0440905	0.04618	0.0546301	0.0486191	0.0507492	0.0481208	0.0472888	0.0454288	0.0374033	0.0532758	0.0567339	0.0385427	0.0437095	0.0462904	0.0427471	0.0409075	0.0464315	0.0413572	0.0418089
73	Absolute volume of grey matter in VIIb Cerebellum	0.0193585	73	0.0341632	0.0486629	0.0532099	0.0644494	0.0642307	0.067155	0.0756681	0.0753363	0.0681424	0.045287	0.0374619	0.0362891	0.0436715	0.040383	0.0480215	0.0434037	0.0558554	0.0545827	0.046132	0.042757	0.0495175	0.0451512	0.0502403	0.0437913	0.0500984	0.050031	0.04582	0.0454526	0.0476115	0.0563051	0.0504848	0.0525543	0.0494744	0.0490483	0.047195	0.0385612	0.0544556	0.0582925	0.0399652	0.0451608	0.0480076	0.0444892	0.0423035	0.0476817	0.0427723	0.0430684
74	Absolute volume of grey matter in VIIIa Cerebellum	0.0192394	74	0.0358529	0.0514762	0.0564631	0.0683759	0.0681782	0.0713023	0.0798607	0.0803579	0.0723655	0.0479527	0.0384636	0.0370803	0.0456066	0.0423569	0.0505308	0.0457726	0.0589242	0.0577891	0.0484516	0.0449301	0.0522223	0.047844	0.0531119	0.0466781	0.0538511	0.0528841	0.0483893	0.0482105	0.0502601	0.0601241	0.0539443	0.0565114	0.0525912	0.0513819	0.0499548	0.0406452	0.0571522	0.0618586	0.0417807	0.0477825	0.0514022	0.0467326	0.0450032	0.0506146	0.0448331	0.0446532
75	Absolute volume of grey matter in VIIIb Cerebellum	0.0191652	75	0.0356656	0.0522702	0.0576861	0.0695908	0.0691122	0.0725962	0.0811669	0.0816938	0.0737374	0.048894	0.0397043	0.0380419	0.0459099	0.0427076	0.0515403	0.0463502	0.0587102	0.058871	0.0496219	0.0453654	0.0537834	0.049328	0.0543014	0.0481668	0.0552998	0.0537087	0.0490793	0.0490325	0.0510981	0.0619266	0.0547669	0.0584363	0.0542082	0.0527411	0.0505069	0.040713	0.0578297	0.062826	0.0416487	0.0488459	0.0520384	0.047033	0.0458484	0.0513875	0.0443274	0.0450216
76	Absolute volume of grey matter in IX Cerebellum	0.0192566	76	0.0345007	0.0491891	0.0542226	0.0654591	0.064983	0.0681573	0.0761857	0.0759236	0.0690065	0.0458801	0.0385424	0.0369017	0.0442401	0.0407325	0.0485943	0.0441435	0.0554841	0.0556019	0.0471811	0.0432377	0.0510866	0.0462805	0.0513486	0.0454873	0.051929	0.0506081	0.0466842	0.0461583	0.048375	0.0581936	0.0513088	0.0544498	0.0511669	0.0503005	0.0476384	0.0384626	0.0546282	0.0590578	0.0399041	0.0459957	0.0489862	0.0447929	0.043693	0.0486541	0.0428357	0.0436155
77	Absolute volume of grey matter in X Cerebellum	0.0195415	77	0.0341422	0.0488601	0.0535707	0.064903	0.0644708	0.0674015	0.075605	0.075048	0.0683288	0.0453103	0.0358514	0.0337749	0.0417318	0.0398472	0.0471687	0.0418292	0.0540529	0.0529642	0.0449238	0.0406497	0.0492431	0.0451952	0.0497377	0.0434721	0.0500022	0.0497181	0.0441998	0.0444171	0.0457575	0.0556611	0.0499147	0.0520295	0.0494826	0.0475198	0.0460802	0.0382022	0.0526362	0.0585395	0.0388102	0.0450062	0.0481491	0.04401	0.04157	0.0465251	0.0394125	0.0408271
78	Absolute volume of grey matter in Brain-Stem	0.0193239	78	0.0389346	0.0556515	0.0608639	0.0733337	0.0728966	0.07633	0.0858612	0.0856559	0.0771703	0.0517367	0.0395998	0.0341555	0.0462399	0.0440218	0.0524578	0.0471522	0.0608763	0.0595974	0.0506357	0.0469536	0.0554376	0.0501467	0.0552805	0.0487678	0.0570551	0.0559675	0.0507158	0.0511487	0.0521309	0.0639387	0.0572267	0.0599039	0.0566609	0.0529663	0.052255	0.0417157	0.0600862	0.0655556	0.0439737	0.0491329	0.054793	0.049054	0.0457629	0.0523639	0.0460694	0.047637
79	Absolute volume of grey matter in Vermis VI Cerebellum	0.0193095	79	0.0363792	0.0519566	0.0570364	0.0687283	0.0684899	0.0716264	0.0804707	0.0802891	0.0730871	0.0482779	0.0411812	0.0399492	0.0466514	0.0428131	0.0506737	0.046047	0.0585337	0.0584329	0.0492536	0.0447423	0.0526898	0.0483807	0.0529429	0.0470783	0.0546104	0.053289	0.0487533	0.048635	0.0505918	0.0606847	0.0539965	0.0569435	0.0540106	0.0524063	0.0501694	0.0409908	0.0569524	0.0616018	0.0423774	0.0478302	0.0515103	0.0477658	0.0457186	0.0508004	0.0452651	0.0446082
80	Absolute volume of grey matter in Vermis Crus I Cerebellum	0.0182767	80	0.0655536	0.0925373	0.10197	0.122148	0.121681	0.12745	0.142167	0.144593	0.130007	0.0864349	0.0774885	0.0746727	0.0839594	0.0769423	0.0908335	0.0823001	0.104415	0.104641	0.0888585	0.0816945	0.0950462	0.0871382	0.0957295	0.084186	0.0961968	0.0945254	0.0872466	0.0861839	0.0905852	0.108036	0.0962894	0.102229	0.0963756	0.0949005	0.0891588	0.0731085	0.10195	0.110639	0.0761783	0.0857626	0.091263	0.0854526	0.0822479	0.0921037	0.0814394	0.08233
81	Absolute volume of grey matter in Vermis Crus II Cerebellum	0.0192705	81	0.0372753	0.0530908	0.0581458	0.0701459	0.0698402	0.0730971	0.0821512	0.0813575	0.0743154	0.0494319	0.043049	0.0417164	0.0473876	0.0441164	0.0521054	0.0471294	0.0599926	0.0597493	0.0505629	0.0459865	0.054177	0.0494806	0.0542959	0.047856	0.0550441	0.0541899	0.0495932	0.0494669	0.0518827	0.0618122	0.0547586	0.0578763	0.0546022	0.0540569	0.0512361	0.0417581	0.0585169	0.0634296	0.0435962	0.0490565	0.0523523	0.0490225	0.0464296	0.0519288	0.0461344	0.0466532
82	Absolute volume of grey matter in Vermis VIIb Cerebellum	0.01918	82	0.0368167	0.052354	0.0572533	0.0690749	0.0686757	0.0720733	0.0805776	0.0802708	0.0730052	0.0485491	0.0410804	0.0394818	0.0467099	0.0434309	0.0508276	0.0463952	0.0585816	0.0586962	0.0495298	0.0456141	0.0531436	0.0484329	0.0535752	0.0473163	0.0543775	0.0533122	0.0487369	0.0487334	0.0508643	0.06097	0.0539755	0.0569451	0.0539038	0.0528862	0.050488	0.0409787	0.0577434	0.061964	0.0425524	0.0485893	0.0516712	0.0479275	0.0456925	0.051189	0.0455421	0.0461301
83	Absolute volume of grey matter in Vermis VIIIa Cerebellum	0.019233	83	0.0354625	0.0508125	0.0554299	0.0670179	0.0664586	0.0698592	0.0787891	0.0776831	0.0708028	0.046999	0.039696	0.0381176	0.0452648	0.0423494	0.0496001	0.0452108	0.0568708	0.056995	0.0478641	0.0440822	0.0517414	0.0473937	0.0521111	0.0462073	0.0529248	0.0516829	0.0472634	0.0472207	0.0496741	0.059384	0.052774	0.0555819	0.0523145	0.0514165	0.0489393	0.0396517	0.0559118	0.0600133	0.0413935	0.0471593	0.0502076	0.0465709	0.0444751	0.0497774	0.0439094	0.0444609
84	Absolute volume of grey matter in Vermis VIIIb Cerebellum	0.0193017	84	0.033922	0.0483668	0.0530827	0.064077	0.0636638	0.0667831	0.0747635	0.0742748	0.0676659	0.045001	0.0373844	0.035855	0.0429852	0.0398553	0.0470879	0.0430623	0.0543135	0.0545049	0.0457678	0.042058	0.0495918	0.0450083	0.0500024	0.044306	0.0507469	0.0494026	0.0453023	0.0451934	0.0473	0.0568938	0.0502061	0.0530033	0.0499655	0.0489802	0.0467506	0.0377132	0.0532635	0.0573213	0.0391556	0.0448501	0.0478782	0.0440637	0.042597	0.0474413	0.0416607	0.0427899
85	Absolute volume of grey matter in Vermis IX Cerebellum	0.0193177	85	0.0367026	0.052267	0.0572082	0.0693155	0.0688734	0.072143	0.0805806	0.0803668	0.0731171	0.0484489	0.040728	0.0389892	0.0470914	0.0433658	0.0509678	0.0466196	0.058891	0.059211	0.0499041	0.0458165	0.0538328	0.0486834	0.0542247	0.0478001	0.0544427	0.0535574	0.0493629	0.0486883	0.0511385	0.0610868	0.0542904	0.0571717	0.0537995	0.0532304	0.0504816	0.0411136	0.0580542	0.0622717	0.042353	0.0486631	0.0513431	0.0474756	0.0461894	0.0514384	0.0456767	0.0462152
86	Absolute volume of grey matter in Vermis X Cerebellum	0.0191436	86	0.0370193	0.0525489	0.0576345	0.0695219	0.0691524	0.0726208	0.080864	0.0806999	0.0735286	0.0489835	0.0409434	0.0387485	0.0466454	0.0421167	0.0510366	0.046697	0.0590397	0.0589583	0.050114	0.046062	0.0536662	0.0483607	0.0539131	0.0474617	0.0546144	0.0536038	0.0494795	0.0490229	0.0513651	0.0609521	0.0544105	0.0572895	0.0539372	0.0529313	0.0503606	0.040676	0.0584358	0.0623274	0.0425323	0.0472053	0.0512449	0.0478966	0.0457277	0.0516071	0.0459642	0.0468583
Panel C. Significant estimates at the 5% level.
	Trait	h2	rg	1	2	3	4	5	6	7	8	9	10	11	12	13	14	15	16	17	18	19	20	21	22	23	24	25	26	27	28	29	30	31	32	33	34	35	36	37	38	39	40	41	42	43	44	45	46
1	Height	0.537714	1	1	-0.142751			-0.180024					0.122876	0.22645	0.218577	0.231609	0.151191	0.130412	0.161662	0.176044	0.165654	0.091537	0.153591	0.152638	0.138438	0.0931384	0.102486	0.131512	0.104506	0.0848156	0.151083	0.129559	0.186965	0.10198	0.161564	0.169702	0.188397	0.140744		0.213451		0.240431	0.188189		0.112306	0.203465	0.117671	0.186872	0.161852
2	Body-mass index (logarithm)	0.24817	2	-0.142751	1	-0.239365		0.176806			0.172596		-0.180286																				0.16369																0.099837
3	Educational attainment	0.199879	3		-0.239365	1							0.690743	0.170509	0.174671	0.171265	0.111496				0.187306	0.179969	0.113432		0.12853	0.158111	0.125564			0.123905		0.124018				0.127398			0.109532	0.156709		0.142052			0.203595	0.152808		0.121419	0.126872
4	Visual memory	0.135659	4				1	0.266061					-0.471398	-0.188358	-0.177593	-0.224923	-0.21925			-0.221155										-0.15695				-0.198096								-0.140458	-0.210272		-0.172456	-0.176185
5	Reaction time	0.137818	5	-0.180024	0.176806		0.266061	1					-0.250799
6	Neuroticism	0.124296	6						1	-0.482798	0.64839																-0.156156									-0.159211
7	Subjective well-being	0.0986745	7						-0.482798	1	-0.459667
8	Depression	0.0989383	8		0.172596				0.64839	-0.459667	1
9	Alcohol drinks per week (logarithm)	0.121157	9									1
10	Intelligence	0.288366	10	0.122876	-0.180286	0.690743	-0.471398	-0.250799					1	0.213527	0.229269	0.247197	0.18362	0.118778	0.144538	0.208642	0.14763	0.157454	0.165341	0.189288	0.167605	0.194477			0.119982	0.113665				0.137141			0.160108	0.106668		0.234209		0.204062	0.12947	0.1042	0.157926	0.179747	0.105038	0.172391	0.1674
11	Grey matter volume	0.366122	11	0.22645		0.170509	-0.188358						0.213527	1	0.940283	0.855786	0.663883	0.655647	0.713406	0.57747	0.646965	0.730334	0.613706	0.551221	0.598375	0.583594	0.706582	0.621943	0.446466	0.638952	0.555561	0.6863	0.541925	0.593022	0.643069	0.636858	0.81816	0.7445	0.432232	0.514023	0.615267	0.694308	0.697684	0.585152	0.767762	0.783316	0.652118	0.70626	0.485965
12	Grey + white matter volume	0.397551	12	0.218577		0.174671	-0.177593						0.229269	0.940283	1	0.791639	0.622849	0.600674	0.68943	0.527005	0.603992	0.642668	0.557792	0.50398	0.54115	0.536686	0.627677	0.563045	0.404002	0.578988	0.487115	0.600494	0.472806	0.510038	0.546275	0.54388	0.782566	0.669862	0.428108	0.442593	0.551199	0.642538	0.643995	0.56097	0.736622	0.713267	0.581126	0.642036	0.464459
13	Absolute volume of grey matter in Frontal Pole	0.305808	13	0.231609		0.171265	-0.224923						0.247197	0.855786	0.791639	1	0.627054	0.668004	0.785435	0.577445	0.592155	0.693475	0.526214	0.526784	0.527193	0.517299	0.590435	0.51323	0.286388	0.515824	0.523717	0.563286	0.472756	0.488257	0.522324	0.519065	0.73941	0.620246	0.306107	0.561404	0.559313	0.642131	0.682742	0.546051	0.655542	0.653827	0.517976	0.713391	0.396407
14	Absolute volume of grey matter in Insular Cortex	0.38254	14	0.151191		0.111496	-0.21925						0.18362	0.663883	0.622849	0.627054	1	0.599121	0.42312	0.579169	0.47316	0.510961	0.481774	0.53898	0.452062	0.444763	0.493752	0.36922	0.348666	0.447718	0.387435	0.420324	0.367517	0.366267	0.326997	0.388698	0.519787	0.525789	0.238442	0.37045	0.520946	0.597385	0.57666	0.39989	0.515981	0.492209	0.390849	0.621371	0.300239
15	Absolute volume of grey matter in Superior Frontal Gyrus	0.256155	15	0.130412									0.118778	0.655647	0.600674	0.668004	0.599121	1	0.552512	0.463442	0.46029	0.672387	0.423066	0.544416	0.362061	0.4846	0.400782	0.251425	0.268849	0.432476	0.309033	0.335693	0.250644	0.252455	0.207575	0.190311	0.491578	0.456711	0.193267	0.386786	0.753541	0.520702	0.520274	0.41488	0.416317	0.450742	0.415614	0.536505	0.278405
16	Absolute volume of grey matter in Middle Frontal Gyrus	0.318839	16	0.161662									0.144538	0.713406	0.68943	0.785435	0.42312	0.552512	1	0.453536	0.487909	0.63183	0.43918	0.348377	0.393422	0.42704	0.470777	0.374412	0.332525	0.456361	0.33002	0.443947	0.362076	0.352128	0.35433	0.37229	0.572659	0.476527	0.358423	0.412925	0.48278	0.585279	0.628518	0.654923	0.540949	0.598618	0.576297	0.464639	0.315474
17	Absolute volume of grey matter in Inferior Frontal Gyrus, pars triangularis	0.190278	17	0.176044			-0.221155						0.208642	0.57747	0.527005	0.577445	0.579169	0.463442	0.453536	1	0.708854	0.461269	0.437892	0.380077	0.310432	0.461937	0.346525	0.254072	0.369551	0.371848	0.222819	0.296239	0.24133	0.284385	0.262878	0.284429	0.429647	0.506029	0.311837	0.26388	0.474487	0.431436	0.442353	0.265859	0.376882	0.477988	0.399217	0.639668	0.234215
18	Absolute volume of grey matter in Inferior Frontal Gyrus, pars opercularis	0.189685	18	0.165654		0.187306							0.14763	0.646965	0.603992	0.592155	0.47316	0.46029	0.487909	0.708854	1	0.529438	0.472475	0.392646	0.415389	0.446873	0.483629	0.412063	0.322114	0.392567	0.264365	0.422592	0.290509	0.323381	0.427277	0.485505	0.508492	0.541035	0.288689	0.508793	0.49797	0.43936	0.537921	0.370359	0.460757	0.522812	0.400718	0.596477	0.285637
19	Absolute volume of grey matter in Precentral Gyrus	0.271359	19	0.091537		0.179969							0.157454	0.730334	0.642668	0.693475	0.510961	0.672387	0.63183	0.461269	0.529438	1	0.462994	0.433454	0.413477	0.454888	0.491726	0.376364	0.369652	0.535804	0.347556	0.664645	0.354676	0.419063	0.408952	0.384121	0.57186	0.498314	0.272649	0.484131	0.667827	0.523333	0.587954	0.491005	0.51085	0.500572	0.50773	0.551106	0.287008
20	Absolute volume of grey matter in Temporal Pole	0.33647	20	0.153591		0.113432							0.165341	0.613706	0.557792	0.526214	0.481774	0.423066	0.43918	0.437892	0.472475	0.462994	1	0.608803	0.380058	0.699855	0.488217	0.307433	0.675303	0.505178	0.288491	0.459504	0.26106	0.346779	0.388954	0.439222	0.511449	0.464198	0.18723	0.498898	0.416732	0.384698	0.477873	0.344786	0.390574	0.477415	0.435442	0.519691	0.587681
21	Absolute volume of grey matter in Superior Temporal Gyrus, anterior division	0.233237	21	0.152638									0.189288	0.551221	0.50398	0.526784	0.53898	0.544416	0.348377	0.380077	0.392646	0.433454	0.608803	1	0.67792	0.560287	0.527337	0.348714	0.400829	0.440848	0.351308	0.260338	0.228873	0.178634	0.286193	0.326751	0.466191	0.41036	0.116401	0.397466	0.353858	0.34601	0.479078	0.235542	0.281156	0.341929	0.362288	0.405366	0.37693
22	Absolute volume of grey matter in Superior Temporal Gyrus, posterior division	0.285236	22	0.138438		0.12853							0.167605	0.598375	0.54115	0.527193	0.452062	0.362061	0.393422	0.310432	0.415389	0.413477	0.380058	0.67792	1	0.359822	0.685893	0.529692	0.273258	0.364508	0.497012	0.436126	0.358977	0.37279	0.521775	0.464345	0.524884	0.49296	0.140083	0.361692	0.341802	0.439243	0.447327	0.337483	0.446043	0.424925	0.356688	0.402545	0.326499
23	Absolute volume of grey matter in Middle Temporal Gyrus, anterior division	0.23565	23	0.0931384		0.158111							0.194477	0.583594	0.536686	0.517299	0.444763	0.4846	0.42704	0.461937	0.446873	0.454888	0.699855	0.560287	0.359822	1	0.579791	0.263915	0.715043	0.536784	0.166065	0.378667	0.28349	0.349063	0.349472	0.382199	0.509835	0.383648	0.284683	0.398033	0.377655	0.430127	0.392911	0.294309	0.418339	0.482473	0.42436	0.455925	0.479458
24	Absolute volume of grey matter in Middle Temporal Gyrus, posterior division	0.305599	24	0.102486		0.125564			-0.156156					0.706582	0.627677	0.590435	0.493752	0.400782	0.470777	0.346525	0.483629	0.491726	0.488217	0.527337	0.685893	0.579791	1	0.687166	0.333774	0.604806	0.547428	0.528809	0.381584	0.48023	0.581623	0.619908	0.659394	0.580082	0.200109	0.418037	0.387749	0.4878	0.445261	0.43866	0.596293	0.555569	0.341872	0.478718	0.385727
25	Absolute volume of grey matter in Middle Temporal Gyrus, temporooccipital part	0.227097	25	0.131512										0.621943	0.563045	0.51323	0.36922	0.251425	0.374412	0.254072	0.412063	0.376364	0.307433	0.348714	0.529692	0.263915	0.687166	1	0.166413	0.48801	0.775537	0.559996	0.424058	0.548559	0.719899	0.79607	0.623232	0.712217		0.397896	0.270306	0.398282	0.359795	0.409657	0.531785	0.446166	0.374296	0.344873	0.206088
26	Absolute volume of grey matter in Inferior Temporal Gyrus, anterior division	0.23797	26	0.104506									0.119982	0.446466	0.404002	0.286388	0.348666	0.268849	0.332525	0.369551	0.322114	0.369652	0.675303	0.400829	0.273258	0.715043	0.333774	0.166413	1	0.559341	0.131447	0.393786	0.196053	0.291535	0.259088	0.271036	0.344936	0.339409	0.244018	0.32198	0.269205	0.295354	0.388639	0.234892	0.309198	0.37323	0.382853	0.30107	0.3403
27	Absolute volume of grey matter in Inferior Temporal Gyrus, posterior division	0.285294	27	0.0848156		0.123905	-0.15695						0.113665	0.638952	0.578988	0.515824	0.447718	0.432476	0.456361	0.371848	0.392567	0.535804	0.505178	0.440848	0.364508	0.536784	0.604806	0.48801	0.559341	1	0.46971	0.498698	0.261282	0.460316	0.395534	0.414354	0.519146	0.538993	0.238671	0.348609	0.38511	0.401136	0.415559	0.323728	0.523067	0.488111	0.47132	0.487063	0.237905
28	Absolute volume of grey matter in Inferior Temporal Gyrus, temporooccipital part	0.288942	28	0.151083										0.555561	0.487115	0.523717	0.387435	0.309033	0.33002	0.222819	0.264365	0.347556	0.288491	0.351308	0.497012	0.166065	0.547428	0.775537	0.131447	0.46971	1	0.408894	0.382968	0.383487	0.541744	0.575422	0.588799	0.638979		0.329301	0.314813	0.375046	0.291185	0.260208	0.444814	0.369918	0.327727	0.452438	0.262522
29	Absolute volume of grey matter in Postcentral Gyrus	0.256243	29	0.129559		0.124018								0.6863	0.600494	0.563286	0.420324	0.335693	0.443947	0.296239	0.422592	0.664645	0.459504	0.260338	0.436126	0.378667	0.528809	0.559996	0.393786	0.498698	0.408894	1	0.558597	0.754666	0.723976	0.628875	0.661043	0.503088	0.230789	0.479481	0.356556	0.472016	0.46599	0.350392	0.521874	0.56868	0.467465	0.492471	0.356275
30	Absolute volume of grey matter in Superior Parietal Lobule	0.175808	30	0.186965	0.16369									0.541925	0.472806	0.472756	0.367517	0.250644	0.362076	0.24133	0.290509	0.354676	0.26106	0.228873	0.358977	0.28349	0.381584	0.424058	0.196053	0.261282	0.382968	0.558597	1	0.515726	0.647408	0.486732	0.512	0.350293	0.133974	0.267664	0.265198	0.405296	0.376167	0.289074	0.479109	0.525102	0.281792	0.430754	0.300143
31	Absolute volume of grey matter in Supramarginal Gyrus, anterior division	0.229257	31	0.10198			-0.198096						0.137141	0.593022	0.510038	0.488257	0.366267	0.252455	0.352128	0.284385	0.323381	0.419063	0.346779	0.178634	0.37279	0.349063	0.48023	0.548559	0.291535	0.460316	0.383487	0.754666	0.515726	1	0.833512	0.625516	0.57931	0.473867	0.188703	0.354812	0.30172	0.410476	0.365619	0.350882	0.495317	0.540269	0.464454	0.419015	0.254022
32	Absolute volume of grey matter in Supramarginal Gyrus, posterior division	0.20224	32	0.161564										0.643069	0.546275	0.522324	0.326997	0.207575	0.35433	0.262878	0.427277	0.408952	0.388954	0.286193	0.521775	0.349472	0.581623	0.719899	0.259088	0.395534	0.541744	0.723976	0.647408	0.833512	1	0.837643	0.627176	0.568468	0.128834	0.423683	0.291204	0.386786	0.411362	0.452466	0.567476	0.566803	0.396747	0.414181	0.308123
33	Absolute volume of grey matter in Angular Gyrus	0.227505	33	0.169702		0.127398			-0.159211					0.636858	0.54388	0.519065	0.388698	0.190311	0.37229	0.284429	0.485505	0.384121	0.439222	0.326751	0.464345	0.382199	0.619908	0.79607	0.271036	0.414354	0.575422	0.628875	0.486732	0.625516	0.837643	1	0.643847	0.604432		0.386827	0.23642	0.423845	0.37215	0.447159	0.619479	0.584282	0.3924	0.401562	0.318793
34	Absolute volume of grey matter in Lateral Occipital Cortex, superior division	0.232569	34	0.188397									0.160108	0.81816	0.782566	0.73941	0.519787	0.491578	0.572659	0.429647	0.508492	0.57186	0.511449	0.466191	0.524884	0.509835	0.659394	0.623232	0.344936	0.519146	0.588799	0.661043	0.512	0.57931	0.627176	0.643847	1	0.662154	0.267893	0.451642	0.428882	0.566804	0.537438	0.382266	0.727651	0.692247	0.500357	0.577378	0.437539
35	Absolute volume of grey matter in Lateral Occipital Cortex, inferior division	0.26438	35	0.140744									0.106668	0.7445	0.669862	0.620246	0.525789	0.456711	0.476527	0.506029	0.541035	0.498314	0.464198	0.41036	0.49296	0.383648	0.580082	0.712217	0.339409	0.538993	0.638979	0.503088	0.350293	0.473867	0.568468	0.604432	0.662154	1	0.476666	0.418145	0.453138	0.435812	0.549937	0.303975	0.521723	0.534415	0.528237	0.487985	0.311524
36	Absolute volume of grey matter in Intracalcarine Cortex	0.427211	36			0.109532								0.432232	0.428108	0.306107	0.238442	0.193267	0.358423	0.311837	0.288689	0.272649	0.18723	0.116401	0.140083	0.284683	0.200109		0.244018	0.238671		0.230789	0.133974	0.188703	0.128834		0.267893	0.476666	1	0.114493	0.231046	0.245605	0.372493	0.146511	0.29156	0.407836	0.522777	0.238047	0.125153
37	Absolute volume of grey matter in Frontal Medial Cortex	0.200463	37	0.213451		0.156709							0.234209	0.514023	0.442593	0.561404	0.37045	0.386786	0.412925	0.26388	0.508793	0.484131	0.498898	0.397466	0.361692	0.398033	0.418037	0.397896	0.32198	0.348609	0.329301	0.479481	0.267664	0.354812	0.423683	0.386827	0.451642	0.418145	0.114493	1	0.431405	0.467077	0.562116	0.23565	0.363676	0.386936	0.332477	0.444925	0.379312
38	Absolute volume of grey matter in Juxtapositional Lobule Cortex (formerly Supplementary M	0.167464	38											0.615267	0.551199	0.559313	0.520946	0.753541	0.48278	0.474487	0.49797	0.667827	0.416732	0.353858	0.341802	0.377655	0.387749	0.270306	0.269205	0.38511	0.314813	0.356556	0.265198	0.30172	0.291204	0.23642	0.428882	0.453138	0.231046	0.431405	1	0.481081	0.654763	0.512274	0.426017	0.515039	0.449761	0.506485	0.214558
39	Absolute volume of grey matter in Subcallosal Cortex	0.381084	39	0.240431		0.142052	-0.140458						0.204062	0.694308	0.642538	0.642131	0.597385	0.520702	0.585279	0.431436	0.43936	0.523333	0.384698	0.34601	0.439243	0.430127	0.4878	0.398282	0.295354	0.401136	0.375046	0.472016	0.405296	0.410476	0.386786	0.423845	0.566804	0.435812	0.245605	0.467077	0.481081	1	0.561247	0.515986	0.563438	0.586335	0.427755	0.671149	0.365339
40	Absolute volume of grey matter in Paracingulate Gyrus	0.292815	40	0.188189			-0.210272						0.12947	0.697684	0.643995	0.682742	0.57666	0.520274	0.628518	0.442353	0.537921	0.587954	0.477873	0.479078	0.447327	0.392911	0.445261	0.359795	0.388639	0.415559	0.291185	0.46599	0.376167	0.365619	0.411362	0.37215	0.537438	0.549937	0.372493	0.562116	0.654763	0.561247	1	0.54503	0.47202	0.582624	0.513216	0.464145	0.263241
41	Absolute volume of grey matter in Cingulate Gyrus, anterior division	0.258238	41										0.1042	0.585152	0.56097	0.546051	0.39989	0.41488	0.654923	0.265859	0.370359	0.491005	0.344786	0.235542	0.337483	0.294309	0.43866	0.409657	0.234892	0.323728	0.260208	0.350392	0.289074	0.350882	0.452466	0.447159	0.382266	0.303975	0.146511	0.23565	0.512274	0.515986	0.54503	1	0.580575	0.504961	0.418107	0.306915	0.210112
42	Absolute volume of grey matter in Cingulate Gyrus, posterior division	0.292745	42	0.112306		0.203595	-0.172456						0.157926	0.767762	0.736622	0.655542	0.515981	0.416317	0.540949	0.376882	0.460757	0.51085	0.390574	0.281156	0.446043	0.418339	0.596293	0.531785	0.309198	0.523067	0.444814	0.521874	0.479109	0.495317	0.567476	0.619479	0.727651	0.521723	0.29156	0.363676	0.426017	0.563438	0.47202	0.580575	1	0.752864	0.43004	0.51422	0.358123
43	Absolute volume of grey matter in Precuneous Cortex	0.330408	43	0.203465		0.152808	-0.176185						0.179747	0.783316	0.713267	0.653827	0.492209	0.450742	0.598618	0.477988	0.522812	0.500572	0.477415	0.341929	0.424925	0.482473	0.555569	0.446166	0.37323	0.488111	0.369918	0.56868	0.525102	0.540269	0.566803	0.584282	0.692247	0.534415	0.407836	0.386936	0.515039	0.586335	0.582624	0.504961	0.752864	1	0.700364	0.571191	0.426668
44	Absolute volume of grey matter in Cuneal Cortex	0.260156	44	0.117671									0.105038	0.652118	0.581126	0.517976	0.390849	0.415614	0.576297	0.399217	0.400718	0.50773	0.435442	0.362288	0.356688	0.42436	0.341872	0.374296	0.382853	0.47132	0.327727	0.467465	0.281792	0.464454	0.396747	0.3924	0.500357	0.528237	0.522777	0.332477	0.449761	0.427755	0.513216	0.418107	0.43004	0.700364	1	0.403555	0.269523
45	Absolute volume of grey matter in Frontal Orbital Cortex	0.332869	45	0.186872		0.121419							0.172391	0.70626	0.642036	0.713391	0.621371	0.536505	0.464639	0.639668	0.596477	0.551106	0.519691	0.405366	0.402545	0.455925	0.478718	0.344873	0.30107	0.487063	0.452438	0.492471	0.430754	0.419015	0.414181	0.401562	0.577378	0.487985	0.238047	0.444925	0.506485	0.671149	0.464145	0.306915	0.51422	0.571191	0.403555	1	0.393972
46	Absolute volume of grey matter in Parahippocampal Gyrus, anterior division	0.324254	46	0.161852	0.099837	0.126872							0.1674	0.485965	0.464459	0.396407	0.300239	0.278405	0.315474	0.234215	0.285637	0.287008	0.587681	0.37693	0.326499	0.479458	0.385727	0.206088	0.3403	0.237905	0.262522	0.356275	0.300143	0.254022	0.308123	0.318793	0.437539	0.311524	0.125153	0.379312	0.214558	0.365339	0.263241	0.210112	0.358123	0.426668	0.269523	0.393972	1
47	Absolute volume of grey matter in Parahippocampal Gyrus, posterior division	0.325837	47	0.106607		0.122332	-0.130679						0.120284	0.454571	0.419983	0.365313	0.318621	0.301208	0.186117	0.235706	0.307722	0.335241	0.230292	0.166158	0.276105	0.234172	0.381814	0.266023	0.194859	0.291646	0.279656	0.29611	0.233874	0.172845	0.267391	0.265397	0.370521	0.308932	0.184824	0.252315	0.313277	0.258491	0.310071	0.25407	0.371902	0.343467	0.247521	0.305473	0.301159
48	Absolute volume of grey matter in Lingual Gyrus	0.312545	48	0.188856		0.198838							0.178953	0.712297	0.66495	0.501519	0.416748	0.382385	0.418036	0.338843	0.406491	0.480703	0.412549	0.31439	0.394214	0.418624	0.481952	0.385052	0.328526	0.358175	0.236371	0.505437	0.412941	0.383514	0.404599	0.403357	0.589005	0.602106	0.57457	0.361119	0.426092	0.466887	0.457092	0.361448	0.537383	0.55597	0.53911	0.435418	0.421466
49	Absolute volume of grey matter in Temporal Fusiform Cortex, anterior division	0.288969	49	0.221253		0.117655							0.188912	0.557888	0.504625	0.413551	0.413573	0.356153	0.320516	0.3049	0.407204	0.402546	0.772633	0.588181	0.397056	0.564875	0.359351	0.307716	0.625672	0.52815	0.281979	0.459141	0.273302	0.338534	0.38382	0.442203	0.4654	0.412883	0.128998	0.451934	0.325276	0.361047	0.399813	0.275802	0.378864	0.449111	0.370453	0.443271	0.686696
50	Absolute volume of grey matter in Temporal Fusiform Cortex, posterior division	0.364421	50	0.203912		0.14724	-0.151178						0.182979	0.617567	0.560746	0.537002	0.449966	0.441536	0.378065	0.336199	0.391932	0.479741	0.45922	0.521556	0.444207	0.357214	0.471407	0.49246	0.382269	0.780899	0.539578	0.461941	0.355808	0.40109	0.468697	0.465198	0.50068	0.521603	0.0974411	0.359945	0.425679	0.379217	0.427892	0.306871	0.448158	0.457218	0.345856	0.501384	0.287376
51	Absolute volume of grey matter in Temporal Occipital Fusiform Cortex	0.263126	51	0.147704		0.129715							0.147142	0.591424	0.516405	0.430323	0.281035	0.323795	0.312866	0.235513	0.333452	0.357703	0.248705	0.329593	0.459927	0.199147	0.50118	0.565458	0.135655	0.340512	0.503788	0.461093	0.419679	0.424588	0.551888	0.530709	0.502604	0.426396		0.250772	0.319167	0.361751	0.248373	0.407604	0.475045	0.43848	0.338974	0.330354	0.222458
52	Absolute volume of grey matter in Occipital Fusiform Gyrus	0.264061	52	0.144928										0.638299	0.571999	0.467615	0.304032	0.311692	0.40067	0.340249	0.451594	0.418022	0.412168	0.219107	0.291885	0.323872	0.380882	0.287976	0.31338	0.360972	0.212068	0.454147	0.331117	0.340323	0.395505	0.322988	0.506686	0.576046	0.578955	0.321241	0.357164	0.349929	0.468908	0.289663	0.456023	0.498874	0.519561	0.424869	0.270603
53	Absolute volume of grey matter in Frontal Operculum Cortex	0.266252	53	0.17551			-0.191054						0.174353	0.577226	0.54107	0.5855	0.701145	0.483074	0.461122	0.806635	0.688888	0.468565	0.480739	0.463019	0.364134	0.452148	0.365827	0.230282	0.379819	0.350006	0.223525	0.35665	0.302258	0.257187	0.258086	0.329561	0.424872	0.419899	0.267863	0.37642	0.529072	0.442428	0.58448	0.277438	0.387483	0.478149	0.411499	0.596593	0.295056
54	Absolute volume of grey matter in Central Opercular Cortex	0.323551	54	0.208124		0.107936							0.165761	0.746416	0.678496	0.691017	0.653887	0.55384	0.589449	0.447529	0.579999	0.617978	0.498225	0.609275	0.625486	0.516072	0.593354	0.441351	0.443364	0.541676	0.449904	0.635977	0.447818	0.506451	0.496807	0.543232	0.654722	0.532468	0.281355	0.432733	0.472503	0.61102	0.641827	0.414078	0.576265	0.639713	0.499136	0.572885	0.359626
55	Absolute volume of grey matter in Parietal Operculum Cortex	0.306943	55	0.150046			-0.171979						0.167736	0.588	0.547302	0.517496	0.514649	0.393209	0.404332	0.394777	0.450874	0.3644	0.285725	0.287103	0.434951	0.407605	0.384048	0.294354	0.360372	0.415673	0.323224	0.45571	0.392356	0.589706	0.40933	0.31584	0.47419	0.397833	0.268203	0.30332	0.370719	0.508606	0.452438	0.27686	0.491268	0.585871	0.487507	0.506495	0.218238
56	Absolute volume of grey matter in Planum Polare	0.301745	56	0.111913									0.124099	0.624433	0.573139	0.508545	0.632656	0.446417	0.379509	0.373781	0.500117	0.457239	0.45847	0.657483	0.628882	0.244706	0.531297	0.523453	0.371358	0.568803	0.483623	0.40918	0.281461	0.331123	0.413813	0.446034	0.491815	0.527142	0.180051	0.394993	0.422191	0.401327	0.53828	0.37117	0.479399	0.458906	0.403418	0.443724	0.224729
57	Absolute volume of grey matter in Heschls Gyrus (includes H1 and H2)	0.343443	57	0.145856			-0.151137						0.173513	0.578402	0.530788	0.482082	0.556439	0.469302	0.367536	0.426134	0.434992	0.439247	0.267828	0.474037	0.473348	0.39001	0.340837	0.268936	0.410882	0.460632	0.313904	0.413115	0.323981	0.401613	0.291349	0.266895	0.426102	0.386645	0.310888	0.244911	0.311011	0.488114	0.428245	0.281589	0.449766	0.50845	0.530356	0.48636	0.212102
58	Absolute volume of grey matter in Planum Temporale	0.313533	58	0.110643			-0.144922						0.173319	0.566309	0.508	0.479273	0.499794	0.461891	0.354201	0.431505	0.406486	0.394213	0.267105	0.446576	0.586538	0.417422	0.392613	0.281891	0.362202	0.457358	0.373892	0.36439	0.333824	0.409989	0.312685	0.215119	0.418793	0.392409	0.261222	0.241068	0.365587	0.475827	0.371779	0.254002	0.441966	0.504918	0.487879	0.497249	0.215811
59	Absolute volume of grey matter in Supracalcarine Cortex	0.306118	59	0.0894043		0.125935							0.0984056	0.548321	0.515964	0.402168	0.322163	0.293883	0.466794	0.334928	0.348023	0.364954	0.244945	0.279689	0.371204	0.248598	0.340638	0.385383	0.18226	0.296857	0.270576	0.296725	0.174556	0.381963	0.39239	0.381266	0.377432	0.540077	0.565086	0.166393	0.398738	0.309438	0.423456	0.437168	0.344929	0.63437	0.814494	0.266773	0.200298
60	Absolute volume of grey matter in Occipital Pole	0.338337	60	0.0974879										0.53567	0.518747	0.43913	0.294297	0.312371	0.486221	0.401037	0.376274	0.398931	0.282352	0.182063	0.182219	0.354454	0.252827	0.181338	0.323834	0.359845	0.21361	0.357133	0.327063	0.251526	0.203247	0.110213	0.45382	0.603419	0.807842	0.219215	0.320227	0.311811	0.430237	0.168285	0.329204	0.444977	0.621005	0.369195	0.23998
61	Absolute volume of grey matter in Thalamus	0.340035	61	0.110096	-0.101773									0.347424	0.375815	0.251057	0.257841	0.121642	0.265318			0.283363	0.169158	0.101926	0.223906	0.162912	0.228608	0.171934		0.187453	0.180086	0.21892	0.155535	0.13876	0.206298	0.259431	0.332328	0.214787	0.157544		0.112462	0.288159	0.176514	0.219153	0.351313	0.208093	0.170807	0.283533	0.233314
62	Absolute volume of grey matter in Caudate	0.275628	62											0.34628	0.409783	0.201661	0.165159	0.162734	0.2661	0.129929	0.16255	0.151694			0.16502		0.221674	0.165748		0.198286		0.110635			0.147685	0.183559	0.185136	0.20392	0.234543		0.151137	0.214433		0.392694	0.358547	0.265935	0.159685	0.154931	0.134291
63	Absolute volume of grey matter in Putamen	0.335548	63											0.154299	0.181971		0.121923									-0.155144													0.182886			0.104717			0.197753	0.112196
64	Absolute volume of grey matter in Pallidum	0.132983	64											0.138304	0.194003		0.186615																						0.19264			0.135946		0.255008	0.193302	0.144907
65	Absolute volume of grey matter in Hippocampus	0.348587	65	0.122664		0.137517	-0.156576						0.17446	0.44888	0.520878	0.332659	0.322266	0.249918	0.231057	0.254042	0.322694	0.278905	0.235921	0.202534	0.334627	0.270358	0.391793	0.229515	0.197503	0.182651	0.180775	0.334221	0.234001	0.240152	0.263649	0.231397	0.357932	0.231188	0.196749	0.169767	0.263474	0.318852	0.257828	0.282091	0.355063	0.347425	0.186049	0.290447	0.399902
66	Absolute volume of grey matter in Amygdala	0.268247	66	0.105854		0.160595	-0.17172						0.170058	0.587543	0.661531	0.456785	0.445007	0.391529	0.392864	0.338143	0.36142	0.411633	0.387744	0.296385	0.342415	0.371441	0.427615	0.229503	0.356851	0.415026	0.223834	0.37801	0.262848	0.286329	0.281056	0.224418	0.430014	0.35673	0.340987	0.237437	0.370258	0.41655	0.403421	0.303297	0.460745	0.449127	0.336577	0.483453	0.392527
67	Absolute volume of grey matter in Ventral Striatum	0.338453	67	0.102428		0.127706								0.362566	0.461962	0.237217	0.205991	0.153264	0.200262	0.147464	0.203849	0.218406		0.106164	0.142058		0.12648			0.134438		0.150685				0.115114	0.29775	0.185545	0.282714		0.135929	0.301742	0.26732	0.114787	0.303839	0.235484	0.143093	0.198597	0.117324
68	Absolute volume of grey matter in I-IV Cerebellum	0.33298	68	0.0863909										0.245391	0.305451		0.132703			0.13055		0.1227															0.141207	0.104343	0.16995			0.153692			0.157332			0.106835	0.0868391
69	Absolute volume of grey matter in V Cerebellum	0.343684	69	0.0991704									0.143427	0.309704	0.334676	0.127356	0.117255	0.137449				0.179723					0.103814					0.109384	0.113585				0.164592	0.126568	0.106275			0.157014			0.16988	0.091313		0.118994	0.126989
70	Absolute volume of grey matter in VI Cerebellum	0.339759	70	0.0867683									0.133973	0.42123	0.422326	0.184134	0.0978648	0.165668	0.152964	0.117367	0.182057	0.206736	0.147402	0.17072	0.174435		0.200934	0.152511		0.124193		0.188017	0.120725	0.119971	0.191763	0.191805	0.258467	0.194325	0.136341		0.1528	0.194643		0.146004	0.285709	0.221141	0.163948	0.125062	0.169542
71	Absolute volume of grey matter in Crus I Cerebellum	0.403229	71									-0.192142	0.0881784	0.385736	0.36945	0.19244	0.078396	0.134892	0.138254	0.206105	0.159384	0.136499	0.149455		0.174336		0.19197	0.175008		0.0851881	0.213417	0.190411	0.186992	0.173469	0.240007	0.185901	0.238453	0.204784	0.117956		0.114861	0.190457	0.101484	0.144152	0.243455	0.201556	0.134252	0.184573	0.112512
72	Absolute volume of grey matter in Crus II Cerebellum	0.360157	72	0.0676651										0.277484	0.267571	0.118569									0.115752		0.104892	0.153877					0.136496		0.14587	0.145562	0.16504	0.103523				0.0943798			0.15086	0.121657
73	Absolute volume of grey matter in VIIb Cerebellum	0.340186	73	0.0829433				-0.144638						0.246162	0.254801	0.0920017						0.10501			0.101145		0.0903857						0.110732		0.107217	0.136334	0.123261								0.0947552	0.0900181
74	Absolute volume of grey matter in VIIIa Cerebellum	0.296683	74	0.151758	-0.128553	0.125471		-0.199257					0.10594	0.296795	0.325375	0.140896	0.0847261					0.164865		0.122967	0.109862											0.12824	0.162171					0.112943			0.13673			0.0949956	0.152777
75	Absolute volume of grey matter in VIIIb Cerebellum	0.284278	75	0.235617	-0.104036								0.101107	0.287697	0.327334	0.178589	0.113143		0.0942882			0.172553	0.116595									0.104526					0.140923	0.104374	0.132381			0.188989			0.19245			0.211671	0.184051
76	Absolute volume of grey matter in IX Cerebellum	0.326999	76	0.117777	-0.0980048								0.178657	0.235561	0.268266	0.100536						0.0989132																	0.112826			0.12677			0.136572			0.113281
77	Absolute volume of grey matter in X Cerebellum	0.341098	77	0.101952									0.11863	0.351639	0.382484	0.229032	0.0946739	0.111831	0.213557	0.139349	0.262086	0.205424	0.216582	0.133198	0.122179		0.139668	0.152097		0.213776	0.150778	0.209881	0.187199	0.10334	0.172236	0.161528	0.250541	0.166694	0.0818621	0.157966		0.177159			0.161798	0.164373	0.17601	0.307703	0.228342
78	Absolute volume of grey matter in Brain-Stem	0.256735	78	0.0793854				-0.156354						0.395158	0.512421	0.275863	0.17407	0.182728	0.225608	0.191832	0.309188	0.262655	0.197129	0.169286	0.196978	0.170989	0.17105		0.130745	0.166921		0.200401					0.278983	0.158905	0.236251	0.124037		0.183059	0.19727		0.208668	0.236352	0.198001	0.255088	0.200975
79	Absolute volume of grey matter in Vermis VI Cerebellum	0.294737	79	0.0832096									0.119146	0.212521	0.209359							0.128066	0.129941	0.123914	0.0964837												0.13465												0.18987
80	Absolute volume of grey matter in Vermis Crus I Cerebellum	0.0853708	80																				0.168563			0.228874																				0.198535	0.236249
81	Absolute volume of grey matter in Vermis Crus II Cerebellum	0.281654	81											0.165806	0.167961	0.118982						0.103556	0.106756		0.0974197		0.10209																					0.0931814	0.0981435
82	Absolute volume of grey matter in Vermis VIIb Cerebellum	0.289625	82										0.102554	0.241916	0.285206	0.106594						0.145055		0.130527	0.142812												0.128274					0.0888703
83	Absolute volume of grey matter in Vermis VIIIa Cerebellum	0.310414	83	0.107229	-0.115392								0.102411	0.227134	0.264577	0.103156						0.160325																										0.0984955	0.103852
84	Absolute volume of grey matter in Vermis VIIIb Cerebellum	0.343254	84	0.108429	-0.0962974								0.110344	0.258051	0.286901	0.129549						0.16188	0.0929706		0.0955096												0.113116		0.10355			0.11852			0.120008			0.140799
85	Absolute volume of grey matter in Vermis IX Cerebellum	0.290521	85	0.0792303	-0.103905								0.155224	0.252109	0.295013							0.14703																				0.114271			0.131359
86	Absolute volume of grey matter in Vermis X Cerebellum	0.285323	86		-0.127102			-0.145139						0.277652	0.318579	0.138008	0.165906	0.109141			0.11751	0.131927			0.157264												0.137496	0.149395	0.145751			0.126583	0.181252		0.109832
[truncated: 40 more columns]
