# Supplementary material for: Multivariate analysis reveals shared genetic architecture of brain morphology and human behavior
Source: Commun Biol. 2021 Oct 12;4:1180. doi: 10.1038/s42003-021-02712-y (PMC8511103; doi:10.1038/s42003-021-02712-y)
Supplement: Supplementary file 7 — Supplemental Data 4 [file 42003_2021_2712_MOESM7_ESM.xlsx]

## Sheet: Data 4
Supplementary Data 4. The heritability of and genetic correlations across 86 traits in 20,190 unrelated ‘white British’ individuals from the UK Biobank as estimated using LDSC (relative volumes). Reference sample for LDSC: 1000 Genomes (Europeans).
Panel A. Point estimates.
	Trait	h2	rg	1	2	3	4	5	6	7	8	9	10	11	12	13	14	15	16	17	18	19	20	21	22	23	24	25	26	27	28	29	30	31	32	33	34	35	36	37	38	39	40	41	42	43	44	45	46
1	Height	0.5317	1	1	-0.1455	0.1218	-0.0847	-0.2269	-0.0726	-0.0978	0.0161	0.0116	0.1465	-0.078	-0.0856	0.1757	-0.0473	-0.0222	-0.0748	0.2302	0.1508	-0.1133	0.16	0.0401	0.0377	-0.174	-0.0877	-0.0136	-0.1441	-0.0943	0.1324	-0.0749	-0.0595	-0.0212	0.046	0.0779	-0.1248	0.0754	-0.0906	0.3069	-0.0089	0.1642	0.1096	-0.1957	-0.1386	0.0227	-0.0451	0.0638	0.0601
2	Body-mass index (logarithm)	0.2068	2	-0.1455	1	-0.1915	0.0562	0.0338	0.0879	0.0138	0.1466	-0.121	-0.1508	-0.09	-0.0811	-0.158	-0.0049	0.0047	-0.0487	-0.0365	0.0018	-0.0741	-0.0364	-0.0827	-0.0339	0.0189	0.0506	-0.0019	-0.0477	0.113	-0.0008	-0.0259	0.2393	0.1045	-0.0672	-0.0021	-0.0494	0.1056	0.0838	-0.2239	0.005	0.0265	-0.0328	-0.0755	-0.0008	-0.0372	0.0181	-0.0821	0.0282
3	Educational attainment	0.1604	3	0.1218	-0.1915	1	-0.1433	0.1818	-0.1206	-0.0144	0.0198	-0.133	0.684	-0.1046	-0.1323	0.17	0.0511	-0.07	-0.0671	0.1959	0.3009	0.2207	0.1837	-0.0977	-0.0224	0.1163	0.0771	0.072	-0.077	-0.1176	0.2129	0.0856	0.1353	-0.1607	0.0195	0.0467	-0.1243	0.0484	-0.0273	0.1381	0.154	0.0774	0.0871	0.0811	0.1679	0.009	-0.0133	0.225	0.116
4	Visual memory	0.114	4	-0.0847	0.0562	-0.1433	1	0.6145	0.2008	0.2508	0.2388	-0.0597	-0.487	-0.2252	-0.1897	-0.1351	-0.2133	0.0035	0.0642	-0.4614	-0.2045	0.0523	-0.0361	0.0663	-0.1429	-0.1798	-0.0107	0.1622	0.061	-0.1506	-0.0099	0.0999	0.0032	-0.0391	0.0459	0.172	0.0481	-0.0041	0.1283	-0.0693	-0.2434	0.065	-0.0836	0.0414	-0.0509	-0.038	-0.0576	-0.0182	-0.0564
5	Reaction time	0.0832	5	-0.2269	0.0338	0.1818	0.6145	1	0.036	0.1614	-0.1495	-0.157	-0.3593	0.0676	-0.0642	-0.0125	0.0242	0.0558	0.1648	0.0029	0.3202	0.2451	0.1154	0.1782	0.0217	0.3102	0.1707	0.292	0.352	0.2051	0.0868	0.3009	0.2887	0.0372	-0.2137	0.0421	-0.1219	0.1941	0.0623	-0.3376	0.4228	-0.0221	0.0916	0.1489	0.0803	0.0831	0.2736	0.0696	-0.0094
6	Neuroticism	0.1396	6	-0.0726	0.0879	-0.1206	0.2008	0.036	1	-0.62839	0.73908	-0.073497	-0.070066	-0.057031	-0.030804	0.069666	0.034221	0.088129	-0.030901	-0.16713	-0.25262	-0.18205	-0.14586	0.12694	-0.032853	-0.1691	-0.058826	-0.10903	0.017862	-0.18234	-0.17995	-0.1599	0.062692	-0.1733	-0.21449	-0.18487	0.20041	-0.12096	-0.079092	0.12149	-0.20571	0.054878	0.12183	0.16113	-0.05939	-0.061921	-0.25449	0.11709	-0.061617
7	Subjective well-being	0.077	7	-0.0978	0.0138	-0.0144	0.2508	0.1614	-0.62839	1	-0.7334	0.3442	-0.0353	-0.0608	0.0298	0.0575	-0.1557	0.2005	0.2576	-0.1901	-0.0016	0.0495	-0.137	0.1377	0.0778	0.216	0.2542	0.2549	-0.2893	0.0378	0.3061	0.1399	0.1362	0.1692	0.3147	0.1102	0.1032	-0.0021	-0.0289	-0.3583	0.1244	0.0551	-0.0707	-0.0919	0.3714	-0.0547	-0.0057	-0.0386	-0.1815
8	Depression	0.1099	8	0.0161	0.1466	0.0198	0.2388	-0.1495	0.73908	-0.7334	1	-0.2649	0.0728	-0.0306	0.0435	-0.0175	0.0243	-0.1878	-0.008	-0.1488	-0.0655	-0.2099	-0.0347	0.1869	-0.113	-0.2457	-0.1767	-0.2307	-0.0222	-0.1869	-0.1643	-0.1612	-0.2196	-0.3327	-0.3368	-0.2079	0.1094	0.0361	0.0951	0.2209	-0.101	0.0379	0.1193	0.1039	-0.1828	-0.15	-0.0226	-0.059	0.0705
9	Alcohol drinks per week (logarithm)	0.0777	9	0.0116	-0.121	-0.133	-0.0597	-0.157	-0.073497	0.3442	-0.2649	1	0.0946	-0.1081	-0.0959	-0.2823	-0.1094	0.0634	0.1346	-0.3322	-0.3023	0.2188	0.1007	0.1365	-0.0896	0.0051	-0.1076	-0.1199	-0.2287	-0.0215	-0.0621	0.2297	0.3595	-0.0313	-0.1484	-0.2653	0.604	0.1393	-0.0391	-0.1392	-0.313	-0.0753	-0.0171	-0.027	-0.0187	-0.0224	-0.0489	-0.0029	-0.02
10	Intelligence	0.2656	10	0.1465	-0.1508	0.684	-0.487	-0.3593	-0.070066	-0.0353	0.0728	0.0946	1	-0.0056	-0.0557	0.1892	0.0504	0.0415	-0.0377	0.2927	0.0838	0.037	-0.0565	-0.0406	-0.0144	0.0813	-0.1229	-0.0573	-0.022	-0.1262	0.0774	-0.1375	0.109	0.0168	0.158	0.0204	-0.1026	-0.0011	-0.1063	0.13	0.1317	0.0572	0.0202	-0.1215	-0.2083	-0.0078	-0.0916	0.1393	0.0983
11	Grey matter volume	0.2101	11	-0.078	-0.09	-0.1046	-0.2252	0.0676	-0.057031	-0.0608	-0.0306	-0.1081	-0.0056	1	0.7592	0.1573	-0.157	0.0355	0.0108	0.2312	0.1085	-0.1463	-0.033	-0.0697	-0.161	0.114	0.1342	0.1627	-0.0013	0.1131	0.1736	-0.1011	-0.2761	0.061	0.068	0.1388	0.1301	0.4446	0.0922	-0.1332	-0.1111	-0.0372	0.0373	-0.1192	-0.0807	0.1773	0.2194	0.0491	-0.2824
12	Grey + white matter volume	0.2769	12	-0.0856	-0.0811	-0.1323	-0.1897	-0.0642	-0.030804	0.0298	0.0435	-0.0959	-0.0557	0.7592	1	0.0522	-0.1893	-0.0211	-0.0486	0.2691	0.2166	-0.2271	-0.0973	-0.1757	-0.1988	0.0258	0.0098	0.1404	-0.0856	-0.0432	0.0855	-0.1636	-0.3452	-0.0875	-0.0976	-0.0758	0.1959	0.3354	0.1688	-0.1967	-0.1695	-0.1747	-0.0498	-0.1817	-0.0534	0.018	0.0967	0.0058	-0.2315
13	Relative volume of grey matter in Frontal Pole	0.2002	13	0.1757	-0.158	0.17	-0.1351	-0.0125	0.069666	0.0575	-0.0175	-0.2823	0.1892	0.1573	0.0522	1	0.0946	0.3305	0.5338	0.1506	0.1482	0.2188	0.0927	0.1243	0.0424	0.0005	0.0605	-0.0379	-0.3246	-0.073	0.0737	-0.0417	0.035	-0.0181	0.0103	-0.0846	0.1855	-0.0312	-0.222	0.2559	0.1419	0.0935	0.0928	0.0667	0.1523	-0.0817	-0.2178	0.2736	0.0088
14	Relative volume of grey matter in Insular Cortex	0.2717	14	-0.0473	-0.0049	0.0511	-0.2133	0.0242	0.034221	-0.1557	0.0243	-0.1094	0.0504	-0.157	-0.1893	0.0946	1	0.3208	-0.0383	0.2909	0.0976	0.2007	0.0818	0.3313	0.1619	0.0718	0.0877	-0.1814	0.0363	0.043	0.0205	0.0563	0.0643	-0.0339	-0.278	0.0238	0.044	-0.0286	-0.1503	0.0445	0.3006	0.2185	0.2498	0.1201	0.1634	-0.116	-0.1648	0.2861	-0.0622
15	Relative volume of grey matter in Superior Frontal Gyrus	0.1799	15	-0.0222	0.0047	-0.07	0.0035	0.0558	0.088129	0.2005	-0.1878	0.0634	0.0415	0.0355	-0.0211	0.3305	0.3208	1	0.0958	-0.0364	-0.0112	0.4866	0.1316	0.4158	0.0452	0.1178	-0.0212	-0.3798	-0.0574	-0.019	-0.1423	-0.2236	-0.1754	-0.2966	-0.5368	-0.5601	0.0456	0.1073	-0.2024	0.0685	0.5374	0.0956	0.2052	0.0681	-0.1633	-0.2336	-0.273	0.108	0.0442
16	Relative volume of grey matter in Middle Frontal Gyrus	0.2037	16	-0.0748	-0.0487	-0.0671	0.0642	0.1648	-0.030901	0.2576	-0.008	0.1346	-0.0377	0.0108	-0.0486	0.5338	-0.0383	0.0958	1	0.1246	0.1749	0.1948	0.0375	0.1021	0.1423	0.0879	0.0587	-0.004	0.0811	-0.0351	-0.1383	-0.1631	0.0608	-0.1293	-0.2818	-0.1489	-0.0344	0.1484	0.027	0.0711	0.0407	0.1319	0.3053	0.4647	-0.0128	0.1182	0.338	0.0095	-0.0566
17	Relative volume of grey matter in Inferior Frontal Gyrus, pars triangularis	0.1209	17	0.2302	-0.0365	0.1959	-0.4614	0.0029	-0.16713	-0.1901	-0.1488	-0.3322	0.2927	0.2312	0.2691	0.1506	0.2909	-0.0364	0.1246	1	0.7086	-0.0793	0.1192	0.1774	-0.0445	0.0868	-0.0329	0.0122	0.0568	0.0017	-0.2047	-0.2295	-0.1572	-0.1655	-0.1198	-0.0265	0.1773	0.2231	0.1381	-0.0592	0.0985	0.0619	0.0423	-0.1308	-0.1746	0.141	-0.0092	0.4207	-0.2021
18	Relative volume of grey matter in Inferior Frontal Gyrus, pars opercularis	0.0934	18	0.1508	0.0018	0.3009	-0.2045	0.3202	-0.25262	-0.0016	-0.0655	-0.3023	0.0838	0.1085	0.2166	0.1482	0.0976	-0.0112	0.1749	0.7086	1	0.1625	0.1364	0.1406	-0.0007	0.0269	0.1808	0.3057	0.1537	0.0577	-0.0905	-0.0616	-0.0511	-0.132	0.0954	0.1816	-0.0576	0.3164	-0.0396	0.7238	0.2198	-0.1323	0.2452	0.1002	0.0341	-0.0492	0.0624	0.1939	-0.0371
19	Relative volume of grey matter in Precentral Gyrus	0.1722	19	-0.1133	-0.0741	0.2207	0.0523	0.2451	-0.18205	0.0495	-0.2099	0.2188	0.037	-0.1463	-0.2271	0.2188	0.2007	0.4866	0.1948	-0.0793	0.1625	1	0.0698	0.168	-0.039	0.2071	-0.0523	-0.2684	0.1832	0.1468	-0.2406	0.3412	0.0221	0.0477	-0.2879	-0.2641	0.0293	-0.3034	-0.1999	0.3732	0.4399	0.1443	0.1782	0.156	-0.0594	-0.1725	0.1586	-0.0214	0.0223
20	Relative volume of grey matter in Temporal Pole	0.2346	20	0.16	-0.0364	0.1837	-0.0361	0.1154	-0.14586	-0.137	-0.0347	0.1007	-0.0565	-0.033	-0.0973	0.0927	0.0818	0.1316	0.0375	0.1192	0.1364	0.0698	1	0.4332	-0.0519	0.4545	0.016	-0.179	0.4846	0.0561	-0.1511	0.0183	-0.1416	-0.0692	-0.0138	0.0837	0.0996	-0.0941	-0.1073	0.384	0.2987	-0.1446	0.0746	-0.0389	-0.1911	-0.0711	0.0183	0.106	0.4509
21	Relative volume of grey matter in Superior Temporal Gyrus, anterior division	0.1542	21	0.0401	-0.0827	-0.0977	0.0663	0.1782	0.12694	0.1377	0.1869	0.1365	-0.0406	-0.0697	-0.1757	0.1243	0.3313	0.4158	0.1021	0.1774	0.1406	0.168	0.4332	1	0.4296	0.3367	0.2119	-0.0875	0.1993	0.1411	0.063	-0.3123	-0.0697	-0.2928	-0.2339	-0.2179	0.0135	0.0315	-0.128	0.2813	-0.0954	-0.0459	0.2326	-0.0656	-0.2035	-0.2352	-0.1417	-0.0167	0.0003
22	Relative volume of grey matter in Superior Temporal Gyrus, posterior division	0.1985	22	0.0377	-0.0339	-0.0224	-0.1429	0.0217	-0.032853	0.0778	-0.113	-0.0896	-0.0144	-0.161	-0.1988	0.0424	0.1619	0.0452	0.1423	-0.0445	-0.0007	-0.039	-0.0519	0.4296	1	0.0939	0.4032	0.0907	0.1974	0.0313	0.1607	0.0463	0.1015	0.0667	0.2002	0.148	-0.093	0.0917	-0.1439	0.3234	-0.0627	0.0957	0.0637	0.0725	0.0078	0.0205	0.0656	-0.0842	-0.0248
23	Relative volume of grey matter in Middle Temporal Gyrus, anterior division	0.1488	23	-0.174	0.0189	0.1163	-0.1798	0.3102	-0.1691	0.216	-0.2457	0.0051	0.0813	0.114	0.0258	0.0005	0.0718	0.1178	0.0879	0.0868	0.0269	0.2071	0.4545	0.3367	0.0939	1	0.4481	-0.0769	0.604	0.2211	-0.1516	-0.0533	0.1372	-0.0924	-0.1138	-0.0738	0.323	-0.0635	0.092	-0.213	-0.1779	-0.0475	-0.0074	0.0602	-0.0465	-0.0408	0.0372	0.0067	0.2214
24	Relative volume of grey matter in Middle Temporal Gyrus, posterior division	0.1867	24	-0.0877	0.0506	0.0771	-0.0107	0.1707	-0.058826	0.2542	-0.1767	-0.1076	-0.1229	0.1342	0.0098	0.0605	0.0877	-0.0212	0.0587	-0.0329	0.1808	-0.0523	0.016	0.2119	0.4032	0.4481	1	0.4711	0.0923	0.4517	0.2242	0.0481	0.0808	0.0305	0.1059	0.2635	0.4132	0.1517	-0.1801	0.0885	-0.0232	0.0659	0.0277	0.0185	0.1867	0.179	-0.1337	0.0937	0.0265
25	Relative volume of grey matter in Middle Temporal Gyrus, temporooccipital part	0.117	25	-0.0136	-0.0019	0.072	0.1622	0.292	-0.10903	0.2549	-0.2307	-0.1199	-0.0573	0.1627	0.1404	-0.0379	-0.1814	-0.3798	-0.004	0.0122	0.3057	-0.2684	-0.179	-0.0875	0.0907	-0.0769	0.4711	1	-0.1031	0.2047	0.6414	0.2007	0.222	0.1328	0.6711	0.7653	0.1586	0.5291	-0.2915	0.3294	-0.1851	-0.2022	-0.2471	-0.0825	0.2366	-0.1559	-0.1331	-0.112	-0.2726
26	Relative volume of grey matter in Inferior Temporal Gyrus, anterior division	0.1578	26	-0.1441	-0.0477	-0.077	0.061	0.352	0.017862	-0.2893	-0.0222	-0.2287	-0.022	-0.0013	-0.0856	-0.3246	0.0363	-0.0574	0.0811	0.0568	0.1537	0.1832	0.4846	0.1993	0.1974	0.604	0.0923	-0.1031	1	0.358	-0.1146	0.2918	-0.0106	0.118	-0.0554	0.0026	0.0504	0.0399	0.058	0.0521	0.1455	-0.0891	0.1436	0.0969	-0.0314	-0.0029	0.2	-0.1218	0.1697
27	Relative volume of grey matter in Inferior Temporal Gyrus, posterior division	0.1829	27	-0.0943	0.113	-0.1176	-0.1506	0.2051	-0.18234	0.0378	-0.1869	-0.0215	-0.1262	0.1131	-0.0432	-0.073	0.043	-0.019	-0.0351	0.0017	0.0577	0.1468	0.0561	0.1411	0.0313	0.2211	0.4517	0.2047	0.358	1	0.3202	0.1126	-0.0608	0.0258	-0.1335	0.0454	0.1061	0.1317	-0.0276	-0.0006	-0.1175	-0.0318	0.1167	-0.1264	0.2143	-0.0583	0.1237	0.044	-0.109
28	Relative volume of grey matter in Inferior Temporal Gyrus, temporooccipital part	0.2021	28	0.1324	-0.0008	0.2129	-0.0099	0.0868	-0.17995	0.3061	-0.1643	-0.0621	0.0774	0.1736	0.0855	0.0737	0.0205	-0.1423	-0.1383	-0.2047	-0.0905	-0.2406	-0.1511	0.063	0.1607	-0.1516	0.2242	0.6414	-0.1146	0.3202	1	-0.0973	0.0777	-0.0697	0.2319	0.3817	0.2049	0.2225	-0.4215	0.1299	-0.0866	-0.0202	-0.1254	-0.1295	0.037	-0.1651	-0.0568	0.0748	0.0528
29	Relative volume of grey matter in Postcentral Gyrus	0.1808	29	-0.0749	-0.0259	0.0856	0.0999	0.3009	-0.1599	0.1399	-0.1612	0.2297	-0.1375	-0.1011	-0.1636	-0.0417	0.0563	-0.2236	-0.1631	-0.2295	-0.0616	0.3412	0.0183	-0.3123	0.0463	-0.0533	0.0481	0.2007	0.2918	0.1126	-0.0973	1	0.4648	0.6021	0.3932	0.1984	0.2567	-0.1003	-0.096	0.2716	-0.1745	0.0723	-0.018	-0.0853	0.1062	0.1804	0.2436	0.0589	0.015
30	Relative volume of grey matter in Superior Parietal Lobule	0.1038	30	-0.0595	0.2393	0.1353	0.0032	0.2887	0.062692	0.1362	-0.2196	0.3595	0.109	-0.2761	-0.3452	0.035	0.0643	-0.1754	0.0608	-0.1572	-0.0511	0.0221	-0.1416	-0.0697	0.1015	0.1372	0.0808	0.222	-0.0106	-0.0608	0.0777	0.4648	1	0.3927	0.5897	0.1715	0.0772	-0.1555	-0.3711	0.1169	-0.1107	0.1961	0.0794	-0.0307	0.2207	0.1224	-0.4348	0.1854	0.1292
31	Relative volume of grey matter in Supramarginal Gyrus, anterior division	0.1649	31	-0.0212	0.1045	-0.1607	-0.0391	0.0372	-0.1733	0.1692	-0.3327	-0.0313	0.0168	0.061	-0.0875	-0.0181	-0.0339	-0.2966	-0.1293	-0.1655	-0.132	0.0477	-0.0692	-0.2928	0.0667	-0.0924	0.0305	0.1328	0.118	0.0258	-0.0697	0.6021	0.3927	1	0.7792	0.328	0.1437	0.0008	-0.0573	0.0458	-0.1963	0.0973	-0.0793	0.106	0.2734	0.3614	0.3114	0.0054	0.0003
32	Relative volume of grey matter in Supramarginal Gyrus, posterior division	0.1059	32	0.046	-0.0672	0.0195	0.0459	-0.2137	-0.21449	0.3147	-0.3368	-0.1484	0.158	0.068	-0.0976	0.0103	-0.278	-0.5368	-0.2818	-0.1198	0.0954	-0.2879	-0.0138	-0.2339	0.2002	-0.1138	0.1059	0.6711	-0.0554	-0.1335	0.2319	0.3932	0.5897	0.7792	1	0.8714	0.1785	0.2523	-0.222	0.3638	-0.3273	-0.0174	-0.1849	0.3244	0.0492	0.1962	0.0084	-0.0809	-0.08
33	Relative volume of grey matter in Angular Gyrus	0.1372	33	0.0779	-0.0021	0.0467	0.172	0.0421	-0.18487	0.1102	-0.2079	-0.2653	0.0204	0.1388	-0.0758	-0.0846	0.0238	-0.5601	-0.1489	-0.0265	0.1816	-0.2641	0.0837	-0.2179	0.148	-0.0738	0.2635	0.7653	0.0026	0.0454	0.3817	0.1984	0.1715	0.328	0.8714	1	0.1868	0.5571	-0.3904	0.3203	-0.2877	0.0919	-0.1755	0.1384	0.1679	0.207	-0.0223	0.097	-0.046
34	Relative volume of grey matter in Lateral Occipital Cortex, superior division	0.1	34	-0.1248	-0.0494	-0.1243	0.0481	-0.1219	0.20041	0.1032	0.1094	0.604	-0.1026	0.1301	0.1959	0.1855	0.044	0.0456	-0.0344	0.1773	-0.0576	0.0293	0.0996	0.0135	-0.093	0.323	0.4132	0.1586	0.0504	0.1061	0.2049	0.2567	0.0772	0.1437	0.1785	0.1868	1	0.3707	-0.2207	-0.2098	-0.1228	-0.14	-0.0616	-0.51	0.4229	0.2442	-0.0178	0.2374	0.0852
35	Relative volume of grey matter in Lateral Occipital Cortex, inferior division	0.0925	35	0.0754	0.1056	0.0484	-0.0041	0.1941	-0.12096	-0.0021	0.0361	0.1393	-0.0011	0.4446	0.3354	-0.0312	-0.0286	0.1073	0.1484	0.2231	0.3164	-0.3034	-0.0941	0.0315	0.0917	-0.0635	0.1517	0.5291	0.0399	0.1317	0.2225	-0.1003	-0.1555	0.0008	0.2523	0.5571	0.3707	1	0.3529	0.0921	-0.0703	-0.469	0.1227	-0.2317	-0.4495	-0.1727	0.2223	-0.2454	-0.1639
36	Relative volume of grey matter in Intracalcarine Cortex	0.3426	36	-0.0906	0.0838	-0.0273	0.1283	0.0623	-0.079092	-0.0289	0.0951	-0.0391	-0.1063	0.0922	0.1688	-0.222	-0.1503	-0.2024	0.027	0.1381	-0.0396	-0.1999	-0.1073	-0.128	-0.1439	0.092	-0.1801	-0.2915	0.058	-0.0276	-0.4215	-0.096	-0.3711	-0.0573	-0.222	-0.3904	-0.2207	0.3529	1	-0.4061	-0.0695	-0.2454	-0.0089	-0.229	-0.3354	0.0365	0.3816	-0.2055	-0.1293
37	Relative volume of grey matter in Frontal Medial Cortex	0.1088	37	0.3069	-0.2239	0.1381	-0.0693	-0.3376	0.12149	-0.3583	0.2209	-0.1392	0.13	-0.1332	-0.1967	0.2559	0.0445	0.0685	0.0711	-0.0592	0.7238	0.3732	0.384	0.2813	0.3234	-0.213	0.0885	0.3294	0.0521	-0.0006	0.1299	0.2716	0.1169	0.0458	0.3638	0.3203	-0.2098	0.0921	-0.4061	1	0.5492	0.1531	0.4961	-0.1464	0.1598	-0.0781	0.0545	0.1621	0.1821
38	Relative volume of grey matter in Juxtapositional Lobule Cortex (formerly Supplementary M	0.0709	38	-0.0089	0.005	0.154	-0.2434	0.4228	-0.20571	0.1244	-0.101	-0.313	0.1317	-0.1111	-0.1695	0.1419	0.3006	0.5374	0.0407	0.0985	0.2198	0.4399	0.2987	-0.0954	-0.0627	-0.1779	-0.0232	-0.1851	0.1455	-0.1175	-0.0866	-0.1745	-0.1107	-0.1963	-0.3273	-0.2877	-0.1228	-0.0703	-0.0695	0.5492	1	0.1009	0.5171	0.6149	0.11	-0.0483	0.0823	0.1341	-0.0084
39	Relative volume of grey matter in Subcallosal Cortex	0.2743	39	0.1642	0.0265	0.0774	0.065	-0.0221	0.054878	0.0551	0.0379	-0.0753	0.0572	-0.0372	-0.1747	0.0935	0.2185	0.0956	0.1319	0.0619	-0.1323	0.1443	-0.1446	-0.0459	0.0957	-0.0475	0.0659	-0.2022	-0.0891	-0.0318	-0.0202	0.0723	0.1961	0.0973	-0.0174	0.0919	-0.14	-0.469	-0.2454	0.1531	0.1009	1	0.0089	0.0374	0.1394	0.0907	-0.1624	0.425	0.0731
40	Relative volume of grey matter in Paracingulate Gyrus	0.1795	40	0.1096	-0.0328	0.0871	-0.0836	0.0916	0.12183	-0.0707	0.1193	-0.0171	0.0202	0.0373	-0.0498	0.0928	0.2498	0.2052	0.3053	0.0423	0.2452	0.1782	0.0746	0.2326	0.0637	-0.0074	0.0277	-0.2471	0.1436	0.1167	-0.1254	-0.018	0.0794	-0.0793	-0.1849	-0.1755	-0.0616	0.1227	-0.0089	0.4961	0.5171	0.0089	1	0.2699	-0.0979	0.1985	0.1437	-0.0323	-0.1309
41	Relative volume of grey matter in Cingulate Gyrus, anterior division	0.1409	41	-0.1957	-0.0755	0.0811	0.0414	0.1489	0.16113	-0.0919	0.1039	-0.027	-0.1215	-0.1192	-0.1817	0.0667	0.1201	0.0681	0.4647	-0.1308	0.1002	0.156	-0.0389	-0.0656	0.0725	0.0602	0.0185	-0.0825	0.0969	-0.1264	-0.1295	-0.0853	-0.0307	0.106	0.3244	0.1384	-0.51	-0.2317	-0.229	-0.1464	0.6149	0.0374	0.2699	1	0.0476	0.1921	0.3058	-0.0818	0.0106
42	Relative volume of grey matter in Cingulate Gyrus, posterior division	0.0906	42	-0.1386	-0.0008	0.1679	-0.0509	0.0803	-0.05939	0.3714	-0.1828	-0.0187	-0.2083	-0.0807	-0.0534	0.1523	0.1634	-0.1633	-0.0128	-0.1746	0.0341	-0.0594	-0.1911	-0.2035	0.0078	-0.0465	0.1867	0.2366	-0.0314	0.2143	0.037	0.1062	0.2207	0.2734	0.0492	0.1679	0.4229	-0.4495	-0.3354	0.1598	0.11	0.1394	-0.0979	0.0476	1	0.5121	-0.1855	0.0578	0.0582
43	Relative volume of grey matter in Precuneous Cortex	0.2314	43	0.0227	-0.0372	0.009	-0.038	0.0831	-0.061921	-0.0547	-0.15	-0.0224	-0.0078	0.1773	0.018	-0.0817	-0.116	-0.2336	0.1182	0.141	-0.0492	-0.1725	-0.0711	-0.2352	0.0205	-0.0408	0.179	-0.1559	-0.0029	-0.0583	-0.1651	0.1804	0.1224	0.3614	0.1962	0.207	0.2442	-0.1727	0.0365	-0.0781	-0.0483	0.0907	0.1985	0.1921	0.5121	1	0.4797	0.0209	0.0385
44	Relative volume of grey matter in Cuneal Cortex	0.1364	44	-0.0451	0.0181	-0.0133	-0.0576	0.2736	-0.25449	-0.0057	-0.0226	-0.0489	-0.0916	0.2194	0.0967	-0.2178	-0.1648	-0.273	0.338	-0.0092	0.0624	0.1586	0.0183	-0.1417	0.0656	0.0372	-0.1337	-0.1331	0.2	0.1237	-0.0568	0.2436	-0.4348	0.3114	0.0084	-0.0223	-0.0178	0.2223	0.3816	0.0545	0.0823	-0.1624	0.1437	0.3058	-0.1855	0.4797	1	-0.31	-0.0383
45	Relative volume of grey matter in Frontal Orbital Cortex	0.2113	45	0.0638	-0.0821	0.225	-0.0182	0.0696	0.11709	-0.0386	-0.059	-0.0029	0.1393	0.0491	0.0058	0.2736	0.2861	0.108	0.0095	0.4207	0.1939	-0.0214	0.106	-0.0167	-0.0842	0.0067	0.0937	-0.112	-0.1218	0.044	0.0748	0.0589	0.1854	0.0054	-0.0809	0.097	0.2374	-0.2454	-0.2055	0.1621	0.1341	0.425	-0.0323	-0.0818	0.0578	0.0209	-0.31	1	0.0588
46	Relative volume of grey matter in Parahippocampal Gyrus, anterior division	0.3014	46	0.0601	0.0282	0.116	-0.0564	-0.0094	-0.061617	-0.1815	0.0705	-0.02	0.0983	-0.2824	-0.2315	0.0088	-0.0622	0.0442	-0.0566	-0.2021	-0.0371	0.0223	0.4509	0.0003	-0.0248	0.2214	0.0265	-0.2726	0.1697	-0.109	0.0528	0.015	0.1292	0.0003	-0.08	-0.046	0.0852	-0.1639	-0.1293	0.1821	-0.0084	0.0731	-0.1309	0.0106	0.0582	0.0385	-0.0383	0.0588	1
47	Relative volume of grey matter in Parahippocampal Gyrus, posterior division	0.29	47	0.0785	-0.0409	0.0131	-0.12	-0.0612	-0.014675	-0.1013	0.0443	-0.0731	-0.0817	-0.2616	-0.1627	-0.1167	-0.008	0.0702	-0.1934	-0.0639	0.1199	0.0451	-0.0607	-0.2435	-0.067	-0.0366	0.1567	-0.2191	0.0294	0.0149	-0.0731	0.1181	-0.0042	-0.2156	-0.1431	-0.1621	0.0851	-0.2307	-0.0623	0.1641	0.0624	-0.1135	-0.0007	-0.1119	0.1083	-0.0805	-0.0867	-0.0982	0.1503
48	Relative volume of grey matter in Lingual Gyrus	0.1534	48	0.044	-0.0796	0.1441	0.3126	0.1018	-4.9727e-05	-0.3298	0.0866	0.2327	0.1093	-0.1315	-0.0118	-0.4225	-0.1438	-0.251	-0.2867	-0.1974	-0.0713	-0.2615	-0.0353	-0.269	-0.1701	-0.0969	-0.2103	-0.2437	-0.0797	-0.3544	-0.371	-0.0226	-0.2763	-0.0682	-0.347	-0.3341	-0.192	-0.1193	0.4227	-0.0892	-0.0066	-0.2058	-0.1661	-0.2275	-0.3164	-0.203	0.149	-0.1372	0.1167
49	Relative volume of grey matter in Temporal Fusiform Cortex, anterior division	0.1948	49	0.1547	0.0177	0.1484	0.0928	-0.006	0.032735	-0.1489	0.1201	-0.1177	0.088	-0.1592	-0.258	-0.2254	0.0326	0.0061	-0.1716	-0.1755	0.0758	0.0414	0.6822	0.2697	0.0574	0.1933	-0.1894	-0.1929	0.3839	0.2573	0.0323	0.0241	-0.0139	0.0521	-0.0855	0.1826	0.0247	-0.0494	-0.2009	0.2603	0.2086	-0.0357	-0.0129	-0.0957	-0.0558	-0.0565	0.0718	0.0496	0.5985
50	Relative volume of grey matter in Temporal Fusiform Cortex, posterior division	0.2944	50	0.1245	0.0105	0.0163	-0.1035	0.0308	0.029014	-0.1235	-0.1114	-0.1972	0.0385	0.0321	-0.0661	0.034	0.0526	0.1265	-0.1325	0.0391	0.0904	0.0351	0.1413	0.255	0.0984	-0.0501	0.0452	0.0671	0.1031	0.6591	0.3208	0.0367	0.1829	-0.0601	0.0493	0.1639	0.0378	0.0907	-0.2599	0.1867	-0.0081	-0.0421	0.0884	-0.2425	-0.0056	-0.066	-0.172	0.1688	-0.0244
51	Relative volume of grey matter in Temporal Occipital Fusiform Cortex	0.179	51	0.0602	-0.1096	0.0108	0.089	-0.1017	0.11106	-0.0617	0.039	0.0055	0.0243	0.0651	-0.0767	-0.12	-0.2755	-0.0428	-0.1379	-0.256	-0.0968	-0.3522	-0.2189	-0.1066	0.1649	-0.2168	0.2	0.1832	-0.0952	-0.0228	0.3383	0.1068	0.1304	0.1207	0.1932	0.0786	0.0811	-0.2591	-0.3614	0.0442	-0.2265	-0.0645	-0.2904	-0.0812	0.0811	-0.0515	-0.1917	-0.0872	-0.0215
52	Relative volume of grey matter in Occipital Fusiform Gyrus	0.1746	52	0.0514	-0.1347	0.1724	0.0245	0.0152	0.13522	-0.3189	0.221	0.3439	0.0025	0.045	0.0031	-0.3459	-0.3085	-0.1606	-0.0743	-0.1028	0.1049	-0.2001	0.0752	-0.2411	-0.2148	0.0129	-0.1755	-0.2553	0.0755	-0.0685	-0.3303	0.0754	-0.1201	0.0485	-0.0377	-0.2385	0.1008	0.0655	0.352	-0.1389	-0.0419	-0.2952	0.0036	-0.0698	-0.1469	-0.0837	0.1835	-0.1869	0.1259
53	Relative volume of grey matter in Frontal Operculum Cortex	0.151	53	-0.0115	0.0522	0.1631	-0.2241	-0.0606	0.01161	-0.1129	-0.1319	-0.2926	0.0953	0.1795	0.2045	0.1185	0.434	0.0871	0.2765	0.6644	0.565	0.0624	0.1411	0.2829	0.0698	0.0632	-0.0416	-0.1287	0.2032	0.1192	-0.189	0.0116	-0.0441	-0.2861	-0.2726	0.0297	0.1417	0.0499	0.0568	0.2004	0.3563	-0.0397	0.4035	-0.0853	-0.1436	0.1773	0.275	0.2136	-0.1687
54	Relative volume of grey matter in Central Opercular Cortex	0.2438	54	0.1163	-0.0126	-0.0311	-0.1273	0.0695	0.068718	-0.0604	0.0785	-0.1236	-0.0004	0.1417	0.0117	0.1596	0.2832	0.1366	0.1399	0.0396	0.1219	0.2173	0.0293	0.3621	0.2821	0.1262	0.1755	-0.1212	0.2969	0.1771	-0.0005	0.2654	0.1676	0.1218	-0.0646	0.1789	0.2084	0.0465	-0.0733	0.2028	-0.0194	0.2018	0.3876	-0.0985	0.0817	0.218	-0.0022	0.0907	-0.068
55	Relative volume of grey matter in Parietal Operculum Cortex	0.2131	55	0.0109	-0.0404	-0.1112	-0.1446	0.0771	-0.055467	0.1616	-0.3399	-0.0412	0.0888	0.0158	-0.0803	0.0118	0.2762	-0.0635	0.031	0.0586	0.2479	-0.0091	-0.0167	0.098	0.3778	0.0877	0.1656	-0.0867	0.332	0.0761	-0.0825	0.2055	0.1255	0.3043	0.1233	0.0766	0.0271	-0.2522	-0.0779	0.0134	0.0725	0.1315	0.1495	-0.0019	0.2791	0.3903	0.2071	0.1851	-0.0893
56	Relative volume of grey matter in Planum Polare	0.1862	56	0.022	-0.0285	-0.1738	-0.0329	0.2076	0.093059	-0.3043	0.1851	-0.3537	-0.1379	0.1276	0.0391	-0.0912	0.3096	0.2366	-0.084	0.0612	0.3957	0.1673	0.0705	0.4013	0.2349	-0.17	0.1363	0.0944	0.2364	0.3957	0.258	-0.041	-0.1761	-0.0989	-0.2357	-0.0028	-0.1076	0.1175	-0.1483	0.303	0.2665	-0.1704	0.3289	-0.0849	-0.0584	-0.0917	-0.0415	-0.0507	-0.1909
57	Relative volume of grey matter in Heschls Gyrus (includes H1 and H2)	0.2588	57	0.0163	0.0159	-0.0279	-0.1463	-0.0235	-0.1213	0.1625	-0.0674	-0.1926	0.097	0.0301	-0.008	-0.0709	0.2986	0.1886	-0.0456	0.1621	0.2016	0.0572	-0.1703	0.3127	0.2774	-0.0332	0.0064	-0.1153	0.1839	0.1035	-0.0105	0.0081	0.0044	0.0102	-0.2548	-0.0882	0.0643	-0.0783	0.0668	-0.0487	-0.206	0.176	0.0881	-0.1141	0.1483	0.23	0.1574	0.1076	-0.1583
58	Relative volume of grey matter in Planum Temporale	0.2484	58	-0.0116	0.0418	-0.093	-0.17	0.0049	-0.11357	0.0647	-0.1815	-0.0587	0.0902	-0.0435	-0.146	-0.0548	0.2515	0.106	0.0413	0.146	0.1229	0.0101	-0.165	0.2561	0.5244	0.0982	0.1539	-0.0601	0.204	0.0901	0.0332	0.0056	0.0256	0.0882	-0.1501	-0.1295	-0.0229	-0.119	0.0111	-0.0241	-0.1014	0.202	-0.0146	-0.0487	0.1833	0.2159	0.1246	0.0601	-0.1357
59	Relative volume of grey matter in Supracalcarine Cortex	0.2333	59	0.0189	0.1017	-0.0361	-0.0285	-0.0162	-0.12046	-0.0314	0.0766	0.0181	0.0877	0.1764	0.1042	-0.2193	-0.0797	-0.2608	0.2639	0.1106	0.039	-0.0416	-0.1597	-0.0833	0.1414	-0.0933	-0.0405	-0.0691	-0.0121	-0.0614	-0.0478	-0.0424	-0.4171	0.2555	0.1342	0.0943	-0.0948	0.3149	0.3919	-0.0726	0.216	-0.1398	0.0025	0.2895	-0.3393	0.4016	0.7481	-0.2907	-0.0074
60	Relative volume of grey matter in Occipital Pole	0.2278	60	-0.0565	0.0601	-0.0395	-0.034	0.2341	-0.076159	-0.0568	0.0023	0.2293	-0.0882	-0.0226	0.1333	-0.2102	-0.2322	-0.1506	0.0883	0.1546	0.2369	-0.1472	0.0196	-0.0556	-0.2612	0.1521	-0.2502	-0.3089	0.1308	0.0278	-0.2378	0.01	-0.0961	-0.0982	-0.2321	-0.3227	-0.0505	0.2762	0.7667	-0.386	-0.0676	-0.2871	-0.007	-0.2445	-0.2674	0.034	0.4351	-0.1727	0.0087
61	Relative volume of grey matter in Thalamus	0.3094	61	-0.0442	-0.2493	-0.057	-0.035	0.043	0.017754	-0.0132	0.051	0.1268	0.0585	-0.4652	-0.2816	-0.1097	0.0927	-0.1079	0.0814	-0.1352	-0.1556	0.1846	0.0162	-0.0605	0.0335	0.0821	-0.0506	-0.0803	0.1902	-0.0337	-0.1333	0.014	0.115	-0.0251	-0.1093	-0.0686	-0.035	-0.1745	-0.0656	-0.0834	-0.1718	0.0694	-0.0283	0.1554	0.231	-0.0881	-0.0113	0.0445	0.1812
62	Relative volume of grey matter in Caudate	0.2235	62	-0.1579	-0.0163	-0.0508	-0.0775	-0.0286	0.0724	-0.039	0.0286	0.0518	-0.0477	-0.1229	0.0633	-0.1183	-0.0362	-0.0602	0.1265	-0.023	-0.1972	-0.1337	-0.2439	-0.2091	0.0036	-0.1701	-0.085	0.0183	-0.1336	-0.1453	-0.1552	-0.2216	-0.1782	-0.1332	-0.1205	-0.1274	-0.2268	0.0785	0.1293	-0.3666	0.0963	-0.0461	-0.2584	0.2814	0.192	-0.041	-0.1704	-0.1169	-0.0843
63	Relative volume of grey matter in Putamen	0.311	63	-0.1236	-0.0362	-0.0507	-0.0119	-0.067	0.037594	-0.0364	0.0907	-0.0354	-0.0454	-0.1999	-0.0556	-0.2836	0.021	-0.0217	-0.1065	-0.096	-0.1535	0.0438	-0.1692	-0.1641	-0.1231	-0.2863	-0.3007	-0.2357	-0.0673	-0.1497	-0.2068	-0.1528	-0.1974	-0.1196	-0.2496	-0.2263	-0.1882	-0.1084	0.1099	-0.369	0.1716	-0.0878	-0.1901	-0.0868	0.0833	-0.0622	-0.03	-0.1699	-0.0587
64	Relative volume of grey matter in Pallidum	0.1029	64	-0.3067	-0.0097	0.054	-0.311	-0.1089	0.14242	0.0922	0.1458	0.0678	0.1547	-0.0762	0.0395	-0.1046	0.1898	-0.1887	0.0798	-0.0344	0.2601	0.0924	-0.0843	-0.0375	-0.1707	0.1082	-0.0863	-0.1609	-0.0355	-0.1039	-0.3096	-0.1473	-0.2405	-0.0808	-0.4013	-0.3172	-0.0549	0.1996	0.1871	-0.1329	0.2985	-0.0457	-0.2859	0.1815	0.2409	0.0305	0.0821	-0.0146	-0.0194
65	Relative volume of grey matter in Hippocampus	0.2679	65	-0.0922	-0.0603	0.0578	-0.0492	-0.0333	0.14057	-0.0879	0.2038	-0.1294	-0.0281	-0.3813	-0.0893	-0.2002	-0.0044	0.118	-0.3229	-0.0829	0.0093	0.0088	-0.0625	-0.1445	-0.0184	0.1177	0.0714	-0.2146	0.0718	-0.209	-0.1616	0.1036	0.0633	-0.1704	-0.1874	-0.2126	-0.0699	-0.1824	-0.0055	-0.019	0.085	-0.1178	-0.0998	0.0107	0.1489	-0.0029	-0.0966	-0.1576	0.3263
66	Relative volume of grey matter in Amygdala	0.1994	66	-0.1214	-0.0229	0.1168	-0.1531	0.0192	0.015291	-0.0293	0.0554	-0.0784	-0.008	-0.2337	0.1496	-0.1092	0.0009	0.1345	-0.155	0.0122	0.1763	0.1082	0.0094	-0.1178	-0.0563	-0.0194	-0.0202	-0.2466	0.1149	-0.0701	-0.2212	0.0653	0.003	-0.099	-0.4089	-0.3626	0.0465	-0.1876	0.1151	-0.1322	0.213	-0.072	-0.0195	-0.0664	0.209	0.0162	-0.1193	0.007	0.2191
67	Relative volume of grey matter in Ventral Striatum	0.3496	67	-0.0569	-0.0326	0.0283	0.0521	-0.1039	-0.015812	0.0709	0.0506	-0.0038	-0.1188	-0.1761	0.1102	-0.2593	-0.0534	-0.0593	-0.2839	-0.0409	-0.0706	-0.0884	-0.2022	-0.267	-0.1513	-0.3199	-0.298	-0.2803	-0.1901	-0.138	-0.2911	-0.1074	-0.0535	-0.2072	-0.3637	-0.2378	0.0254	-0.2538	0.0929	-0.3108	-0.0806	-0.0394	-0.1204	-0.2589	-0.0203	-0.1022	-0.0947	-0.062	-0.0537
68	Relative volume of grey matter in I-IV Cerebellum	0.3126	68	-0.0257	-0.0083	0.0221	-0.0344	-0.1855	0.073426	-0.1261	0.011	0.0961	-0.0503	-0.233	-0.014	-0.3511	-0.0541	-0.1823	-0.3101	-0.0059	-0.0204	-0.124	-0.0478	-0.0535	-0.1517	-0.2114	-0.2426	-0.1386	-0.2713	-0.4097	-0.3059	-0.1539	-0.0641	-0.1908	-0.2268	-0.2155	-0.0858	-0.1146	0.0511	-0.2038	-0.1242	-0.1206	-0.2653	-0.323	-0.029	-0.2176	-0.3168	-0.2203	-0.0108
69	Relative volume of grey matter in V Cerebellum	0.3072	69	-0.0097	0.034	-0.0421	0.0319	-0.2921	0.037837	-0.055	-0.0203	0.0787	0.0555	-0.2375	-0.0595	-0.4346	-0.1772	-0.1716	-0.3266	-0.2306	-0.2287	-0.1304	-0.1162	-0.0233	-0.1939	-0.2624	-0.306	-0.1648	-0.2858	-0.4152	-0.2513	-0.0786	-0.0446	-0.1368	-0.1924	-0.1717	-0.1479	-0.3169	-0.0468	-0.2137	-0.1186	-0.1454	-0.3628	-0.4616	-0.1289	-0.2224	-0.2395	-0.3019	0.0379
70	Relative volume of grey matter in VI Cerebellum	0.3149	70	-0.0109	0.0076	0.012	-0.0384	-0.3023	0.066488	-0.1757	0.067	-0.0465	0.0871	-0.0175	0.0624	-0.4754	-0.352	-0.1805	-0.3585	-0.1941	-0.2083	-0.2694	-0.0827	-0.0059	-0.1183	-0.2874	-0.2033	-0.2248	-0.1573	-0.2041	-0.2429	-0.1236	-0.2385	-0.065	-0.1798	-0.2167	-0.0951	-0.2908	-0.0448	-0.2456	-0.2192	-0.1637	-0.3744	-0.4722	-0.162	-0.1876	-0.1688	-0.33	0.0472
71	Relative volume of grey matter in Crus I Cerebellum	0.3679	71	-0.0479	0.0581	0.072	0.0604	-0.0184	0.040048	-0.0722	0.0099	-0.136	-0.0086	0.1803	0.2118	-0.3642	-0.2758	-0.1603	-0.3031	-0.0789	-0.2544	-0.352	-0.0743	-0.1824	-0.0524	-0.1774	-0.1549	-0.1021	-0.1767	-0.2089	-0.0543	-0.0551	-0.0656	0.0908	0.1049	-0.0123	-0.2453	-0.2545	-0.0469	-0.2017	-0.3029	-0.1178	-0.2771	-0.2459	-0.1714	-0.0754	-0.1682	-0.2164	-0.0367
72	Relative volume of grey matter in Crus II Cerebellum	0.3329	72	-0.0091	0.0314	-0.0695	-0.0469	-0.1513	0.089548	-0.2382	0.1021	-0.1744	-0.048	-0.067	-0.0002	-0.2406	-0.2365	-0.2021	-0.2139	-0.2764	-0.1875	-0.2141	-0.192	-0.1823	-0.0707	-0.2124	-0.1514	-0.0134	-0.1755	-0.3266	-0.2492	-0.1589	-0.0319	-0.0257	0.0238	-0.0481	-0.2457	-0.1761	-0.0318	-0.3311	-0.0751	-0.12	-0.1916	-0.2246	-0.0428	-0.0962	-0.162	-0.2468	-0.0287
73	Relative volume of grey matter in VIIb Cerebellum	0.3063	73	-0.026	0.0225	-0.0573	-0.0636	-0.345	0.17222	-0.2418	0.1848	-0.2059	0.0388	-0.2006	-0.1039	-0.1939	-0.2417	-0.1278	-0.2331	-0.2694	-0.2273	-0.0766	-0.2106	-0.0841	-0.0328	-0.2867	-0.1715	-0.037	-0.1654	-0.2732	-0.2257	-0.1478	-0.0483	-0.0654	-0.0388	-0.1263	-0.2261	-0.2035	-0.0799	-0.3055	0.0055	-0.1907	-0.1807	-0.3676	-0.2002	-0.1785	-0.0934	-0.262	-0.076
74	Relative volume of grey matter in VIIIa Cerebellum	0.2814	74	0.0556	-0.0352	0.0151	-0.0143	-0.4214	0.23124	-0.2435	0.2727	-0.224	0.0998	-0.2556	-0.078	-0.1893	-0.2457	-0.1514	-0.2947	-0.295	-0.2087	-0.0455	-0.1743	-0.0955	-0.0825	-0.3747	-0.2529	-0.147	-0.1899	-0.254	-0.185	-0.1407	-0.1564	-0.1577	-0.2243	-0.2021	-0.2304	-0.2594	-0.1204	-0.2225	0.0134	-0.1465	-0.2281	-0.5277	-0.1698	-0.265	-0.1874	-0.2255	0.0185
75	Relative volume of grey matter in VIIIb Cerebellum	0.3045	75	0.1448	-0.0314	-0.0386	0.133	-0.2731	0.22308	-0.18	0.2973	-0.1566	0.097	-0.2439	-0.0314	-0.218	-0.2351	-0.2921	-0.2939	-0.1132	-0.1937	-0.0888	-0.1055	-0.1539	-0.1438	-0.4136	-0.4218	-0.2676	-0.2908	-0.2133	-0.1613	-0.1182	-0.3635	-0.0772	-0.2436	-0.2094	-0.3049	-0.192	-0.0557	-0.1651	-0.0704	-0.005	-0.3337	-0.3941	-0.0448	-0.2246	-0.2185	-0.0559	0.0585
76	Relative volume of grey matter in IX Cerebellum	0.3338	76	0.0201	-0.0467	0.0113	0.022	-0.2842	0.092723	-0.0407	0.0265	-0.0789	0.1506	-0.1303	-0.0002	-0.202	-0.2575	-0.2676	-0.283	-0.0401	-0.1548	-0.1689	-0.1791	-0.1932	-0.1002	-0.3526	-0.2887	-0.1941	-0.222	-0.292	-0.1557	-0.1232	-0.3075	-0.0437	-0.1298	-0.2031	-0.3127	-0.1185	-0.0368	-0.169	-0.1045	-0.0506	-0.2713	-0.3585	-0.1621	-0.2562	-0.2818	-0.0858	-0.005
77	Relative volume of grey matter in X Cerebellum	0.2886	77	0.0717	0.0167	0.0347	-0.0735	-0.1181	-0.031842	-0.2198	-0.0116	0.0155	-0.0147	-0.0063	0.1541	-0.196	-0.2794	-0.2564	-0.0699	-0.1545	0.0833	-0.1432	0.0222	-0.1202	-0.0798	-0.3084	-0.2051	-0.2022	-0.2356	-0.1652	-0.1395	0.0292	-0.0781	-0.007	0.034	-0.082	-0.1954	-0.3775	-0.098	-0.117	-0.3272	-0.0959	-0.1848	-0.1867	-0.1544	-0.1275	-0.157	0.0043	0.1224
78	Relative volume of grey matter in Brain-Stem	0.2198	78	-0.04	-0.1405	0.0537	-0.0766	-0.2178	0.041015	-0.2279	0.2366	-0.0789	-0.0806	-0.0524	0.3055	-0.1472	-0.1023	-0.0884	-0.1352	-0.0342	0.0941	0.0654	-0.0066	-0.0474	-0.0533	-0.2667	-0.2223	-0.2238	-0.1273	-0.1855	-0.2354	-0.1354	-0.2478	-0.1715	-0.2126	-0.323	-0.1957	-0.403	0.0059	-0.2078	-0.3296	-0.2327	-0.1171	-0.3273	-0.1992	-0.1122	-0.0274	-0.0474	-0.0389
79	Relative volume of grey matter in Vermis VI Cerebellum	0.2638	79	-0.024	0.0244	0.0932	-0.117	-0.0092	0.10885	-0.3232	0.2672	-0.0564	0.3026	-0.1033	-0.0321	-0.3097	-0.1603	-0.1449	-0.2552	-0.2035	-0.1767	-0.0925	0.1242	0.0527	0.0149	-0.2064	-0.215	-0.2972	-0.1515	-0.1378	-0.2682	-0.0342	-0.1315	-0.0567	-0.198	-0.1847	-0.0992	-0.2117	-0.0908	-0.032	0.0583	-0.0968	-0.0499	-0.4047	-0.1468	-0.1758	-0.0694	-0.0678	0.1864
80	Relative volume of grey matter in Vermis Crus I Cerebellum	0.0619	80	-0.1807	0.0237	-0.2327	-0.2541	-0.1046	0.16188	0.12	0.537	0.3025	-0.0204	0.2204	0.2782	-0.2152	-0.2589	-0.2369	-0.2071	0.0018	0.1123	-0.0249	0.1021	-0.0656	-0.0847	0.2488	-0.0358	-0.1036	0.3847	0.1301	-0.1839	-0.0209	-0.3108	0.2835	0.1252	0.0314	0.041	-0.0202	0.066	-0.0498	-0.1259	-0.4234	-0.1131	-0.1641	0.0855	0.3614	0.2535	-0.0915	-0.0545
81	Relative volume of grey matter in Vermis Crus II Cerebellum	0.2212	81	-0.0128	0.0093	-0.0488	-0.0166	-0.0745	0.21102	-0.2854	0.1857	-0.0034	0.0424	-0.0515	0.0591	-0.0924	-0.2528	-0.2016	-0.2065	-0.1895	-0.1483	-0.1371	0.0235	-0.0951	-0.0168	-0.133	-0.0426	-0.1434	-0.0809	-0.0743	-0.2668	-0.0128	0.0421	0.0395	-0.1127	0.1026	-0.0284	-0.282	-0.0985	-0.0346	-0.1689	-0.1662	-0.1516	-0.273	-0.1661	-0.0056	-0.1078	-0.0159	0.1188
82	Relative volume of grey matter in Vermis VIIb Cerebellum	0.2474	82	-0.0577	0.0574	-0.0712	0.0963	-0.1563	0.05748	-0.2449	0.2275	-0.0412	0.0897	-0.1525	0.0546	-0.3318	-0.3276	-0.1128	-0.4098	-0.0464	-0.2356	-0.2083	-0.0878	-0.1264	-0.0121	-0.2616	-0.2273	-0.2279	0.0034	-0.0568	-0.3284	-0.0096	-0.1858	-0.0165	-0.2136	-0.0927	-0.1597	-0.3504	-0.0575	-0.1894	-0.0371	-0.1399	-0.363	-0.4313	-0.2981	-0.1575	-0.152	-0.2171	-0.0098
83	Relative volume of grey matter in Vermis VIIIa Cerebellum	0.2929	83	0.0255	-0.039	-0.0783	0.0276	-0.3178	0.21072	-0.3636	0.2235	-0.1765	0.0655	-0.2325	-0.0162	-0.2262	-0.3282	-0.2171	-0.3417	-0.1483	-0.2926	-0.0838	-0.0915	-0.0684	-0.0969	-0.2104	-0.2838	-0.2314	-0.0631	-0.1636	-0.2065	-0.0978	-0.1495	-0.1296	-0.2893	-0.2184	-0.1126	-0.3044	-0.0443	-0.2212	-0.0501	-0.1189	-0.2531	-0.4845	-0.282	-0.2739	-0.2551	-0.1701	0.0287
84	Relative volume of grey matter in Vermis VIIIb Cerebellum	0.3358	84	-0.003	-0.045	-0.1099	0.0413	-0.1836	0.22566	-0.2713	0.1926	-0.069	0.0249	-0.0683	0.0815	-0.1658	-0.2627	-0.2236	-0.2288	-0.1313	-0.1885	-0.1265	-0.158	-0.1279	-0.0744	-0.311	-0.2984	-0.1595	-0.1387	-0.1948	-0.1521	-0.0956	-0.2091	-0.0217	-0.1871	-0.2119	-0.2821	-0.2347	-0.0149	-0.1912	-0.0701	-0.0638	-0.1963	-0.3788	-0.1829	-0.2639	-0.2621	-0.0957	-0.1004
85	Relative volume of grey matter in Vermis IX Cerebellum	0.2704	85	-0.0361	-0.1163	-0.0456	0.1712	-0.3498	0.0998	-0.077	0.0489	-0.0872	0.0635	-0.2443	-0.0343	-0.3234	-0.262	-0.1673	-0.3456	-0.1654	-0.2322	-0.0932	-0.1874	-0.1169	-0.0883	-0.3592	-0.3293	-0.1564	-0.1475	-0.3817	-0.1609	-0.1412	-0.1911	-0.1415	-0.247	-0.2396	-0.3181	-0.2037	-0.0503	-0.2895	-0.0397	-0.1268	-0.2627	-0.4316	-0.1675	-0.3429	-0.2784	-0.1092	-0.0813
86	Relative volume of grey matter in Vermis X Cerebellum	0.2427	86	-0.1134	-0.1257	0.0208	-0.073	-0.4727	0.002698	-0.0112	-0.0388	0.0601	0.0223	-0.055	0.0831	-0.2606	-0.0663	-0.1181	-0.2984	-0.1807	-0.0645	-0.1151	-0.2395	-0.1399	0.0307	-0.287	-0.2294	-0.182	-0.1081	-0.308	-0.2916	-0.057	-0.1287	-0.0974	-0.2107	-0.2634	-0.249	-0.1754	0.0333	-0.3068	-0.1982	-0.1862	-0.0836	-0.2705	-0.3396	-0.2568	-0.3093	-0.1366	-0.2117
Panel B. Standard errors.
	Trait	S.E. h2	S.E. rg	1	2	3	4	5	6	7	8	9	10	11	12	13	14	15	16	17	18	19	20	21	22	23	24	25	26	27	28	29	30	31	32	33	34	35	36	37	38	39	40	41	42	43	44	45	46
1	Height	0.0469	1	0	0.0621	0.0735	0.0841	0.1039	0.0778	0.1064	0.0782	0.0954	0.0582	0.0717	0.0671	0.0654	0.0621	0.0736	0.0706	0.0817	0.1093	0.0714	0.0635	0.073	0.0694	0.0767	0.0728	0.0926	0.0759	0.0766	0.0664	0.0715	0.0839	0.0658	0.0811	0.0799	0.0966	0.1038	0.05	0.0878	0.1035	0.0568	0.0709	0.0835	0.0925	0.0668	0.0876	0.0748	0.0555
2	Body-mass index (logarithm)	0.0268	2	0.0621	0	0.0982	0.1288	0.151	0.113	0.1529	0.1182	0.1518	0.0784	0.1034	0.0869	0.1009	0.0843	0.1139	0.1001	0.128	0.1336	0.1151	0.0909	0.1073	0.0961	0.12	0.1024	0.1234	0.1017	0.0952	0.0991	0.0968	0.1263	0.0943	0.1215	0.1133	0.1296	0.1364	0.0784	0.1288	0.1747	0.0847	0.1017	0.1154	0.1455	0.0871	0.116	0.0955	0.0814
3	Educational attainment	0.0298	3	0.0735	0.0982	0	0.1454	0.1641	0.1166	0.1597	0.1335	0.1667	0.0818	0.1105	0.1001	0.1112	0.1016	0.1178	0.1038	0.1455	0.1568	0.1202	0.117	0.1125	0.1126	0.1299	0.1071	0.1451	0.1134	0.1054	0.1064	0.1139	0.1381	0.1113	0.1414	0.1317	0.16	0.1424	0.0876	0.1448	0.1645	0.0924	0.1264	0.1465	0.1665	0.1005	0.1299	0.1115	0.0941
4	Visual memory	0.0279	4	0.0841	0.1288	0.1454	0	0.1761	0.145	0.1933	0.1781	0.1867	0.098	0.118	0.1101	0.1277	0.1114	0.141	0.1341	0.1678	0.1808	0.1271	0.1126	0.1435	0.1242	0.1366	0.1418	0.1647	0.1474	0.1371	0.1237	0.1291	0.181	0.1479	0.1643	0.1415	0.156	0.1806	0.1067	0.1676	0.2096	0.1099	0.1313	0.1617	0.1952	0.1182	0.1443	0.1143	0.0959
5	Reaction time	0.0251	5	0.1039	0.151	0.1641	0.1761	0	0.1644	0.2079	0.1958	0.2038	0.1199	0.1525	0.1288	0.1378	0.1312	0.1614	0.1467	0.1713	0.2066	0.1672	0.1237	0.1593	0.1484	0.1643	0.1496	0.1939	0.1745	0.1458	0.1238	0.1504	0.1973	0.1699	0.1905	0.1781	0.1987	0.2181	0.1089	0.2009	0.2569	0.1215	0.1507	0.1662	0.2119	0.1288	0.1814	0.1394	0.1344
6	Neuroticism	0.0259	6	0.0778	0.113	0.1166	0.145	0.1644	0	0.1255	0.0998	0.1622	0.1086	0.1066	0.1061	0.1168	0.1018	0.1204	0.1116	0.1387	0.1717	0.1278	0.1102	0.134	0.1049	0.1243	0.1159	0.1544	0.1135	0.1155	0.1144	0.1206	0.146	0.1282	0.1483	0.1338	0.1571	0.1467	0.0863	0.1472	0.2007	0.0971	0.1108	0.1331	0.1703	0.0994	0.1249	0.1213	0.0938
7	Subjective well-being	0.0237	7	0.1064	0.1529	0.1597	0.1933	0.2079	0.1255	0	0.1451	0.2268	0.1362	0.1562	0.146	0.1542	0.1393	0.1763	0.167	0.1954	0.2029	0.155	0.1426	0.1854	0.1466	0.1838	0.1537	0.2003	0.1737	0.1526	0.1583	0.1553	0.1993	0.1528	0.1934	0.1871	0.1947	0.2046	0.123	0.2016	0.2398	0.1361	0.1554	0.1921	0.2439	0.1394	0.174	0.1548	0.1367
8	Depression	0.0279	8	0.0782	0.1182	0.1335	0.1781	0.1958	0.0998	0.1451	0	0.1774	0.1211	0.1223	0.1106	0.1299	0.1135	0.1382	0.1319	0.1599	0.1833	0.1432	0.1113	0.1424	0.1312	0.1451	0.1382	0.1715	0.1418	0.1227	0.142	0.1402	0.1725	0.1286	0.1685	0.1461	0.1584	0.1916	0.0924	0.1669	0.2028	0.1061	0.1149	0.1495	0.2022	0.1151	0.1532	0.1199	0.1021
9	Alcohol drinks per week (logarithm)	0.0238	9	0.0954	0.1518	0.1667	0.1867	0.2038	0.1622	0.2268	0.1774	0	0.1392	0.151	0.1335	0.158	0.1284	0.1727	0.1373	0.1866	0.2342	0.1589	0.1416	0.1746	0.1465	0.1684	0.1512	0.1908	0.1767	0.1591	0.139	0.1565	0.1917	0.158	0.1979	0.186	0.2555	0.2054	0.1231	0.2111	0.2489	0.1258	0.1653	0.1747	0.227	0.1465	0.1828	0.1636	0.1378
10	Intelligence	0.0329	10	0.0582	0.0784	0.0818	0.098	0.1199	0.1086	0.1362	0.1211	0.1392	0	0.0902	0.0854	0.0839	0.0857	0.0887	0.0841	0.1165	0.1341	0.0901	0.087	0.1029	0.0885	0.1004	0.0858	0.1137	0.0944	0.0955	0.0916	0.0914	0.1289	0.0927	0.1129	0.1146	0.1197	0.1315	0.0736	0.1165	0.1368	0.078	0.0976	0.106	0.1406	0.0838	0.1165	0.097	0.0695
11	Grey matter volume	0.0345	11	0.0717	0.1034	0.1105	0.118	0.1525	0.1066	0.1562	0.1223	0.151	0.0902	0	0.0376	0.1057	0.0857	0.1006	0.0947	0.1153	0.1323	0.0993	0.0912	0.1174	0.0987	0.1116	0.0991	0.1292	0.1085	0.1086	0.089	0.0994	0.1342	0.1019	0.126	0.1208	0.1316	0.1439	0.0838	0.1293	0.1568	0.0943	0.0986	0.1109	0.1436	0.0936	0.1101	0.0914	0.0766
12	Grey + white matter volume	0.035	12	0.0671	0.0869	0.1001	0.1101	0.1288	0.1061	0.146	0.1106	0.1335	0.0854	0.0376	0	0.0958	0.0799	0.0946	0.0857	0.1127	0.1121	0.0912	0.0825	0.0992	0.0908	0.1123	0.0906	0.12	0.0971	0.0969	0.079	0.0948	0.1268	0.0904	0.1231	0.1173	0.1223	0.1399	0.0755	0.1169	0.145	0.0816	0.0924	0.1008	0.138	0.0828	0.1045	0.0938	0.0699
13	Relative volume of grey matter in Frontal Pole	0.0291	13	0.0654	0.1009	0.1112	0.1277	0.1378	0.1168	0.1542	0.1299	0.158	0.0839	0.1057	0.0958	0	0.0879	0.1031	0.1	0.1143	0.1588	0.1044	0.0842	0.1167	0.1005	0.1037	0.1047	0.1296	0.1123	0.1041	0.1064	0.0994	0.1268	0.1021	0.1331	0.1159	0.1303	0.1427	0.0826	0.1108	0.1419	0.0875	0.1019	0.1199	0.1498	0.0903	0.1262	0.0945	0.0898
14	Relative volume of grey matter in Insular Cortex	0.034	14	0.0621	0.0843	0.1016	0.1114	0.1312	0.1018	0.1393	0.1135	0.1284	0.0857	0.0857	0.0799	0.0879	0	0.0928	0.0981	0.1064	0.1398	0.0927	0.0901	0.0952	0.0775	0.0956	0.0938	0.1188	0.0963	0.1023	0.09	0.0899	0.1109	0.1	0.1225	0.1127	0.1289	0.1397	0.0753	0.1192	0.154	0.0809	0.0999	0.1082	0.1344	0.0921	0.1091	0.079	0.0795
15	Relative volume of grey matter in Superior Frontal Gyrus	0.0299	15	0.0736	0.1139	0.1178	0.141	0.1614	0.1204	0.1763	0.1382	0.1727	0.0887	0.1006	0.0946	0.1031	0.0928	0	0.1029	0.1367	0.1614	0.1141	0.0971	0.1234	0.1013	0.1185	0.1175	0.14	0.118	0.1238	0.1035	0.1084	0.1464	0.106	0.1353	0.1254	0.1317	0.1635	0.0901	0.1382	0.132	0.0891	0.1021	0.1192	0.1603	0.0939	0.1416	0.1093	0.0988
16	Relative volume of grey matter in Middle Frontal Gyrus	0.0278	16	0.0706	0.1001	0.1038	0.1341	0.1467	0.1116	0.167	0.1319	0.1373	0.0841	0.0947	0.0857	0.1	0.0981	0.1029	0	0.1218	0.1575	0.0991	0.0979	0.1109	0.0957	0.1108	0.0992	0.1188	0.1183	0.1159	0.0912	0.1157	0.1296	0.1063	0.1316	0.1164	0.1452	0.1522	0.0929	0.133	0.16	0.0929	0.1015	0.1023	0.1382	0.0897	0.1163	0.0958	0.0938
17	Relative volume of grey matter in Inferior Frontal Gyrus, pars triangularis	0.0264	17	0.0817	0.128	0.1455	0.1678	0.1713	0.1387	0.1954	0.1599	0.1866	0.1165	0.1153	0.1127	0.1143	0.1064	0.1367	0.1218	0	0.1393	0.1268	0.1084	0.1471	0.1186	0.1335	0.1171	0.1605	0.1416	0.1295	0.1304	0.1225	0.1854	0.1271	0.1584	0.1466	0.1751	0.1812	0.0951	0.1605	0.2008	0.1089	0.1221	0.1401	0.1759	0.1116	0.1525	0.1303	0.0991
18	Relative volume of grey matter in Inferior Frontal Gyrus, pars opercularis	0.027	18	0.1093	0.1336	0.1568	0.1808	0.2066	0.1717	0.2029	0.1833	0.2342	0.1341	0.1323	0.1121	0.1588	0.1398	0.1614	0.1575	0.1393	0	0.1603	0.1343	0.1375	0.1447	0.1694	0.1413	0.1798	0.164	0.1521	0.1366	0.1414	0.2017	0.1585	0.171	0.159	0.1896	0.1988	0.1235	0.221	0.2305	0.1236	0.1609	0.1692	0.2002	0.1184	0.1633	0.1477	0.1187
19	Relative volume of grey matter in Precentral Gyrus	0.0276	19	0.0714	0.1151	0.1202	0.1271	0.1672	0.1278	0.155	0.1432	0.1589	0.0901	0.0993	0.0912	0.1044	0.0927	0.1141	0.0991	0.1268	0.1603	0	0.1081	0.1136	0.0983	0.1096	0.1067	0.1408	0.1117	0.111	0.105	0.0976	0.1459	0.096	0.1395	0.1228	0.1431	0.1542	0.0893	0.1479	0.1434	0.0855	0.0983	0.1131	0.1605	0.097	0.12	0.0945	0.0885
20	Relative volume of grey matter in Temporal Pole	0.0306	20	0.0635	0.0909	0.117	0.1126	0.1237	0.1102	0.1426	0.1113	0.1416	0.087	0.0912	0.0825	0.0842	0.0901	0.0971	0.0979	0.1084	0.1343	0.1081	0	0.0945	0.0955	0.089	0.0997	0.1208	0.0902	0.1027	0.0845	0.0965	0.1285	0.0916	0.126	0.1083	0.1288	0.1434	0.072	0.1136	0.1551	0.0901	0.0864	0.1136	0.1334	0.09	0.1089	0.0969	0.0626
21	Relative volume of grey matter in Superior Temporal Gyrus, anterior division	0.0293	21	0.073	0.1073	0.1125	0.1435	0.1593	0.134	0.1854	0.1424	0.1746	0.1029	0.1174	0.0992	0.1167	0.0952	0.1234	0.1109	0.1471	0.1375	0.1136	0.0945	0	0.0946	0.1059	0.1112	0.1504	0.1331	0.1208	0.1143	0.1232	0.1513	0.1235	0.1534	0.1426	0.1541	0.1757	0.0897	0.1515	0.1793	0.1092	0.1147	0.1357	0.1588	0.101	0.1491	0.0994	0.0899
22	Relative volume of grey matter in Superior Temporal Gyrus, posterior division	0.031	22	0.0694	0.0961	0.1126	0.1242	0.1484	0.1049	0.1466	0.1312	0.1465	0.0885	0.0987	0.0908	0.1005	0.0775	0.1013	0.0957	0.1186	0.1447	0.0983	0.0955	0.0946	0	0.1066	0.0871	0.1166	0.1146	0.105	0.0943	0.1003	0.1272	0.105	0.1284	0.1227	0.1298	0.1444	0.0846	0.1337	0.1602	0.0936	0.0919	0.1078	0.1449	0.087	0.12	0.1049	0.0894
23	Relative volume of grey matter in Middle Temporal Gyrus, anterior division	0.0288	23	0.0767	0.12	0.1299	0.1366	0.1643	0.1243	0.1838	0.1451	0.1684	0.1004	0.1116	0.1123	0.1037	0.0956	0.1185	0.1108	0.1335	0.1694	0.1096	0.089	0.1059	0.1066	0	0.1072	0.1543	0.0995	0.1137	0.1216	0.1234	0.1497	0.1293	0.1429	0.1372	0.1586	0.1686	0.0917	0.1713	0.1862	0.1085	0.1159	0.1296	0.1865	0.1069	0.1285	0.1078	0.0873
24	Relative volume of grey matter in Middle Temporal Gyrus, posterior division	0.0284	24	0.0728	0.1024	0.1071	0.1418	0.1496	0.1159	0.1537	0.1382	0.1512	0.0858	0.0991	0.0906	0.1047	0.0938	0.1175	0.0992	0.1171	0.1413	0.1067	0.0997	0.1112	0.0871	0.1072	0	0.1235	0.121	0.0978	0.1055	0.1111	0.1339	0.1159	0.143	0.1271	0.1288	0.1494	0.0858	0.1319	0.1694	0.0815	0.1061	0.1244	0.1587	0.0916	0.1237	0.1051	0.0894
25	Relative volume of grey matter in Middle Temporal Gyrus, temporooccipital part	0.0284	25	0.0926	0.1234	0.1451	0.1647	0.1939	0.1544	0.2003	0.1715	0.1908	0.1137	0.1292	0.12	0.1296	0.1188	0.14	0.1188	0.1605	0.1798	0.1408	0.1208	0.1504	0.1166	0.1543	0.1235	0	0.1402	0.146	0.0904	0.1357	0.1821	0.1446	0.1577	0.1549	0.1689	0.1619	0.1075	0.1557	0.1976	0.1131	0.1367	0.1452	0.1889	0.1316	0.1609	0.1309	0.1122
26	Relative volume of grey matter in Inferior Temporal Gyrus, anterior division	0.027	26	0.0759	0.1017	0.1134	0.1474	0.1745	0.1135	0.1737	0.1418	0.1767	0.0944	0.1085	0.0971	0.1123	0.0963	0.118	0.1183	0.1416	0.164	0.1117	0.0902	0.1331	0.1146	0.0995	0.121	0.1402	0	0.1026	0.1153	0.1139	0.1371	0.128	0.1403	0.1271	0.1468	0.1571	0.0939	0.1337	0.1589	0.0968	0.1056	0.1244	0.1464	0.0983	0.1178	0.1042	0.0887
27	Relative volume of grey matter in Inferior Temporal Gyrus, posterior division	0.0292	27	0.0766	0.0952	0.1054	0.1371	0.1458	0.1155	0.1526	0.1227	0.1591	0.0955	0.1086	0.0969	0.1041	0.1023	0.1238	0.1159	0.1295	0.1521	0.111	0.1027	0.1208	0.105	0.1137	0.0978	0.146	0.1026	0	0.094	0.1093	0.1405	0.1062	0.1299	0.1216	0.137	0.143	0.0907	0.1353	0.1659	0.0923	0.0994	0.1301	0.1395	0.0991	0.1303	0.1095	0.0918
28	Relative volume of grey matter in Inferior Temporal Gyrus, temporooccipital part	0.0279	28	0.0664	0.0991	0.1064	0.1237	0.1238	0.1144	0.1583	0.142	0.139	0.0916	0.089	0.079	0.1064	0.09	0.1035	0.0912	0.1304	0.1366	0.105	0.0845	0.1143	0.0943	0.1216	0.1055	0.0904	0.1153	0.094	0	0.0932	0.1254	0.1012	0.1296	0.1102	0.1265	0.1287	0.0827	0.126	0.1658	0.0926	0.0959	0.1241	0.13	0.0956	0.1093	0.0971	0.0803
29	Relative volume of grey matter in Postcentral Gyrus	0.0287	29	0.0715	0.0968	0.1139	0.1291	0.1504	0.1206	0.1553	0.1402	0.1565	0.0914	0.0994	0.0948	0.0994	0.0899	0.1084	0.1157	0.1225	0.1414	0.0976	0.0965	0.1232	0.1003	0.1234	0.1111	0.1357	0.1139	0.1093	0.0932	0	0.1414	0.0839	0.1314	0.1268	0.1379	0.145	0.0904	0.1368	0.1699	0.0858	0.108	0.124	0.1658	0.0955	0.1236	0.1042	0.0884
30	Relative volume of grey matter in Superior Parietal Lobule	0.0262	30	0.0839	0.1263	0.1381	0.181	0.1973	0.146	0.1993	0.1725	0.1917	0.1289	0.1342	0.1268	0.1268	0.1109	0.1464	0.1296	0.1854	0.2017	0.1459	0.1285	0.1513	0.1272	0.1497	0.1339	0.1821	0.1371	0.1405	0.1254	0.1414	0	0.1418	0.1677	0.1658	0.1791	0.1672	0.118	0.1769	0.194	0.1155	0.139	0.1433	0.1894	0.1192	0.1523	0.1262	0.1155
31	Relative volume of grey matter in Supramarginal Gyrus, anterior division	0.0261	31	0.0658	0.0943	0.1113	0.1479	0.1699	0.1282	0.1528	0.1286	0.158	0.0927	0.1019	0.0904	0.1021	0.1	0.106	0.1063	0.1271	0.1585	0.096	0.0916	0.1235	0.105	0.1293	0.1159	0.1446	0.128	0.1062	0.1012	0.0839	0.1418	0	0.1012	0.1297	0.1412	0.1513	0.0957	0.1467	0.1758	0.1002	0.1081	0.1531	0.168	0.0998	0.1332	0.1	0.0991
32	Relative volume of grey matter in Supramarginal Gyrus, posterior division	0.0248	32	0.0811	0.1215	0.1414	0.1643	0.1905	0.1483	0.1934	0.1685	0.1979	0.1129	0.126	0.1231	0.1331	0.1225	0.1353	0.1316	0.1584	0.171	0.1395	0.126	0.1534	0.1284	0.1429	0.143	0.1577	0.1403	0.1299	0.1296	0.1314	0.1677	0.1012	0	0.114	0.1896	0.1838	0.1129	0.1784	0.2049	0.1231	0.1296	0.1622	0.1845	0.1123	0.1734	0.1355	0.1129
33	Relative volume of grey matter in Angular Gyrus	0.0304	33	0.0799	0.1133	0.1317	0.1415	0.1781	0.1338	0.1871	0.1461	0.186	0.1146	0.1208	0.1173	0.1159	0.1127	0.1254	0.1164	0.1466	0.159	0.1228	0.1083	0.1426	0.1227	0.1372	0.1271	0.1549	0.1271	0.1216	0.1102	0.1268	0.1658	0.1297	0.114	0	0.1777	0.1888	0.0983	0.155	0.1774	0.0994	0.1196	0.141	0.1591	0.0999	0.1446	0.1127	0.1048
34	Relative volume of grey matter in Lateral Occipital Cortex, superior division	0.0266	34	0.0966	0.1296	0.16	0.156	0.1987	0.1571	0.1947	0.1584	0.2555	0.1197	0.1316	0.1223	0.1303	0.1289	0.1317	0.1452	0.1751	0.1896	0.1431	0.1288	0.1541	0.1298	0.1586	0.1288	0.1689	0.1468	0.137	0.1265	0.1379	0.1791	0.1412	0.1896	0.1777	0	0.2141	0.1157	0.1697	0.2178	0.1282	0.1534	0.1631	0.2037	0.1206	0.149	0.1472	0.1198
35	Relative volume of grey matter in Lateral Occipital Cortex, inferior division	0.0285	35	0.1038	0.1364	0.1424	0.1806	0.2181	0.1467	0.2046	0.1916	0.2054	0.1315	0.1439	0.1399	0.1427	0.1397	0.1635	0.1522	0.1812	0.1988	0.1542	0.1434	0.1757	0.1444	0.1686	0.1494	0.1619	0.1571	0.143	0.1287	0.145	0.1672	0.1513	0.1838	0.1888	0.2141	0	0.1298	0.1927	0.2123	0.152	0.1703	0.1682	0.2184	0.139	0.1521	0.1581	0.1211
36	Relative volume of grey matter in Intracalcarine Cortex	0.0426	36	0.05	0.0784	0.0876	0.1067	0.1089	0.0863	0.123	0.0924	0.1231	0.0736	0.0838	0.0755	0.0826	0.0753	0.0901	0.0929	0.0951	0.1235	0.0893	0.072	0.0897	0.0846	0.0917	0.0858	0.1075	0.0939	0.0907	0.0827	0.0904	0.118	0.0957	0.1129	0.0983	0.1157	0.1298	0	0.1081	0.1372	0.0705	0.0903	0.0956	0.1284	0.0868	0.0888	0.0745	0.0626
37	Relative volume of grey matter in Frontal Medial Cortex	0.0239	37	0.0878	0.1288	0.1448	0.1676	0.2009	0.1472	0.2016	0.1669	0.2111	0.1165	0.1293	0.1169	0.1108	0.1192	0.1382	0.133	0.1605	0.221	0.1479	0.1136	0.1515	0.1337	0.1713	0.1319	0.1557	0.1337	0.1353	0.126	0.1368	0.1769	0.1467	0.1784	0.155	0.1697	0.1927	0.1081	0	0.2202	0.1168	0.1428	0.1553	0.1876	0.1249	0.1503	0.1233	0.1123
38	Relative volume of grey matter in Juxtapositional Lobule Cortex (formerly Supplementary M	0.0259	38	0.1035	0.1747	0.1645	0.2096	0.2569	0.2007	0.2398	0.2028	0.2489	0.1368	0.1568	0.145	0.1419	0.154	0.132	0.16	0.2008	0.2305	0.1434	0.1551	0.1793	0.1602	0.1862	0.1694	0.1976	0.1589	0.1659	0.1658	0.1699	0.194	0.1758	0.2049	0.1774	0.2178	0.2123	0.1372	0.2202	0	0.1401	0.1864	0.2484	0.2475	0.1492	0.1929	0.1789	0.1274
39	Relative volume of grey matter in Subcallosal Cortex	0.0335	39	0.0568	0.0847	0.0924	0.1099	0.1215	0.0971	0.1361	0.1061	0.1258	0.078	0.0943	0.0816	0.0875	0.0809	0.0891	0.0929	0.1089	0.1236	0.0855	0.0901	0.1092	0.0936	0.1085	0.0815	0.1131	0.0968	0.0923	0.0926	0.0858	0.1155	0.1002	0.1231	0.0994	0.1282	0.152	0.0705	0.1168	0.1401	0	0.0941	0.1004	0.1282	0.0827	0.1043	0.073	0.0805
40	Relative volume of grey matter in Paracingulate Gyrus	0.0274	40	0.0709	0.1017	0.1264	0.1313	0.1507	0.1108	0.1554	0.1149	0.1653	0.0976	0.0986	0.0924	0.1019	0.0999	0.1021	0.1015	0.1221	0.1609	0.0983	0.0864	0.1147	0.0919	0.1159	0.1061	0.1367	0.1056	0.0994	0.0959	0.108	0.139	0.1081	0.1296	0.1196	0.1534	0.1703	0.0903	0.1428	0.1864	0.0941	0	0.1257	0.158	0.0911	0.1252	0.0872	0.0832
41	Relative volume of grey matter in Cingulate Gyrus, anterior division	0.03	41	0.0835	0.1154	0.1465	0.1617	0.1662	0.1331	0.1921	0.1495	0.1747	0.106	0.1109	0.1008	0.1199	0.1082	0.1192	0.1023	0.1401	0.1692	0.1131	0.1136	0.1357	0.1078	0.1296	0.1244	0.1452	0.1244	0.1301	0.1241	0.124	0.1433	0.1531	0.1622	0.141	0.1631	0.1682	0.0956	0.1553	0.2484	0.1004	0.1257	0	0.1696	0.1021	0.1427	0.1116	0.101
42	Relative volume of grey matter in Cingulate Gyrus, posterior division	0.025	42	0.0925	0.1455	0.1665	0.1952	0.2119	0.1703	0.2439	0.2022	0.227	0.1406	0.1436	0.138	0.1498	0.1344	0.1603	0.1382	0.1759	0.2002	0.1605	0.1334	0.1588	0.1449	0.1865	0.1587	0.1889	0.1464	0.1395	0.13	0.1658	0.1894	0.168	0.1845	0.1591	0.2037	0.2184	0.1284	0.1876	0.2475	0.1282	0.158	0.1696	0	0.143	0.164	0.1524	0.1311
43	Relative volume of grey matter in Precuneous Cortex	0.029	43	0.0668	0.0871	0.1005	0.1182	0.1288	0.0994	0.1394	0.1151	0.1465	0.0838	0.0936	0.0828	0.0903	0.0921	0.0939	0.0897	0.1116	0.1184	0.097	0.09	0.101	0.087	0.1069	0.0916	0.1316	0.0983	0.0991	0.0956	0.0955	0.1192	0.0998	0.1123	0.0999	0.1206	0.139	0.0868	0.1249	0.1492	0.0827	0.0911	0.1021	0.143	0	0.0976	0.1041	0.0786
44	Relative volume of grey matter in Cuneal Cortex	0.0288	44	0.0876	0.116	0.1299	0.1443	0.1814	0.1249	0.174	0.1532	0.1828	0.1165	0.1101	0.1045	0.1262	0.1091	0.1416	0.1163	0.1525	0.1633	0.12	0.1089	0.1491	0.12	0.1285	0.1237	0.1609	0.1178	0.1303	0.1093	0.1236	0.1523	0.1332	0.1734	0.1446	0.149	0.1521	0.0888	0.1503	0.1929	0.1043	0.1252	0.1427	0.164	0.0976	0	0.1283	0.1053
45	Relative volume of grey matter in Frontal Orbital Cortex	0.0318	45	0.0748	0.0955	0.1115	0.1143	0.1394	0.1213	0.1548	0.1199	0.1636	0.097	0.0914	0.0938	0.0945	0.079	0.1093	0.0958	0.1303	0.1477	0.0945	0.0969	0.0994	0.1049	0.1078	0.1051	0.1309	0.1042	0.1095	0.0971	0.1042	0.1262	0.1	0.1355	0.1127	0.1472	0.1581	0.0745	0.1233	0.1789	0.073	0.0872	0.1116	0.1524	0.1041	0.1283	0	0.0942
46	Relative volume of grey matter in Parahippocampal Gyrus, anterior division	0.0319	46	0.0555	0.0814	0.0941	0.0959	0.1344	0.0938	0.1367	0.1021	0.1378	0.0695	0.0766	0.0699	0.0898	0.0795	0.0988	0.0938	0.0991	0.1187	0.0885	0.0626	0.0899	0.0894	0.0873	0.0894	0.1122	0.0887	0.0918	0.0803	0.0884	0.1155	0.0991	0.1129	0.1048	0.1198	0.1211	0.0626	0.1123	0.1274	0.0805	0.0832	0.101	0.1311	0.0786	0.1053	0.0942	0
47	Relative volume of grey matter in Parahippocampal Gyrus, posterior division	0.0315	47	0.0563	0.0817	0.0954	0.121	0.127	0.0952	0.1222	0.1101	0.1285	0.0749	0.0776	0.0737	0.0867	0.0794	0.0938	0.0881	0.095	0.121	0.0896	0.0878	0.1	0.0866	0.1107	0.0864	0.1052	0.1061	0.0927	0.0814	0.0888	0.1117	0.0888	0.1101	0.1013	0.111	0.1262	0.0662	0.1155	0.1515	0.0784	0.0924	0.0884	0.1226	0.0829	0.0956	0.0852	0.0779
48	Relative volume of grey matter in Lingual Gyrus	0.0294	48	0.0728	0.116	0.1217	0.1383	0.1607	0.138	0.1792	0.1399	0.1846	0.0951	0.1125	0.0981	0.1189	0.1051	0.1202	0.1116	0.1397	0.1642	0.1328	0.107	0.1181	0.1124	0.1293	0.119	0.1643	0.123	0.1123	0.1013	0.1158	0.1465	0.119	0.1573	0.1561	0.1512	0.1721	0.0792	0.1464	0.1946	0.1035	0.1173	0.1365	0.1897	0.1077	0.1326	0.1132	0.0907
49	Relative volume of grey matter in Temporal Fusiform Cortex, anterior division	0.0282	49	0.0664	0.1016	0.102	0.1296	0.1646	0.1065	0.1587	0.1208	0.1461	0.0791	0.0927	0.0824	0.0984	0.0875	0.1052	0.0971	0.1237	0.1352	0.1008	0.0672	0.1131	0.1079	0.112	0.1067	0.1275	0.0924	0.098	0.0845	0.1115	0.1368	0.1168	0.1252	0.1212	0.1323	0.146	0.0767	0.1194	0.1589	0.0887	0.1035	0.117	0.153	0.0931	0.1107	0.1128	0.0573
50	Relative volume of grey matter in Temporal Fusiform Cortex, posterior division	0.0327	50	0.0616	0.0803	0.0871	0.1057	0.1244	0.094	0.1313	0.1029	0.1453	0.0794	0.0806	0.069	0.0858	0.077	0.0956	0.0876	0.1019	0.1261	0.0913	0.0862	0.0949	0.0814	0.1018	0.0853	0.117	0.0896	0.0602	0.0742	0.0944	0.1039	0.0916	0.1081	0.0999	0.1085	0.1233	0.0668	0.0974	0.1354	0.0857	0.0826	0.1081	0.1311	0.0824	0.1027	0.0851	0.0749
51	Relative volume of grey matter in Temporal Occipital Fusiform Cortex	0.0333	51	0.0826	0.0994	0.1138	0.1464	0.1634	0.1207	0.1455	0.1435	0.1585	0.0899	0.1105	0.1032	0.1064	0.0954	0.1239	0.1122	0.1244	0.152	0.1147	0.0991	0.1175	0.1169	0.1353	0.1009	0.1295	0.117	0.1073	0.097	0.1082	0.1423	0.1122	0.1424	0.1296	0.1369	0.1623	0.093	0.1322	0.1755	0.0993	0.1005	0.1237	0.1458	0.1103	0.1266	0.106	0.0929
52	Relative volume of grey matter in Occipital Fusiform Gyrus	0.0307	52	0.0803	0.0969	0.1174	0.1296	0.1571	0.1209	0.1648	0.1325	0.1736	0.0843	0.1126	0.1	0.1091	0.0937	0.1227	0.107	0.1249	0.1462	0.1078	0.093	0.1262	0.103	0.1296	0.1072	0.1324	0.1129	0.1007	0.0955	0.1058	0.1359	0.118	0.1342	0.1302	0.1418	0.166	0.0796	0.1391	0.1808	0.0935	0.1117	0.127	0.1502	0.1032	0.1229	0.1082	0.0919
53	Relative volume of grey matter in Frontal Operculum Cortex	0.0294	53	0.0755	0.1168	0.1306	0.1521	0.1529	0.1263	0.1768	0.1391	0.1709	0.1055	0.1095	0.1074	0.117	0.0835	0.1224	0.1134	0.0878	0.1465	0.1221	0.1019	0.1319	0.1191	0.1346	0.1065	0.1503	0.1349	0.1228	0.1155	0.1041	0.1614	0.126	0.1439	0.1223	0.1641	0.1819	0.0906	0.1419	0.1874	0.1019	0.111	0.1302	0.1763	0.1108	0.1445	0.1194	0.0946
54	Relative volume of grey matter in Central Opercular Cortex	0.0296	54	0.0581	0.0805	0.098	0.1138	0.1447	0.1042	0.1197	0.1146	0.1403	0.0828	0.0945	0.084	0.0874	0.0875	0.1019	0.0918	0.1089	0.1306	0.0879	0.0821	0.0994	0.0874	0.101	0.0928	0.1174	0.0925	0.0889	0.0905	0.0855	0.1185	0.1065	0.1165	0.1087	0.1264	0.1314	0.0792	0.1038	0.1468	0.0767	0.0917	0.1053	0.1401	0.0923	0.0943	0.086	0.0749
55	Relative volume of grey matter in Parietal Operculum Cortex	0.0317	55	0.062	0.0858	0.0944	0.141	0.1498	0.1118	0.1496	0.1202	0.145	0.0846	0.1023	0.0937	0.1069	0.0808	0.1083	0.0984	0.1239	0.1435	0.0956	0.092	0.1087	0.0906	0.1187	0.1067	0.1316	0.1166	0.1017	0.0927	0.1069	0.1215	0.0944	0.1236	0.1215	0.1404	0.1437	0.0886	0.1147	0.157	0.0966	0.0999	0.1126	0.1516	0.0826	0.1036	0.092	0.0821
56	Relative volume of grey matter in Planum Polare	0.0294	56	0.0784	0.1004	0.1221	0.122	0.1523	0.1209	0.1697	0.1392	0.1721	0.1032	0.1077	0.1	0.114	0.0817	0.1138	0.1033	0.1232	0.1434	0.1084	0.0984	0.094	0.1053	0.1235	0.1043	0.146	0.1241	0.0995	0.0994	0.1053	0.1299	0.1165	0.1314	0.1177	0.1325	0.1566	0.092	0.1305	0.1692	0.1026	0.1061	0.126	0.1397	0.1019	0.1372	0.0978	0.0885
57	Relative volume of grey matter in Heschls Gyrus (includes H1 and H2)	0.0335	57	0.0606	0.0895	0.0978	0.1134	0.1348	0.106	0.1355	0.1095	0.1339	0.0822	0.0871	0.0847	0.0939	0.0786	0.0963	0.0866	0.1148	0.1461	0.0887	0.083	0.0921	0.0827	0.1118	0.0926	0.1141	0.0979	0.0896	0.0879	0.0951	0.1245	0.0912	0.105	0.1026	0.1276	0.1356	0.0777	0.0999	0.1524	0.0866	0.0855	0.1084	0.1344	0.0851	0.1034	0.0885	0.0733
58	Relative volume of grey matter in Planum Temporale	0.0318	58	0.0608	0.0864	0.0928	0.1185	0.1394	0.1018	0.1373	0.1024	0.1413	0.0806	0.0862	0.0811	0.0945	0.0787	0.0962	0.0873	0.1161	0.1387	0.0877	0.0882	0.0872	0.0701	0.108	0.0968	0.1157	0.1014	0.0939	0.0879	0.0963	0.115	0.09	0.1165	0.1037	0.137	0.1296	0.0709	0.1114	0.1534	0.0922	0.0885	0.1056	0.1346	0.0801	0.0963	0.0877	0.0739
59	Relative volume of grey matter in Supracalcarine Cortex	0.0326	59	0.0693	0.0828	0.0955	0.1102	0.1457	0.101	0.1409	0.1136	0.1425	0.0886	0.0851	0.0812	0.091	0.0908	0.097	0.0879	0.1149	0.1256	0.1041	0.091	0.108	0.0946	0.0991	0.1002	0.1274	0.0907	0.0947	0.0941	0.1022	0.1332	0.1094	0.1226	0.113	0.1272	0.1398	0.0732	0.1146	0.1583	0.0874	0.0978	0.1166	0.1483	0.0808	0.0712	0.0865	0.0802
60	Relative volume of grey matter in Occipital Pole	0.0339	60	0.0637	0.0981	0.1062	0.1119	0.144	0.1041	0.1483	0.1101	0.1529	0.0801	0.0941	0.0847	0.1001	0.0863	0.1024	0.1032	0.119	0.1422	0.1064	0.0952	0.118	0.1112	0.1095	0.1011	0.12	0.0977	0.1097	0.0968	0.0898	0.1288	0.1071	0.1156	0.1017	0.1318	0.1443	0.0501	0.1216	0.1631	0.0929	0.1034	0.1208	0.1546	0.1058	0.1099	0.1032	0.0869
61	Relative volume of grey matter in Thalamus	0.033	61	0.0557	0.0912	0.0939	0.1153	0.1296	0.0947	0.1273	0.1006	0.1353	0.0815	0.0813	0.0771	0.0858	0.0737	0.0916	0.0831	0.1033	0.1132	0.0903	0.0735	0.088	0.0774	0.1068	0.0872	0.1089	0.0833	0.0905	0.0826	0.0921	0.1141	0.0922	0.107	0.1038	0.1055	0.1257	0.0725	0.1131	0.1455	0.0685	0.0841	0.1018	0.1246	0.0778	0.0919	0.0806	0.0627
62	Relative volume of grey matter in Caudate	0.0295	62	0.0629	0.1005	0.1073	0.1151	0.1403	0.1101	0.1371	0.1185	0.1371	0.0851	0.0896	0.0799	0.0884	0.088	0.1026	0.0887	0.1177	0.1442	0.0976	0.0903	0.1041	0.0937	0.1062	0.0877	0.1258	0.1069	0.1021	0.0991	0.0943	0.1252	0.0941	0.114	0.1124	0.1185	0.1454	0.0758	0.1173	0.1632	0.0791	0.0919	0.1106	0.1412	0.0896	0.1025	0.0918	0.0771
63	Relative volume of grey matter in Putamen	0.0408	63	0.0558	0.0833	0.0931	0.1075	0.1217	0.0972	0.1193	0.1005	0.1339	0.0824	0.0851	0.0789	0.0812	0.0823	0.0849	0.0787	0.1148	0.1242	0.0943	0.0874	0.0808	0.0805	0.0972	0.0824	0.1132	0.0959	0.0835	0.0823	0.0772	0.1067	0.0959	0.1102	0.0983	0.1093	0.1108	0.0705	0.1084	0.1426	0.0755	0.0936	0.0934	0.1333	0.0773	0.0986	0.0925	0.0669
64	Relative volume of grey matter in Pallidum	0.0287	64	0.0964	0.1265	0.1413	0.1758	0.1981	0.1569	0.1855	0.1784	0.2163	0.1261	0.1317	0.1241	0.1338	0.1207	0.1458	0.1295	0.1678	0.1971	0.1359	0.13	0.1452	0.1426	0.1539	0.1578	0.1576	0.1451	0.1411	0.1188	0.1466	0.1793	0.1506	0.1847	0.1546	0.1591	0.1754	0.1108	0.1806	0.2241	0.1291	0.1571	0.1569	0.1826	0.0986	0.1567	0.1276	0.1206
65	Relative volume of grey matter in Hippocampus	0.0354	65	0.0578	0.0973	0.1027	0.1321	0.1258	0.0981	0.1398	0.1172	0.1258	0.0777	0.0813	0.0816	0.0893	0.0816	0.0949	0.0883	0.0998	0.12	0.1019	0.0943	0.1027	0.0886	0.1146	0.094	0.1151	0.1019	0.0994	0.077	0.0971	0.1296	0.0996	0.1277	0.1052	0.1133	0.131	0.0696	0.1202	0.1394	0.0754	0.0941	0.1016	0.1272	0.0884	0.1063	0.0952	0.0749
66	Relative volume of grey matter in Amygdala	0.0296	66	0.0669	0.1098	0.1122	0.117	0.1436	0.1136	0.1684	0.1262	0.1492	0.0893	0.0872	0.0833	0.1009	0.0819	0.1119	0.1063	0.1036	0.1421	0.1106	0.0999	0.1098	0.0868	0.1265	0.1122	0.1232	0.1076	0.1098	0.0985	0.1107	0.1417	0.1147	0.1396	0.1246	0.1349	0.1359	0.0816	0.1372	0.1624	0.0823	0.1019	0.1153	0.1421	0.0996	0.1126	0.1047	0.0751
67	Relative volume of grey matter in Ventral Striatum	0.047	67	0.0501	0.0694	0.0871	0.1069	0.1217	0.0865	0.1189	0.0962	0.1093	0.0818	0.0808	0.0763	0.0892	0.0692	0.084	0.0718	0.1002	0.1171	0.0823	0.0668	0.0853	0.075	0.0837	0.0856	0.1028	0.0828	0.0807	0.0733	0.075	0.1017	0.0897	0.1174	0.0942	0.1014	0.1114	0.0651	0.1049	0.1215	0.068	0.0837	0.0909	0.1372	0.0829	0.099	0.0864	0.0594
68	Relative volume of grey matter in I-IV Cerebellum	0.0342	68	0.0513	0.0802	0.0889	0.1102	0.1237	0.097	0.1226	0.0978	0.1319	0.0788	0.0784	0.078	0.0864	0.0769	0.0917	0.0794	0.1029	0.1174	0.0879	0.0792	0.0956	0.0844	0.1006	0.0889	0.1083	0.0935	0.0857	0.0787	0.0781	0.1218	0.0944	0.1121	0.1017	0.117	0.1216	0.07	0.105	0.1414	0.0763	0.0892	0.1016	0.1148	0.0874	0.102	0.0895	0.0784
69	Relative volume of grey matter in V Cerebellum	0.0395	69	0.0576	0.0862	0.091	0.1146	0.1369	0.0942	0.1234	0.1022	0.1345	0.0782	0.0774	0.074	0.0894	0.0787	0.088	0.0798	0.1027	0.1236	0.089	0.0797	0.091	0.0867	0.0957	0.0884	0.1146	0.0992	0.089	0.0801	0.082	0.1057	0.0842	0.1018	0.0994	0.1147	0.1177	0.0729	0.1055	0.1397	0.075	0.0895	0.1067	0.112	0.0793	0.1072	0.0877	0.0849
70	Relative volume of grey matter in VI Cerebellum	0.0375	70	0.0616	0.0843	0.0978	0.1025	0.1337	0.0913	0.1192	0.1047	0.1252	0.0742	0.0766	0.0723	0.0851	0.0617	0.0829	0.08	0.0952	0.1255	0.0901	0.0788	0.0852	0.079	0.0938	0.083	0.1099	0.0968	0.0937	0.0765	0.085	0.101	0.0892	0.1042	0.0957	0.1045	0.118	0.0758	0.1146	0.1376	0.0721	0.0822	0.1075	0.1172	0.0733	0.1047	0.0788	0.0762
71	Relative volume of grey matter in Crus I Cerebellum	0.0374	71	0.0576	0.0782	0.0819	0.098	0.1128	0.0795	0.114	0.0956	0.1192	0.0651	0.072	0.0639	0.0738	0.0612	0.0729	0.0805	0.0964	0.1167	0.0814	0.0716	0.0783	0.0754	0.0826	0.0785	0.104	0.088	0.0852	0.0782	0.0821	0.0989	0.0819	0.1019	0.0893	0.0999	0.1082	0.0586	0.1086	0.1278	0.0661	0.075	0.0943	0.1187	0.071	0.0852	0.0754	0.0684
72	Relative volume of grey matter in Crus II Cerebellum	0.0384	72	0.0575	0.0786	0.0872	0.1062	0.1103	0.0827	0.124	0.0898	0.1316	0.0674	0.0782	0.0695	0.0859	0.0662	0.0869	0.0775	0.1046	0.1171	0.0872	0.0754	0.089	0.0872	0.0969	0.0873	0.1155	0.0951	0.0908	0.0857	0.0939	0.0991	0.0896	0.1012	0.1021	0.113	0.1226	0.0671	0.1079	0.1286	0.0673	0.0806	0.0966	0.1187	0.0712	0.0983	0.0816	0.0703
73	Relative volume of grey matter in VIIb Cerebellum	0.0374	73	0.0581	0.0805	0.0964	0.1114	0.1183	0.0899	0.1299	0.0964	0.1292	0.074	0.0829	0.0717	0.0874	0.0688	0.0831	0.0774	0.1059	0.1269	0.0842	0.0741	0.0909	0.0864	0.0984	0.092	0.1196	0.1005	0.093	0.0902	0.0948	0.1041	0.0984	0.1076	0.104	0.121	0.1302	0.0752	0.1056	0.1283	0.0696	0.0893	0.1	0.1245	0.0746	0.1108	0.0833	0.0684
74	Relative volume of grey matter in VIIIa Cerebellum	0.0359	74	0.0602	0.0842	0.0958	0.1116	0.1381	0.095	0.1377	0.1067	0.1376	0.0772	0.0922	0.0739	0.0878	0.0762	0.0827	0.0803	0.1081	0.1301	0.0872	0.0775	0.0915	0.0844	0.1013	0.0894	0.1173	0.0997	0.0942	0.0894	0.094	0.1114	0.0996	0.1114	0.1011	0.1212	0.1332	0.0775	0.1069	0.1284	0.0747	0.0918	0.0946	0.1214	0.076	0.1111	0.089	0.0723
75	Relative volume of grey matter in VIIIb Cerebellum	0.0318	75	0.0574	0.0856	0.093	0.1078	0.1297	0.0998	0.1298	0.1087	0.1366	0.0756	0.0822	0.073	0.0836	0.0716	0.0859	0.0817	0.0987	0.1206	0.0871	0.0807	0.0909	0.0805	0.1018	0.0826	0.109	0.0887	0.0862	0.0798	0.0863	0.1089	0.0962	0.1016	0.0924	0.113	0.1211	0.0672	0.1004	0.1286	0.0709	0.0914	0.09	0.1203	0.0767	0.1025	0.0859	0.0633
76	Relative volume of grey matter in IX Cerebellum	0.0347	76	0.056	0.0801	0.0862	0.1026	0.12	0.0933	0.1296	0.1065	0.1373	0.0717	0.0774	0.0717	0.0784	0.0658	0.0879	0.0813	0.1003	0.1223	0.0858	0.0783	0.0913	0.0804	0.0985	0.0791	0.0948	0.0835	0.0831	0.0781	0.0894	0.11	0.0955	0.1008	0.096	0.1213	0.1223	0.0667	0.0989	0.1257	0.0703	0.0905	0.0905	0.1205	0.0755	0.0923	0.0752	0.0624
77	Relative volume of grey matter in X Cerebellum	0.0362	77	0.0562	0.0738	0.0948	0.1017	0.1279	0.0943	0.1427	0.108	0.1285	0.0808	0.0786	0.0739	0.0901	0.0806	0.0929	0.0827	0.0911	0.1374	0.089	0.0827	0.0988	0.0927	0.101	0.0881	0.1113	0.1015	0.0919	0.0875	0.0909	0.1118	0.0938	0.1128	0.1105	0.1183	0.1206	0.0725	0.1205	0.158	0.0767	0.0887	0.0932	0.1378	0.0862	0.0935	0.0857	0.0745
78	Relative volume of grey matter in Brain-Stem	0.0307	78	0.0661	0.0943	0.1097	0.1243	0.1392	0.1077	0.1703	0.1234	0.1351	0.0968	0.0935	0.0763	0.114	0.0869	0.109	0.0989	0.1168	0.1386	0.105	0.0904	0.1208	0.0854	0.1287	0.1035	0.1249	0.1022	0.098	0.1057	0.1097	0.1372	0.11	0.1425	0.1215	0.1325	0.1618	0.0802	0.1264	0.1588	0.0855	0.1066	0.11	0.1513	0.1009	0.1268	0.0957	0.0777
79	Relative volume of grey matter in Vermis VI Cerebellum	0.0349	79	0.0571	0.0927	0.0909	0.1184	0.1325	0.1033	0.1372	0.1166	0.1376	0.0769	0.0837	0.0806	0.089	0.0813	0.096	0.0899	0.1079	0.1334	0.0947	0.0943	0.0989	0.0934	0.1075	0.0959	0.1173	0.0981	0.0973	0.0939	0.0881	0.1301	0.0971	0.1061	0.1007	0.1075	0.1341	0.0732	0.119	0.1438	0.0801	0.0938	0.1029	0.1232	0.0876	0.1146	0.0948	0.0842
80	Relative volume of grey matter in Vermis Crus I Cerebellum	0.0265	80	0.1189	0.1649	0.1758	0.2148	0.2413	0.2011	0.2614	0.2441	0.2637	0.1347	0.1725	0.1476	0.1817	0.1463	0.1758	0.1612	0.1814	0.2158	0.1666	0.1668	0.1788	0.161	0.1832	0.1499	0.2016	0.2072	0.166	0.1463	0.1673	0.2527	0.1987	0.2107	0.2054	0.2459	0.2632	0.1415	0.2231	0.2747	0.1646	0.1828	0.2064	0.2657	0.1702	0.201	0.1685	0.1289
81	Relative volume of grey matter in Vermis Crus II Cerebellum	0.034	81	0.0631	0.0963	0.1056	0.1221	0.1455	0.1072	0.1492	0.1101	0.1527	0.0859	0.0936	0.0881	0.0924	0.082	0.0985	0.101	0.1251	0.1387	0.1096	0.0945	0.1097	0.1024	0.1134	0.102	0.1261	0.102	0.0962	0.0951	0.1094	0.1368	0.102	0.1205	0.1267	0.1203	0.143	0.0819	0.1297	0.1464	0.0798	0.1003	0.1044	0.1359	0.0895	0.1124	0.0984	0.0764
82	Relative volume of grey matter in Vermis VIIb Cerebellum	0.0355	82	0.058	0.104	0.097	0.124	0.1401	0.1022	0.1385	0.1107	0.1488	0.0869	0.0837	0.0766	0.0922	0.0772	0.0903	0.088	0.1122	0.142	0.0986	0.092	0.0923	0.0911	0.1033	0.1011	0.1262	0.107	0.0957	0.0877	0.0965	0.1218	0.0957	0.1177	0.1145	0.1202	0.1347	0.0742	0.1192	0.1479	0.0732	0.0968	0.1076	0.1409	0.0822	0.1149	0.0932	0.0795
83	Relative volume of grey matter in Vermis VIIIa Cerebellum	0.0391	83	0.056	0.0869	0.0899	0.1118	0.1415	0.0979	0.1443	0.1032	0.1358	0.0758	0.0821	0.0717	0.0883	0.0713	0.0847	0.0822	0.1144	0.1383	0.0851	0.083	0.0911	0.0772	0.1052	0.0905	0.1147	0.1034	0.0937	0.0764	0.0873	0.1099	0.0894	0.1103	0.1076	0.1124	0.1333	0.0673	0.1189	0.132	0.077	0.0933	0.0973	0.1264	0.0779	0.1076	0.0843	0.076
84	Relative volume of grey matter in Vermis VIIIb Cerebellum	0.0408	84	0.0555	0.0811	0.0848	0.1024	0.1209	0.0922	0.1321	0.1025	0.1307	0.0688	0.0722	0.0658	0.0872	0.0693	0.0822	0.0786	0.1126	0.1282	0.0871	0.0802	0.0865	0.0744	0.0991	0.0857	0.1125	0.0945	0.0872	0.076	0.0852	0.1076	0.0897	0.1039	0.0993	0.1213	0.1253	0.0694	0.1127	0.1341	0.0719	0.0858	0.0974	0.1239	0.0702	0.1016	0.0766	0.0681
85	Relative volume of grey matter in Vermis IX Cerebellum	0.0339	85	0.0612	0.0835	0.0928	0.1086	0.1342	0.1	0.1419	0.1138	0.1408	0.0819	0.0814	0.0734	0.0869	0.0713	0.0921	0.082	0.1173	0.1416	0.0951	0.0853	0.089	0.0836	0.1038	0.0891	0.1068	0.095	0.091	0.0815	0.0964	0.1161	0.0975	0.1024	0.0939	0.1306	0.1373	0.0664	0.1159	0.14	0.0788	0.0939	0.1007	0.1305	0.074	0.0984	0.087	0.0728
86	Relative volume of grey matter in Vermis X Cerebellum	0.0304	86	0.0642	0.0884	0.0966	0.1167	0.149	0.1018	0.1533	0.1178	0.137	0.087	0.0916	0.0823	0.0895	0.0868	0.1088	0.0869	0.1051	0.1184	0.0902	0.0865	0.1009	0.0882	0.11	0.092	0.112	0.1023	0.0973	0.0985	0.0909	0.1223	0.1059	0.1154	0.1059	0.1315	0.147	0.0709	0.1218	0.1583	0.0855	0.0948	0.1076	0.1476	0.0795	0.1011	0.0985	0.074
Panel C. Significant estimates at the 5% level.
	Trait	h2	rg	1	2	3	4	5	6	7	8	9	10	11	12	13	14	15	16	17	18	19	20	21	22	23	24	25	26	27	28	29	30	31	32	33	34	35	36	37	38	39	40	41	42	43	44	45	46
1	Height	0.5317	1	1	-0.1455			-0.2269					0.1465			0.1757				0.2302			0.16			-0.174					0.1324									0.3069		0.1642		-0.1957
2	Body-mass index (logarithm)	0.2068	2	-0.1455	1
3	Educational attainment	0.1604	3			1							0.684																		0.2129																	0.225
4	Visual memory	0.114	4				1	0.6145					-0.487							-0.4614
5	Reaction time	0.0832	5	-0.2269			0.6145	1					-0.3593																0.352			0.3009
6	Neuroticism	0.1396	6						1	-0.62839	0.73908																																				-0.25449
7	Subjective well-being	0.077	7						-0.62839	1	-0.7334
8	Depression	0.1099	8						0.73908	-0.7334	1																							-0.3327	-0.3368
9	Alcohol drinks per week (logarithm)	0.0777	9									1																									0.604
10	Intelligence	0.2656	10	0.1465		0.684	-0.487	-0.3593					1			0.1892				0.2927
11	Grey matter volume	0.2101	11											1	0.7592					0.2312													-0.2761					0.4446									0.2194		-0.2824
12	Grey + white matter volume	0.2769	12											0.7592	1		-0.1893			0.2691		-0.2271			-0.1988								-0.3452					0.3354	0.1688			-0.1747							-0.2315
13	Relative volume of grey matter in Frontal Pole	0.2002	13	0.1757									0.1892			1		0.3305	0.5338			0.2188							-0.3246										-0.222	0.2559								0.2736
14	Relative volume of grey matter in Insular Cortex	0.2717	14												-0.1893		1	0.3208		0.2909		0.2007		0.3313	0.1619										-0.278				-0.1503			0.2185	0.2498					0.2861
15	Relative volume of grey matter in Superior Frontal Gyrus	0.1799	15													0.3305	0.3208	1				0.4866		0.4158				-0.3798				-0.2236		-0.2966	-0.5368	-0.5601			-0.2024		0.5374		0.2052			-0.2336
16	Relative volume of grey matter in Middle Frontal Gyrus	0.2037	16													0.5338			1			0.1948													-0.2818								0.3053	0.4647			0.338
17	Relative volume of grey matter in Inferior Frontal Gyrus, pars triangularis	0.1209	17	0.2302			-0.4614						0.2927	0.2312	0.2691		0.2909			1	0.7086																											0.4207	-0.2021
18	Relative volume of grey matter in Inferior Frontal Gyrus, pars opercularis	0.0934	18																	0.7086	1																			0.7238
19	Relative volume of grey matter in Precentral Gyrus	0.1722	19												-0.2271	0.2188	0.2007	0.4866	0.1948			1									-0.2406	0.3412			-0.2879	-0.2641		-0.3034	-0.1999	0.3732	0.4399
20	Relative volume of grey matter in Temporal Pole	0.2346	20	0.16																			1	0.4332		0.4545			0.4846											0.384									0.4509
21	Relative volume of grey matter in Superior Temporal Gyrus, anterior division	0.1542	21														0.3313	0.4158					0.4332	1	0.4296	0.3367						-0.3123		-0.2928									0.2326			-0.2352
22	Relative volume of grey matter in Superior Temporal Gyrus, posterior division	0.1985	22												-0.1988		0.1619							0.4296	1		0.4032													0.3234
23	Relative volume of grey matter in Middle Temporal Gyrus, anterior division	0.1488	23	-0.174																			0.4545	0.3367		1	0.4481		0.604								0.323												0.2214
24	Relative volume of grey matter in Middle Temporal Gyrus, posterior division	0.1867	24																						0.4032	0.4481	1	0.4711		0.4517	0.2242					0.2635	0.4132		-0.1801
25	Relative volume of grey matter in Middle Temporal Gyrus, temporooccipital part	0.117	25															-0.3798									0.4711	1			0.6414				0.6711	0.7653		0.5291	-0.2915	0.3294									-0.2726
26	Relative volume of grey matter in Inferior Temporal Gyrus, anterior division	0.1578	26					0.352								-0.3246							0.4846			0.604			1	0.358		0.2918
27	Relative volume of grey matter in Inferior Temporal Gyrus, posterior division	0.1829	27																								0.4517		0.358	1	0.3202
28	Relative volume of grey matter in Inferior Temporal Gyrus, temporooccipital part	0.2021	28	0.1324		0.2129																-0.2406					0.2242	0.6414		0.3202	1					0.3817			-0.4215
29	Relative volume of grey matter in Postcentral Gyrus	0.1808	29					0.3009										-0.2236				0.3412		-0.3123					0.2918			1	0.4648	0.6021	0.3932					0.2716							0.2436
30	Relative volume of grey matter in Superior Parietal Lobule	0.1038	30											-0.2761	-0.3452																	0.4648	1	0.3927	0.5897				-0.3711								-0.4348
31	Relative volume of grey matter in Supramarginal Gyrus, anterior division	0.1649	31								-0.3327							-0.2966						-0.2928								0.6021	0.3927	1	0.7792	0.328										0.3614	0.3114
32	Relative volume of grey matter in Supramarginal Gyrus, posterior division	0.1059	32								-0.3368						-0.278	-0.5368	-0.2818			-0.2879						0.6711				0.3932	0.5897	0.7792	1	0.8714			-0.222	0.3638				0.3244
33	Relative volume of grey matter in Angular Gyrus	0.1372	33															-0.5601				-0.2641					0.2635	0.7653			0.3817			0.328	0.8714	1		0.5571	-0.3904	0.3203						0.207
34	Relative volume of grey matter in Lateral Occipital Cortex, superior division	0.1	34									0.604														0.323	0.4132										1							-0.51	0.4229	0.2442
35	Relative volume of grey matter in Lateral Occipital Cortex, inferior division	0.0925	35											0.4446	0.3354							-0.3034						0.5291								0.5571		1	0.3529			-0.469			-0.4495
36	Relative volume of grey matter in Intracalcarine Cortex	0.3426	36												0.1688	-0.222	-0.1503	-0.2024				-0.1999					-0.1801	-0.2915			-0.4215		-0.3711		-0.222	-0.3904		0.3529	1	-0.4061		-0.2454		-0.229	-0.3354		0.3816	-0.2055	-0.1293
37	Relative volume of grey matter in Frontal Medial Cortex	0.1088	37	0.3069												0.2559					0.7238	0.3732	0.384		0.3234			0.3294				0.2716			0.3638	0.3203			-0.4061	1	0.5492		0.4961
38	Relative volume of grey matter in Juxtapositional Lobule Cortex (formerly Supplementary M	0.0709	38															0.5374				0.4399																		0.5492	1		0.5171	0.6149
39	Relative volume of grey matter in Subcallosal Cortex	0.2743	39	0.1642											-0.1747		0.2185																					-0.469	-0.2454			1						0.425
40	Relative volume of grey matter in Paracingulate Gyrus	0.1795	40														0.2498	0.2052	0.3053					0.2326																0.4961	0.5171		1	0.2699		0.1985
41	Relative volume of grey matter in Cingulate Gyrus, anterior division	0.1409	41	-0.1957															0.4647																0.3244		-0.51		-0.229		0.6149		0.2699	1			0.3058
42	Relative volume of grey matter in Cingulate Gyrus, posterior division	0.0906	42																																		0.4229	-0.4495	-0.3354						1	0.5121
43	Relative volume of grey matter in Precuneous Cortex	0.2314	43															-0.2336						-0.2352										0.3614		0.207	0.2442						0.1985		0.5121	1	0.4797
44	Relative volume of grey matter in Cuneal Cortex	0.1364	44						-0.25449					0.2194					0.338													0.2436	-0.4348	0.3114					0.3816					0.3058		0.4797	1	-0.31
45	Relative volume of grey matter in Frontal Orbital Cortex	0.2113	45			0.225										0.2736	0.2861			0.4207																			-0.2055			0.425					-0.31	1
46	Relative volume of grey matter in Parahippocampal Gyrus, anterior division	0.3014	46											-0.2824	-0.2315					-0.2021			0.4509			0.2214		-0.2726											-0.1293										1
47	Relative volume of grey matter in Parahippocampal Gyrus, posterior division	0.29	47											-0.2616	-0.1627				-0.1934					-0.2435				-0.2191						-0.2156
48	Relative volume of grey matter in Lingual Gyrus	0.1534	48				0.3126									-0.4225		-0.251	-0.2867			-0.2615		-0.269						-0.3544	-0.371				-0.347	-0.3341			0.4227			-0.2058
49	Relative volume of grey matter in Temporal Fusiform Cortex, anterior division	0.1948	49	0.1547											-0.258	-0.2254							0.6822	0.2697					0.3839	0.2573									-0.2009	0.2603									0.5985
50	Relative volume of grey matter in Temporal Fusiform Cortex, posterior division	0.2944	50	0.1245																				0.255						0.6591	0.3208								-0.2599					-0.2425				0.1688
51	Relative volume of grey matter in Temporal Occipital Fusiform Cortex	0.179	51														-0.2755			-0.256		-0.3522	-0.2189				0.2				0.3383								-0.3614				-0.2904
52	Relative volume of grey matter in Occipital Fusiform Gyrus	0.1746	52									0.3439				-0.3459	-0.3085								-0.2148						-0.3303								0.352			-0.2952
53	Relative volume of grey matter in Frontal Operculum Cortex	0.151	53														0.434		0.2765	0.6644	0.565			0.2829										-0.2861									0.4035
54	Relative volume of grey matter in Central Opercular Cortex	0.2438	54	0.1163													0.2832					0.2173		0.3621	0.2821				0.2969	0.1771		0.2654										0.2018	0.3876			0.218
55	Relative volume of grey matter in Parietal Operculum Cortex	0.2131	55								-0.3399						0.2762								0.3778				0.332					0.3043												0.3903	0.2071	0.1851
56	Relative volume of grey matter in Planum Polare	0.1862	56									-0.3537					0.3096	0.2366			0.3957			0.4013	0.2349					0.3957	0.258									0.303			0.3289						-0.1909
57	Relative volume of grey matter in Heschls Gyrus (includes H1 and H2)	0.2588	57														0.2986						-0.1703	0.3127	0.2774										-0.2548							0.176				0.23			-0.1583
58	Relative volume of grey matter in Planum Temporale	0.2484	58														0.2515							0.2561	0.5244				0.204													0.202				0.2159
59	Relative volume of grey matter in Supracalcarine Cortex	0.2333	59											0.1764		-0.2193		-0.2608	0.2639														-0.4171	0.2555				0.3149	0.3919					0.2895	-0.3393	0.4016	0.7481	-0.2907
60	Relative volume of grey matter in Occipital Pole	0.2278	60													-0.2102	-0.2322								-0.2612		-0.2502	-0.3089			-0.2378				-0.2321	-0.3227			0.7667	-0.386		-0.2871		-0.2445			0.4351
61	Relative volume of grey matter in Thalamus	0.3094	61		-0.2493									-0.4652	-0.2816							0.1846							0.1902																				0.1812
62	Relative volume of grey matter in Caudate	0.2235	62	-0.1579																			-0.2439	-0.2091								-0.2216								-0.3666			-0.2584	0.2814
63	Relative volume of grey matter in Putamen	0.311	63	-0.1236										-0.1999		-0.2836								-0.1641		-0.2863	-0.3007	-0.2357			-0.2068	-0.1528			-0.2496	-0.2263				-0.369			-0.1901
64	Relative volume of grey matter in Pallidum	0.1029	64	-0.3067																											-0.3096				-0.4013	-0.3172
65	Relative volume of grey matter in Hippocampus	0.2679	65											-0.3813		-0.2002			-0.3229											-0.209	-0.1616					-0.2126													0.3263
66	Relative volume of grey matter in Amygdala	0.1994	66											-0.2337														-0.2466			-0.2212				-0.4089	-0.3626													0.2191
67	Relative volume of grey matter in Ventral Striatum	0.3496	67											-0.1761		-0.2593			-0.2839				-0.2022	-0.267	-0.1513	-0.3199	-0.298	-0.2803	-0.1901		-0.2911			-0.2072	-0.3637	-0.2378		-0.2538		-0.3108				-0.2589
68	Relative volume of grey matter in I-IV Cerebellum	0.3126	68											-0.233		-0.3511		-0.1823	-0.3101							-0.2114	-0.2426		-0.2713	-0.4097	-0.3059	-0.1539		-0.1908	-0.2268	-0.2155							-0.2653	-0.323		-0.2176	-0.3168	-0.2203
69	Relative volume of grey matter in V Cerebellum	0.3072	69					-0.2921						-0.2375		-0.4346	-0.1772		-0.3266	-0.2306					-0.1939	-0.2624	-0.306		-0.2858	-0.4152	-0.2513							-0.3169		-0.2137			-0.3628	-0.4616		-0.2224	-0.2395	-0.3019
70	Relative volume of grey matter in VI Cerebellum	0.3149	70					-0.3023								-0.4754	-0.352	-0.1805	-0.3585	-0.1941		-0.2694				-0.2874	-0.2033	-0.2248		-0.2041	-0.2429		-0.2385			-0.2167		-0.2908		-0.2456		-0.1637	-0.3744	-0.4722		-0.1876		-0.33
71	Relative volume of grey matter in Crus I Cerebellum	0.3679	71											0.1803	0.2118	-0.3642	-0.2758	-0.1603	-0.3031		-0.2544	-0.352		-0.1824		-0.1774	-0.1549		-0.1767	-0.2089							-0.2453	-0.2545			-0.3029		-0.2771	-0.2459			-0.1682	-0.2164
72	Relative volume of grey matter in Crus II Cerebellum	0.3329	72													-0.2406	-0.2365	-0.2021	-0.2139	-0.2764		-0.2141	-0.192	-0.1823		-0.2124				-0.3266	-0.2492						-0.2457			-0.3311			-0.1916	-0.2246				-0.2468
73	Relative volume of grey matter in VIIb Cerebellum	0.3063	73					-0.345						-0.2006		-0.1939	-0.2417		-0.2331	-0.2694			-0.2106			-0.2867				-0.2732	-0.2257									-0.3055		-0.1907	-0.1807	-0.3676		-0.1785		-0.262
74	Relative volume of grey matter in VIIIa Cerebellum	0.2814	74					-0.4214	0.23124		0.2727			-0.2556		-0.1893	-0.2457		-0.2947	-0.295			-0.1743			-0.3747	-0.2529			-0.254	-0.185				-0.2243	-0.2021				-0.2225		-0.1465	-0.2281	-0.5277		-0.265		-0.2255
75	Relative volume of grey matter in VIIIb Cerebellum	0.3045	75	0.1448				-0.2731	0.22308		0.2973			-0.2439		-0.218	-0.2351	-0.2921	-0.2939							-0.4136	-0.4218	-0.2676	-0.2908	-0.2133	-0.1613		-0.3635		-0.2436	-0.2094	-0.3049						-0.3337	-0.3941		-0.2246	-0.2185
76	Relative volume of grey matter in IX Cerebellum	0.3338	76					-0.2842					0.1506			-0.202	-0.2575	-0.2676	-0.283			-0.1689	-0.1791	-0.1932		-0.3526	-0.2887	-0.1941	-0.222	-0.292	-0.1557		-0.3075			-0.2031	-0.3127						-0.2713	-0.3585		-0.2562	-0.2818
77	Relative volume of grey matter in X Cerebellum	0.2886	77												0.1541	-0.196	-0.2794	-0.2564								-0.3084	-0.2051		-0.2356									-0.3775			-0.3272		-0.1848	-0.1867
78	Relative volume of grey matter in Brain-Stem	0.2198	78												0.3055											-0.2667	-0.2223				-0.2354					-0.323		-0.403			-0.3296	-0.2327		-0.3273
79	Relative volume of grey matter in Vermis VI Cerebellum	0.2638	79							-0.3232	0.2672		0.3026			-0.3097	-0.1603		-0.2552								-0.215	-0.2972			-0.2682													-0.4047		-0.1758			0.1864
80	Relative volume of grey matter in Vermis Crus I Cerebellum	0.0619	80								0.537																															-0.4234				0.3614
81	Relative volume of grey matter in Vermis Crus II Cerebellum	0.2212	81						0.21102								-0.2528	-0.2016	-0.2065												-0.2668							-0.282				-0.1662		-0.273
82	Relative volume of grey matter in Vermis VIIb Cerebellum	0.2474	82								0.2275					-0.3318	-0.3276		-0.4098			-0.2083				-0.2616	-0.2273				-0.3284							-0.3504					-0.363	-0.4313	-0.2981			-0.2171
83	Relative volume of grey matter in Vermis VIIIa Cerebellum	0.2929	83					-0.3178	0.21072	-0.3636	0.2235			-0.2325		-0.2262	-0.3282	-0.2171	-0.3417		-0.2926					-0.2104	-0.2838	-0.2314			-0.2065				-0.2893	-0.2184		-0.3044					-0.2531	-0.4845	-0.282	-0.2739	-0.2551	-0.1701
84	Relative volume of grey matter in Vermis VIIIb Cerebellum	0.3358	84						0.22566	-0.2713							-0.2627	-0.2236	-0.2288				-0.158			-0.311	-0.2984			-0.1948	-0.1521					-0.2119	-0.2821						-0.1963	-0.3788		-0.2639	-0.2621
85	Relative volume of grey matter in Vermis IX Cerebellum	0.2704	85					-0.3498						-0.2443		-0.3234	-0.262		-0.3456				-0.1874			-0.3592	-0.3293			-0.3817	-0.1609				-0.247	-0.2396	-0.3181			-0.2895			-0.2627	-0.4316		-0.3429	-0.2784
86	Relative volume of grey matter in Vermis X Cerebellum	0.2427	86					-0.4727								-0.2606			-0.2984				-0.2395			-0.287	-0.2294			-0.308	-0.2916					-0.2634				-0.3068		-0.1862		-0.2705	-0.3396	-0.2568	-0.3093		-0.2117
[truncated: 40 more columns]
