# Supplementary material for: Multivariate analysis reveals shared genetic architecture of brain morphology and human behavior
Source: Commun Biol. 2021 Oct 12;4:1180. doi: 10.1038/s42003-021-02712-y (PMC8511103; doi:10.1038/s42003-021-02712-y)
Supplement: Supplementary file 8 — Supplemental Data 5 [file 42003_2021_2712_MOESM8_ESM.xlsx]

## Sheet: Data 5
Supplementary Data 5. The heritability of and genetic correlations across 86 traits in 20,190 unrelated ‘white British’ individuals from the UK Biobank as estimated using LDSC (relative volumes). Reference sample for LDSC: UK Biobank (Europeans).
Panel A. Point estimates.
	Trait	h2	rg	1	2	3	4	5	6	7	8	9	10	11	12	13	14	15	16	17	18	19	20	21	22	23	24	25	26	27	28	29	30	31	32	33	34	35	36	37	38	39	40	41	42	43	44	45	46
1	Height	0.4845	1	1	-0.1344	0.1709	-0.0436	-0.2254	-0.0553	-0.0918	0.0702	0.0319	0.1278	-0.088	-0.1405	0.2098	-0.0006	0.0117	-0.0594	0.2772	0.148	-0.119	0.1986	0.0207	0.0487	-0.1666	-0.0436	0.0155	-0.0648	-0.0062	0.1103	-0.0571	-0.0217	-0.0356	0.0794	0.129	-0.1273	0.0168	-0.1314	0.3481	-0.0416	0.1919	0.1706	-0.1415	-0.1389	0.053	-0.063	0.0886	0.0726
2	Body-mass index (logarithm)	0.1611	2	-0.1344	1	-0.1388	0.0915	0.0328	0.071	0.0858	0.1394	-0.0724	-0.0894	-0.0892	-0.0903	-0.1623	0.0231	-0.0042	-0.0415	-0.0608	0.0466	-0.0764	-0.04	-0.0623	-0.0498	-0.0049	0.0512	-0.0018	-0.1207	0.0906	0.0516	-0.0306	0.1018	0.1632	-0.0122	-0.0511	-0.0149	0.1965	0.0791	-0.3135	0.0317	0.0497	-0.0345	-0.0654	0.1069	-0.0637	-0.095	-0.0793	0.0599
3	Educational attainment	0.1277	3	0.1709	-0.1388	1	-0.21092	0.15704	-0.1392	-0.012782	0.0076442	-0.1976	0.69606	-0.15089	-0.12966	0.18394	0.085281	-0.061766	-0.12994	0.15462	0.28627	0.22503	0.23217	-0.12014	0.027417	0.087375	0.05716	0.096597	-0.03782	-0.074165	0.25047	0.088417	0.28657	-0.16747	0.10908	0.032528	-0.17152	0.10319	-0.049588	0.15499	0.10057	0.085293	0.037549	0.010651	0.24946	0.022359	0.10015	0.15757	0.17348
4	Visual memory	0.1133	4	-0.0436	0.0915	-0.21092	1	0.6929	0.2142	0.1014	0.296	-0.0232	-0.511	-0.1946	-0.1886	-0.081	-0.2348	0.0093	0.0877	-0.3625	-0.2596	-0.0095	0.0126	0.09	-0.0337	-0.193	0.0186	0.1333	0.0289	-0.1453	0.077	0.088	0.0495	-0.0687	0.1269	0.1977	0.1617	0.0895	0.085	-0.0326	-0.3114	0.039	-0.0803	0.0386	-0.148	-0.0551	-0.0675	-0.0984	-0.0734
5	Reaction time	0.061	5	-0.2254	0.0328	0.15704	0.6929	1	0.15	0.2277	0.0159	-0.2615	-0.3523	0.0501	-0.0332	-0.0996	0.0431	0.1311	0.1232	0.1411	0.3124	0.2199	0.0956	0.3024	0.1155	0.3723	0.0721	0.3654	0.2709	0.1124	0.1301	0.2853	0.2417	0.0461	-0.2758	-0.1301	-0.0923	0.1612	-0.0169	-0.5299	0.4476	-0.0385	0.1269	0.1672	-0.0496	0.0352	0.2729	0.0571	-0.0189
6	Neuroticism	0.1254	6	-0.0553	0.071	-0.1392	0.2142	0.15	1	-0.5527	0.7122	0.01	-0.0856	-0.016	-0.0297	0.1673	0.0116	0.1531	-0.0388	-0.096	-0.2617	-0.2274	-0.1729	0.181	0.0121	-0.1247	0.0305	-0.0613	-0.0003	-0.1504	-0.0911	-0.1934	0.04	-0.1627	-0.2352	-0.0693	0.2141	-0.18	-0.1033	0.1294	-0.0608	0.0479	0.188	0.1595	-0.001	-0.0915	-0.278	0.104	-0.0675
7	Subjective well-being	0.0686	7	-0.0918	0.0858	-0.012782	0.1014	0.2277	-0.5527	1	-0.6941	0.1975	0.0193	0.0249	0.0835	-0.0816	-0.2079	0.1557	0.2616	-0.2631	0.0263	0.0413	-0.0764	0.0443	0.023	0.2081	0.1348	0.1314	-0.2985	-0.0472	0.2761	0.1671	0.0487	0.1574	0.2691	0.0551	0.2185	0.0003	0.0417	-0.4002	0.0481	0.0374	-0.0919	-0.2	0.2832	-0.026	-0.0252	-0.0449	-0.2301
8	Depression	0.0877	8	0.0702	0.1394	0.0076442	0.296	0.0159	0.7122	-0.6941	1	-0.1107	0.0014	-0.0326	0.0155	0.0376	0.0451	-0.1171	-0.0397	-0.0404	-0.0277	-0.1984	-0.1124	0.2092	-0.0962	-0.3228	-0.1784	-0.1524	-0.0138	-0.1826	-0.1505	-0.198	-0.3135	-0.3404	-0.4124	-0.1433	0.1103	0.0304	0.0707	0.1193	-0.0605	0.0755	0.1594	0.1133	-0.1926	-0.2611	0.033	-0.0307	0.0688
9	Alcohol drinks per week (logarithm)	0.0655	9	0.0319	-0.0724	-0.1976	-0.0232	-0.2615	0.01	0.1975	-0.1107	1	0.02057	-0.052384	-0.077339	-0.32063	-0.076365	0.064601	0.20434	-0.35411	-0.55937	0.33598	0.020436	0.24983	-0.077241	0.056675	-0.11534	-0.023788	-0.18245	0.050659	0.041613	0.20328	0.45218	-0.018356	-0.11012	-0.28643	0.79353	-0.017935	-0.082867	-0.15865	-0.19775	-0.074475	0.0043757	-0.0087151	0.027697	0.10303	-0.04075	0.079227	-0.10204
10	Intelligence	0.2315	10	0.1278	-0.0894	0.69606	-0.511	-0.3523	-0.0856	0.0193	0.0014	0.02057	1	-0.0579	-0.0785	0.2116	0.0413	0.0439	-0.1175	0.3484	0.1175	0.0347	0.0187	-0.0332	-0.0086	0.0987	-0.1446	-0.0345	-0.037	-0.1339	0.061751	-0.1338	0.15144	0.0058	0.1484	-0.0267	-0.1015	0.0479	-0.0932	0.0753	0.1435	0.0382	0.0074	-0.16	-0.2217	-0.0137	-0.0303	0.1636	0.1383
11	Grey matter volume	0.166	11	-0.088	-0.0892	-0.15089	-0.1946	0.0501	-0.016	0.0249	-0.0326	-0.052384	-0.0579	1	0.7657	0.1439	-0.1704	0.0588	0.0047	0.2696	0.1711	-0.1608	0.0051	-0.1176	-0.1248	0.1182	0.1138	0.2031	-0.0098	0.0134	0.1546	-0.0939	-0.2418	-0.0085	-0.0235	0.0561	0.2274	0.4767	0.1458	-0.1702	-0.1425	-0.0406	0.0696	-0.1145	-0.1274	0.2047	0.2727	-0.0169	-0.2945
12	Grey + white matter volume	0.2344	12	-0.1405	-0.0903	-0.12966	-0.1886	-0.0332	-0.0297	0.0835	0.0155	-0.077339	-0.0785	0.7657	1	0.0259	-0.1998	0.0155	-0.0934	0.2749	0.2094	-0.2606	-0.0405	-0.1931	-0.1543	0.052	-0.0135	0.1581	-0.0689	-0.0864	0.0329	-0.1708	-0.338	-0.1286	-0.1718	-0.1586	0.2815	0.3287	0.1869	-0.2049	-0.1595	-0.1887	-0.0373	-0.2254	-0.0823	0.0317	0.148	-0.0311	-0.2128
13	Relative volume of grey matter in Frontal Pole	0.1545	13	0.2098	-0.1623	0.18394	-0.081	-0.0996	0.1673	-0.0816	0.0376	-0.32063	0.2116	0.1439	0.0259	1	0.1637	0.4133	0.5822	0.1529	0.129	0.2526	0.1535	0.1777	0.1155	0.0022	0.0801	-0.0018	-0.3061	-0.0473	0.0339	0.0151	0.0646	0.0408	0.1506	-0.0858	0.0673	0.0068	-0.2535	0.226	0.1913	0.1514	0.1426	0.1081	0.3148	-0.1026	-0.2769	0.2898	0.0048
14	Relative volume of grey matter in Insular Cortex	0.233	14	-0.0006	0.0231	0.085281	-0.2348	0.0431	0.0116	-0.2079	0.0451	-0.076365	0.0413	-0.1704	-0.1998	0.1637	1	0.3374	-0.0615	0.3206	0.0195	0.2492	0.1372	0.33	0.1789	0.0681	0.0934	-0.1786	0.0187	0.0619	0.0295	0.0763	0.1426	-0.0448	-0.2697	-0.04	-0.0461	0.006	-0.1177	0.0254	0.3383	0.1982	0.2734	0.1603	0.1622	-0.1948	-0.145	0.3205	-0.0728
15	Relative volume of grey matter in Superior Frontal Gyrus	0.1548	15	0.0117	-0.0042	-0.061766	0.0093	0.1311	0.1531	0.1557	-0.1171	0.064601	0.0439	0.0588	0.0155	0.4133	0.3374	1	0.1167	-0.004	0.1438	0.4921	0.163	0.4306	0.0312	0.1616	0.0555	-0.3391	-0.0133	0.0618	-0.11751	-0.2536	-0.22164	-0.2396	-0.4567	-0.4766	-0.0327	0.0656	-0.2485	0.186	0.5496	0.1085	0.1865	0.105	-0.1919	-0.22	-0.2788	0.1185	0.0536
16	Relative volume of grey matter in Middle Frontal Gyrus	0.1715	16	-0.0594	-0.0415	-0.12994	0.0877	0.1232	-0.0388	0.2616	-0.0397	0.20434	-0.1175	0.0047	-0.0934	0.5822	-0.0615	0.1167	1	0.091	0.2018	0.194	0.086	0.1114	0.1317	0.1255	0.11	0.0891	0.1225	0.0095	-0.1101	-0.1739	0.0813	-0.102	-0.2544	-0.1479	-0.0891	0.0647	-0.0087	0.1038	-0.0355	0.1185	0.3476	0.4902	-0.1287	0.0869	0.3486	-0.0258	-0.1146
17	Relative volume of grey matter in Inferior Frontal Gyrus, pars triangularis	0.1049	17	0.2772	-0.0608	0.15462	-0.3625	0.1411	-0.096	-0.2631	-0.0404	-0.35411	0.3484	0.2696	0.2749	0.1529	0.3206	-0.004	0.091	1	0.6908	-0.1028	0.1457	0.1841	-0.0803	0.0431	-0.0645	-0.0072	0.0849	0.0778	-0.1336	-0.1126	-0.0361	-0.1132	-0.0899	-0.05	0.1755	0.3752	0.1639	-0.0146	0.067	0.1068	0.028	-0.1513	-0.2041	0.0745	-0.0411	0.3889	-0.2078
18	Relative volume of grey matter in Inferior Frontal Gyrus, pars opercularis	0.0747	18	0.148	0.0466	0.28627	-0.2596	0.3124	-0.2617	0.0263	-0.0277	-0.55937	0.1175	0.1711	0.2094	0.129	0.0195	0.1438	0.2018	0.6908	1	0.23	0.1338	0.1443	0.0014	0.0015	0.2371	0.3878	0.127	0.1865	-0.0389	-0.0161	0.0141	-0.0846	0.1206	0.1835	-0.0497	0.3527	-0.0952	0.7493	0.2645	-0.1449	0.282	0.1729	-0.1219	-0.0637	0.105	0.1861	-0.0443
19	Relative volume of grey matter in Precentral Gyrus	0.1318	19	-0.119	-0.0764	0.22503	-0.0095	0.2199	-0.2274	0.0413	-0.1984	0.33598	0.0347	-0.1608	-0.2606	0.2526	0.2492	0.4921	0.194	-0.1028	0.23	1	0.1142	0.3021	-0.0669	0.3479	0.0402	-0.2356	0.2588	0.2324	-0.2163	0.3106	0.0684	0.0646	-0.2693	-0.1511	0.016	-0.3686	-0.2783	0.4888	0.4001	0.1543	0.2125	0.1658	-0.0217	-0.1067	0.2649	-0.0371	0.03
20	Relative volume of grey matter in Temporal Pole	0.1883	20	0.1986	-0.04	0.23217	0.0126	0.0956	-0.1729	-0.0764	-0.1124	0.020436	0.0187	0.0051	-0.0405	0.1535	0.1372	0.163	0.086	0.1457	0.1338	0.1142	1	0.4402	-0.0361	0.4605	0.0071	-0.1179	0.4972	0.1079	-0.1491	0.0117	-0.1999	-0.0443	0.0121	0.113	0.0528	-0.0214	-0.0723	0.346	0.2826	-0.1641	0.0786	-0.0273	-0.1509	-0.1111	-0.0439	0.1294	0.4595
21	Relative volume of grey matter in Superior Temporal Gyrus, anterior division	0.1549	21	0.0207	-0.0623	-0.12014	0.09	0.3024	0.181	0.0443	0.2092	0.24983	-0.0332	-0.1176	-0.1931	0.1777	0.33	0.4306	0.1114	0.1841	0.1443	0.3021	0.4402	1	0.4688	0.3951	0.2543	-0.0369	0.1866	0.1296	0.0053	-0.2987	-0.0734	-0.3067	-0.1786	-0.1475	-0.0326	0.2199	-0.1051	0.1934	-0.0048	-0.0082	0.2658	-0.0052	-0.1444	-0.2372	-0.1177	-0.0445	0.0179
22	Relative volume of grey matter in Superior Temporal Gyrus, posterior division	0.1869	22	0.0487	-0.0498	0.027417	-0.0337	0.1155	0.0121	0.023	-0.0962	-0.077241	-0.0086	-0.1248	-0.1543	0.1155	0.1789	0.0312	0.1317	-0.0803	0.0014	-0.0669	-0.0361	0.4688	1	0.0937	0.3946	0.0258	0.2169	0.007	0.1009	0.1548	0.1671	0.102	0.2303	0.0435	-0.0989	0.1898	-0.1441	0.2653	-0.0801	0.1291	0.1243	0.0846	0.0075	0.0491	0.0621	-0.1	-0.0441
23	Relative volume of grey matter in Middle Temporal Gyrus, anterior division	0.1278	23	-0.1666	-0.0049	0.087375	-0.193	0.3723	-0.1247	0.2081	-0.3228	0.056675	0.0987	0.1182	0.052	0.0022	0.0681	0.1616	0.1255	0.0431	0.0015	0.3479	0.4605	0.3951	0.0937	1	0.4422	-0.0061	0.6193	0.2105	-0.1347	-0.0151	0.1635	-0.1077	-0.1125	-0.1054	0.3069	-0.0305	0.0636	-0.1721	-0.2331	-0.0138	0.0319	0.055	0.0115	-0.0736	-0.0094	-0.0613	0.252
24	Relative volume of grey matter in Middle Temporal Gyrus, posterior division	0.1384	24	-0.0436	0.0512	0.05716	0.0186	0.0721	0.0305	0.1348	-0.1784	-0.11534	-0.1446	0.1138	-0.0135	0.0801	0.0934	0.0555	0.11	-0.0645	0.2371	0.0402	0.0071	0.2543	0.3946	0.4422	1	0.3737	0.0327	0.4584	0.1278	0.2139	0.1685	0.0494	0.0913	0.1802	0.4667	0.087	-0.1944	0.1162	0.0369	0.0831	0.116	0.0138	0.1111	0.2168	-0.147	0.0509	0.0156
25	Relative volume of grey matter in Middle Temporal Gyrus, temporooccipital part	0.0965	25	0.0155	-0.0018	0.096597	0.1333	0.3654	-0.0613	0.1314	-0.1524	-0.023788	-0.0345	0.2031	0.1581	-0.0018	-0.1786	-0.3391	0.0891	-0.0072	0.3878	-0.2356	-0.1179	-0.0369	0.0258	-0.0061	0.3737	1	0.0251	0.2516	0.6345	0.2426	0.2559	0.1404	0.656	0.7552	0.1895	0.5795	-0.3043	0.3958	-0.1566	-0.1672	-0.1806	-0.0756	0.2664	-0.1456	-0.0578	-0.0841	-0.29
26	Relative volume of grey matter in Inferior Temporal Gyrus, anterior division	0.1252	26	-0.0648	-0.1207	-0.03782	0.0289	0.2709	-0.0003	-0.2985	-0.0138	-0.18245	-0.037	-0.0098	-0.0689	-0.3061	0.0187	-0.0133	0.1225	0.0849	0.127	0.2588	0.4972	0.1866	0.2169	0.6193	0.0327	0.0251	1	0.3334	-0.0774	0.3225	-0.0585	0.0919	0.0385	0.0193	-0.0401	0.0644	0.0842	0.0343	0.1679	-0.1412	0.0689	0.1515	-0.0767	-0.0159	0.243	-0.2248	0.1988
27	Relative volume of grey matter in Inferior Temporal Gyrus, posterior division	0.1653	27	-0.0062	0.0906	-0.074165	-0.1453	0.1124	-0.1504	-0.0472	-0.1826	0.050659	-0.1339	0.0134	-0.0864	-0.0473	0.0619	0.0618	0.0095	0.0778	0.1865	0.2324	0.1079	0.1296	0.007	0.2105	0.4584	0.2516	0.3334	1	0.3686	0.1464	-0.0414	-0.0031	-0.1859	0.01	0.0469	0.1944	-0.0176	0.0178	-0.0141	-0.0643	0.1421	-0.1103	0.1936	-0.0566	0.1601	0.064	-0.0851
28	Relative volume of grey matter in Inferior Temporal Gyrus, temporooccipital part	0.1718	28	0.1103	0.0516	0.25047	0.077	0.1301	-0.0911	0.2761	-0.1505	0.041613	0.061751	0.1546	0.0329	0.0339	0.0295	-0.11751	-0.1101	-0.1336	-0.0389	-0.2163	-0.1491	0.0053	0.1009	-0.1347	0.1278	0.6345	-0.0774	0.3686	1	-8.9364e-05	0.054851	-0.0040699	0.28445	0.47168	0.19538	0.24824	-0.41308	0.112	-0.13348	-0.034035	-0.10072	-0.0752	0.04382	-0.15938	-0.068006	0.044418	0.036724
29	Relative volume of grey matter in Postcentral Gyrus	0.1606	29	-0.0571	-0.0306	0.088417	0.088	0.2853	-0.1934	0.1671	-0.198	0.20328	-0.1338	-0.0939	-0.1708	0.0151	0.0763	-0.2536	-0.1739	-0.1126	-0.0161	0.3106	0.0117	-0.2987	0.1548	-0.0151	0.2139	0.2426	0.3225	0.1464	-8.9364e-05	1	0.4765	0.6602	0.4434	0.2151	0.3379	-0.1088	-0.0484	0.2537	-0.1535	0.1181	-0.049	-0.0838	0.3178	0.2107	0.2792	0.1296	0.0061
30	Relative volume of grey matter in Superior Parietal Lobule	0.0776	30	-0.0217	0.1018	0.28657	0.0495	0.2417	0.04	0.0487	-0.3135	0.45218	0.15144	-0.2418	-0.338	0.0646	0.1426	-0.22164	0.0813	-0.0361	0.0141	0.0684	-0.1999	-0.0734	0.1671	0.1635	0.1685	0.2559	-0.0585	-0.0414	0.054851	0.4765	1	0.42817	0.66927	0.14837	0.19844	-0.075816	-0.37732	0.20784	-0.061717	0.26939	0.11422	-0.0065327	0.31584	0.096401	-0.45741	0.25876	0.10329
31	Relative volume of grey matter in Supramarginal Gyrus, anterior division	0.1439	31	-0.0356	0.1632	-0.16747	-0.0687	0.0461	-0.1627	0.1574	-0.3404	-0.018356	0.0058	-0.0085	-0.1286	0.0408	-0.0448	-0.2396	-0.102	-0.1132	-0.0846	0.0646	-0.0443	-0.3067	0.102	-0.1077	0.0494	0.1404	0.0919	-0.0031	-0.0040699	0.6602	0.42817	1	0.7771	0.275	0.3104	-0.0282	-0.0203	-0.0116	-0.1484	0.1746	-0.1104	0.1501	0.5273	0.3898	0.2379	0.0453	-0.0249
32	Relative volume of grey matter in Supramarginal Gyrus, posterior division	0.0787	32	0.0794	-0.0122	0.10908	0.1269	-0.2758	-0.2352	0.2691	-0.4124	-0.11012	0.1484	-0.0235	-0.1718	0.1506	-0.2697	-0.4567	-0.2544	-0.0899	0.1206	-0.2693	0.0121	-0.1786	0.2303	-0.1125	0.0913	0.656	0.0385	-0.1859	0.28445	0.4434	0.66927	0.7771	1	0.8767	0.354	0.3005	-0.2516	0.3164	-0.3508	0.0406	-0.1155	0.4333	0.2948	0.1723	-0.1172	-0.0337	-0.0581
33	Relative volume of grey matter in Angular Gyrus	0.1067	33	0.129	-0.0511	0.032528	0.1977	-0.1301	-0.0693	0.0551	-0.1433	-0.28643	-0.0267	0.0561	-0.1586	-0.0858	-0.04	-0.4766	-0.1479	-0.05	0.1835	-0.1511	0.113	-0.1475	0.0435	-0.1054	0.1802	0.7552	0.0193	0.01	0.47168	0.2151	0.14837	0.275	0.8767	1	0.2872	0.7045	-0.3223	0.3292	-0.2977	0.1105	-0.1737	0.1077	0.174	0.2019	-0.0271	0.0828	-0.0167
34	Relative volume of grey matter in Lateral Occipital Cortex, superior division	0.0598	34	-0.1273	-0.0149	-0.17152	0.1617	-0.0923	0.2141	0.2185	0.1103	0.79353	-0.1015	0.2274	0.2815	0.0673	-0.0461	-0.0327	-0.0891	0.1755	-0.0497	0.016	0.0528	-0.0326	-0.0989	0.3069	0.4667	0.1895	-0.0401	0.0469	0.19538	0.3379	0.19844	0.3104	0.354	0.2872	1	0.493	-0.153	-0.3337	-0.2963	-0.1141	-0.2255	-0.6645	0.5793	0.2628	-0.033	0.2277	0.0676
35	Relative volume of grey matter in Lateral Occipital Cortex, inferior division	0.07	35	0.0168	0.1965	0.10319	0.0895	0.1612	-0.18	0.0003	0.0304	-0.017935	0.0479	0.4767	0.3287	0.0068	0.006	0.0656	0.0647	0.3752	0.3527	-0.3686	-0.0214	0.2199	0.1898	-0.0305	0.087	0.5795	0.0644	0.1944	0.24824	-0.1088	-0.075816	-0.0282	0.3005	0.7045	0.493	1	0.327	-0.0392	-0.0926	-0.4676	0.1447	-0.2255	-0.3421	-0.1785	0.2711	-0.2255	-0.1701
36	Relative volume of grey matter in Intracalcarine Cortex	0.288	36	-0.1314	0.0791	-0.049588	0.085	-0.0169	-0.1033	0.0417	0.0707	-0.082867	-0.0932	0.1458	0.1869	-0.2535	-0.1177	-0.2485	-0.0087	0.1639	-0.0952	-0.2783	-0.0723	-0.1051	-0.1441	0.0636	-0.1944	-0.3043	0.0842	-0.0176	-0.41308	-0.0484	-0.37732	-0.0203	-0.2516	-0.3223	-0.153	0.327	1	-0.4617	-0.0803	-0.2448	0.0245	-0.2313	-0.3221	0.1033	0.4731	-0.2445	-0.1344
37	Relative volume of grey matter in Frontal Medial Cortex	0.0889	37	0.3481	-0.3135	0.15499	-0.0326	-0.5299	0.1294	-0.4002	0.1193	-0.15865	0.0753	-0.1702	-0.2049	0.226	0.0254	0.186	0.1038	-0.0146	0.7493	0.4888	0.346	0.1934	0.2653	-0.1721	0.1162	0.3958	0.0343	0.0178	0.112	0.2537	0.20784	-0.0116	0.3164	0.3292	-0.3337	-0.0392	-0.4617	1	0.528	0.1721	0.5038	-0.0574	0.3727	-0.0308	0.0254	0.2243	0.1428
38	Relative volume of grey matter in Juxtapositional Lobule Cortex (formerly Supplementary M	0.0736	38	-0.0416	0.0317	0.10057	-0.3114	0.4476	-0.0608	0.0481	-0.0605	-0.19775	0.1435	-0.1425	-0.1595	0.1913	0.3383	0.5496	-0.0355	0.067	0.2645	0.4001	0.2826	-0.0048	-0.0801	-0.2331	0.0369	-0.1566	0.1679	-0.0141	-0.13348	-0.1535	-0.061717	-0.1484	-0.3508	-0.2977	-0.2963	-0.0926	-0.0803	0.528	1	0.0699	0.4852	0.5691	0.0913	-0.0242	0.1485	0.1268	-0.0561
39	Relative volume of grey matter in Subcallosal Cortex	0.2382	39	0.1919	0.0497	0.085293	0.039	-0.0385	0.0479	0.0374	0.0755	-0.074475	0.0382	-0.0406	-0.1887	0.1514	0.1982	0.1085	0.1185	0.1068	-0.1449	0.1543	-0.1641	-0.0082	0.1291	-0.0138	0.0831	-0.1672	-0.1412	-0.0643	-0.034035	0.1181	0.26939	0.1746	0.0406	0.1105	-0.1141	-0.4676	-0.2448	0.1721	0.0699	1	0.0263	0.0712	0.0761	0.1147	-0.15	0.4667	0.0444
40	Relative volume of grey matter in Paracingulate Gyrus	0.1423	40	0.1706	-0.0345	0.037549	-0.0803	0.1269	0.188	-0.0919	0.1594	0.0043757	0.0074	0.0696	-0.0373	0.1426	0.2734	0.1865	0.3476	0.028	0.282	0.2125	0.0786	0.2658	0.1243	0.0319	0.116	-0.1806	0.0689	0.1421	-0.10072	-0.049	0.11422	-0.1104	-0.1155	-0.1737	-0.2255	0.1447	0.0245	0.5038	0.4852	0.0263	1	0.4256	-0.0894	0.1936	0.2438	-0.0732	-0.1815
41	Relative volume of grey matter in Cingulate Gyrus, anterior division	0.1109	41	-0.1415	-0.0654	0.010651	0.0386	0.1672	0.1595	-0.2	0.1133	-0.0087151	-0.16	-0.1145	-0.2254	0.1081	0.1603	0.105	0.4902	-0.1513	0.1729	0.1658	-0.0273	-0.0052	0.0846	0.055	0.0138	-0.0756	0.1515	-0.1103	-0.0752	-0.0838	-0.0065327	0.1501	0.4333	0.1077	-0.6645	-0.2255	-0.2313	-0.0574	0.5691	0.0712	0.4256	1	-0.1086	0.2039	0.353	-0.0371	-0.0018
42	Relative volume of grey matter in Cingulate Gyrus, posterior division	0.0707	42	-0.1389	0.1069	0.24946	-0.148	-0.0496	-0.001	0.2832	-0.1926	0.027697	-0.2217	-0.1274	-0.0823	0.3148	0.1622	-0.1919	-0.1287	-0.2041	-0.1219	-0.0217	-0.1509	-0.1444	0.0075	0.0115	0.1111	0.2664	-0.0767	0.1936	0.04382	0.3178	0.31584	0.5273	0.2948	0.174	0.5793	-0.3421	-0.3221	0.3727	0.0913	0.0761	-0.0894	-0.1086	1	0.5553	-0.1408	0.0701	0.0827
43	Relative volume of grey matter in Precuneous Cortex	0.1781	43	0.053	-0.0637	0.022359	-0.0551	0.0352	-0.0915	-0.026	-0.2611	0.10303	-0.0137	0.2047	0.0317	-0.1026	-0.1948	-0.22	0.0869	0.0745	-0.0637	-0.1067	-0.1111	-0.2372	0.0491	-0.0736	0.2168	-0.1456	-0.0159	-0.0566	-0.15938	0.2107	0.096401	0.3898	0.1723	0.2019	0.2628	-0.1785	0.1033	-0.0308	-0.0242	0.1147	0.1936	0.2039	0.5553	1	0.4355	0.038	0.0213
44	Relative volume of grey matter in Cuneal Cortex	0.1098	44	-0.063	-0.095	0.10015	-0.0675	0.2729	-0.278	-0.0252	0.033	-0.04075	-0.0303	0.2727	0.148	-0.2769	-0.145	-0.2788	0.3486	-0.0411	0.105	0.2649	-0.0439	-0.1177	0.0621	-0.0094	-0.147	-0.0578	0.243	0.1601	-0.068006	0.2792	-0.45741	0.2379	-0.1172	-0.0271	-0.033	0.2711	0.4731	0.0254	0.1485	-0.15	0.2438	0.353	-0.1408	0.4355	1	-0.3526	-0.0919
45	Relative volume of grey matter in Frontal Orbital Cortex	0.1822	45	0.0886	-0.0793	0.15757	-0.0984	0.0571	0.104	-0.0449	-0.0307	0.079227	0.1636	-0.0169	-0.0311	0.2898	0.3205	0.1185	-0.0258	0.3889	0.1861	-0.0371	0.1294	-0.0445	-0.1	-0.0613	0.0509	-0.0841	-0.2248	0.064	0.044418	0.1296	0.25876	0.0453	-0.0337	0.0828	0.2277	-0.2255	-0.2445	0.2243	0.1268	0.4667	-0.0732	-0.0371	0.0701	0.038	-0.3526	1	0.0559
46	Relative volume of grey matter in Parahippocampal Gyrus, anterior division	0.2607	46	0.0726	0.0599	0.17348	-0.0734	-0.0189	-0.0675	-0.2301	0.0688	-0.10204	0.1383	-0.2945	-0.2128	0.0048	-0.0728	0.0536	-0.1146	-0.2078	-0.0443	0.03	0.4595	0.0179	-0.0441	0.252	0.0156	-0.29	0.1988	-0.0851	0.036724	0.0061	0.10329	-0.0249	-0.0581	-0.0167	0.0676	-0.1701	-0.1344	0.1428	-0.0561	0.0444	-0.1815	-0.0018	0.0827	0.0213	-0.0919	0.0559	1
47	Relative volume of grey matter in Parahippocampal Gyrus, posterior division	0.2622	47	0.0613	-0.0099	-0.03783	-0.0913	-0.06	0.0047	-0.1093	0.0618	-0.053855	-0.0499	-0.2415	-0.155	-0.0923	0.022	0.0867	-0.249	-0.0313	0.1148	0.0839	-0.0134	-0.2073	-0.0532	-0.0837	0.1227	-0.2154	-0.003	-0.0009	-0.012194	0.149	0.019835	-0.2119	-0.0957	-0.1284	0.1587	-0.1164	-0.0619	0.2322	0.03	-0.1381	-0.0501	-0.0902	0.1664	-0.1582	-0.0742	-0.0686	0.153
48	Relative volume of grey matter in Lingual Gyrus	0.1319	48	0.0208	-0.0382	0.090688	0.2374	-0.0324	-0.0714	-0.3205	0.0439	0.28793	0.165	-0.1294	-0.007	-0.4098	-0.1237	-0.2281	-0.2838	-0.2121	-0.1256	-0.2655	0.0008	-0.2247	-0.1231	-0.0887	-0.2067	-0.2042	-0.0499	-0.3715	-0.41482	0.0158	-0.16552	-0.0258	-0.2831	-0.3126	-0.144	-0.0842	0.4312	-0.1137	0.0588	-0.1577	-0.0336	-0.3695	-0.3086	-0.2485	0.1368	-0.075	0.1503
49	Relative volume of grey matter in Temporal Fusiform Cortex, anterior division	0.1619	49	0.1798	0.0148	0.22326	0.0652	-0.0284	0.0279	-0.2465	0.1019	-0.11118	0.0976	-0.1542	-0.239	-0.1802	0.0239	0.0607	-0.2731	-0.1754	0.0987	0.0799	0.6959	0.2117	0.0469	0.2329	-0.1827	-0.0804	0.4397	0.3733	0.018606	0.0267	-0.095976	-0.008	-0.0798	0.1862	0.0056	0.0071	-0.1382	0.2069	0.1976	-0.0379	-0.0834	-0.0548	0.0308	-0.1068	0.0881	0.0611	0.5899
50	Relative volume of grey matter in Temporal Fusiform Cortex, posterior division	0.2459	50	0.1527	0.0533	0.017967	-0.0672	-0.0209	0.0612	-0.1849	-0.0825	-0.14094	0.0141	-0.0386	-0.1193	0.0995	0.0875	0.1731	-0.1799	0.0866	0.1958	0.0667	0.2186	0.1934	0.0688	-0.0324	0.0275	0.1252	0.1547	0.6535	0.36237	0.0351	0.24508	-0.0615	0.0695	0.1685	0.0462	0.2535	-0.2248	0.2619	0.0319	-0.0254	0.097	-0.2149	0.0043	-0.0433	-0.0865	0.2169	-0.0078
51	Relative volume of grey matter in Temporal Occipital Fusiform Cortex	0.1533	51	0.0541	-0.0345	-0.028994	0.1486	0.0763	0.1509	-0.1003	0.0913	-0.096938	-0.0219	0.0622	-0.0577	-0.1412	-0.2871	0.0208	-0.209	-0.2182	-0.0176	-0.3939	-0.2192	-0.0659	0.2171	-0.2018	0.1694	0.1222	-0.024	-0.085	0.35386	0.0797	0.21879	0.1535	0.2271	-0.0088	0.1233	-0.1658	-0.3321	0.2025	-0.203	-0.0507	-0.2027	-0.1624	-0.0098	-0.0742	-0.2363	-0.1095	-0.029
52	Relative volume of grey matter in Occipital Fusiform Gyrus	0.1292	52	0.0779	-0.1545	0.20769	0.09	-0.0273	0.1474	-0.2179	0.1689	0.30735	0.0432	0.0952	0.0656	-0.3288	-0.2682	-0.1334	-0.1686	-0.0021	0.1497	-0.2031	-0.0025	-0.1639	-0.1738	0.0318	-0.2337	-0.2835	0.1873	-0.0369	-0.31303	0.0746	-0.068142	0.0806	-0.0157	-0.2478	0.2505	0.1079	0.3864	-0.1743	0.1069	-0.345	0.0814	-0.1295	-0.182	-0.0992	0.1776	-0.2626	0.1095
53	Relative volume of grey matter in Frontal Operculum Cortex	0.1094	53	0.016	0.038	0.096246	-0.2118	0.0356	0.0383	-0.1406	-0.0624	-0.32639	0.1298	0.1828	0.2097	0.1469	0.413	0.1286	0.2592	0.6746	0.4873	0.0416	0.2085	0.3292	0.069	0.0387	-0.0521	-0.1465	0.1929	0.1767	-0.17659	0.1015	0.050959	-0.3104	-0.2798	-0.0059	0.2537	0.0212	0.0531	0.2505	0.3333	-0.0466	0.4	-0.0613	-0.2101	0.0704	0.3319	0.1844	-0.1938
54	Relative volume of grey matter in Central Opercular Cortex	0.2257	54	0.1338	0.0027	-0.07202	-0.0461	0.1108	0.0791	-0.1058	0.0856	-0.051318	-0.0999	0.1447	-0.0006	0.1718	0.3016	0.2242	0.1286	0.0687	0.112	0.2213	0.066	0.3499	0.3108	0.1617	0.2725	-0.0552	0.2531	0.2335	0.031109	0.3408	0.26444	0.163	0.0723	0.2813	0.2053	0.0412	-0.0988	0.2175	-0.0224	0.2512	0.4139	-0.0774	0.0443	0.2951	0.0798	0.0822	-0.0525
55	Relative volume of grey matter in Parietal Operculum Cortex	0.195	55	-0.0082	-0.0174	-0.11887	-0.0924	0.0463	-0.0507	0.1064	-0.2878	-0.033179	0.0572	0.0241	-0.043	0.0453	0.238	-0.0986	0.0662	0.0487	0.2501	-0.0191	0.0091	0.093	0.4404	0.0711	0.2079	-0.1577	0.3319	0.0272	-0.066925	0.2359	0.11115	0.3156	0.1159	0.0227	0.1157	-0.2969	-0.0876	-0.0137	0.1166	0.1284	0.1906	0.0098	0.2664	0.3728	0.2441	0.1962	-0.0947
56	Relative volume of grey matter in Planum Polare	0.1484	56	0.0532	0.0138	-0.17875	-0.0478	0.2219	0.0552	-0.3992	0.1593	-0.32665	-0.1615	0.083	-0.0131	-0.1315	0.334	0.3102	-0.0859	0.1129	0.4993	0.2324	0.1807	0.4237	0.2375	-0.1029	0.1649	0.1214	0.2665	0.4386	0.28014	0.0416	-0.1308	-0.102	-0.2448	0.0005	-0.1839	0.2379	-0.0925	0.3313	0.3231	-0.1587	0.3385	-0.0338	-0.112	-0.1549	0.0082	-0.043	-0.1916
57	Relative volume of grey matter in Heschls Gyrus (includes H1 and H2)	0.2195	57	0.0223	0.0319	-0.07822	-0.1451	-0.0353	-0.0991	0.1192	-0.0271	-0.087146	0.0461	0.0528	0.0404	-0.0292	0.3358	0.2308	-0.1139	0.2767	0.2146	0.0304	-0.1846	0.3083	0.3564	-0.0282	0.0757	-0.0622	0.1573	0.0981	0.022243	0.076	0.092868	0.0328	-0.1642	-0.0293	0.0635	-0.0624	0.025	-0.0536	-0.1797	0.1857	0.1261	-0.1657	0.1566	0.2661	0.1897	0.0741	-0.1684
58	Relative volume of grey matter in Planum Temporale	0.2249	58	-0.0199	0.0413	-0.11553	-0.0998	0.0214	-0.0752	-0.0315	-0.162	0.032895	0.0712	-0.0456	-0.1187	-0.0246	0.2799	0.0665	0.0598	0.1913	0.106	-0.053	-0.1399	0.2809	0.5823	0.092	0.2005	-0.0636	0.2246	0.0708	0.060778	0.022	0.033614	0.0821	-0.1241	-0.1658	0.0028	-0.0992	-0.0226	-0.0362	-0.0836	0.2139	0.0583	-0.0321	0.1373	0.1994	0.1213	0.0379	-0.1404
59	Relative volume of grey matter in Supracalcarine Cortex	0.2024	59	-0.0169	0.0068	-0.019632	-0.0256	0.0234	-0.1204	-0.0617	0.113	-0.0081071	0.0819	0.2192	0.1356	-0.2819	-0.0293	-0.2613	0.2091	0.0837	0.071	-0.0312	-0.2118	-0.038	0.1668	-0.0805	-0.082	-0.086	0.03	-0.0724	-0.10996	-0.0561	-0.44178	0.1736	0.0113	0.0702	-0.0566	0.3228	0.4615	-0.0996	0.2324	-0.1494	0.0371	0.319	-0.3557	0.356	0.7319	-0.3437	-0.0294
60	Relative volume of grey matter in Occipital Pole	0.1903	60	-0.0765	0.0091	-0.056071	-0.036	0.223	-0.1303	0.0646	-0.0229	0.17921	-0.0257	0.0305	0.1414	-0.2724	-0.2144	-0.2749	0.1068	0.1844	0.1782	-0.2045	0.0148	-0.0676	-0.2684	0.0739	-0.2573	-0.3113	0.1699	0.0507	-0.21445	0.0491	-0.034683	-0.0556	-0.16	-0.2389	-0.1229	0.2537	0.8067	-0.4636	-0.0935	-0.3104	0.0156	-0.2253	-0.2628	0.0853	0.4966	-0.2177	-0.0497
61	Relative volume of grey matter in Thalamus	0.2625	61	-0.0543	-0.2993	-0.011944	-0.0518	-0.0137	-0.044	0.0876	0.0176	0.097106	0.1346	-0.4999	-0.2791	-0.1289	0.0581	-0.1107	0.0576	-0.1544	-0.2213	0.2212	0.0052	-0.0667	0.0656	0.1247	-0.0002	-0.1507	0.2428	-0.0059	-0.082281	0.0629	0.10895	0.0776	-0.0145	0.008	-0.021	-0.1384	-0.1183	-0.0238	-0.1818	0.0729	-0.1139	0.0739	0.2863	-0.089	-0.0489	0.0531	0.2255
62	Relative volume of grey matter in Caudate	0.1763	62	-0.2019	0.0477	-0.094224	-0.1865	0.0366	0.0737	-0.0455	0.0491	0.017812	-0.0151	-0.1157	0.1094	-0.1241	-0.0353	-0.0223	0.0671	-0.1505	-0.2106	-0.1591	-0.2635	-0.2675	-0.0645	-0.1563	-0.1052	-0.0884	-0.1112	-0.1591	-0.17392	-0.1915	-0.28778	-0.1189	-0.2278	-0.2422	-0.3622	0.0868	0.1455	-0.327	0.068	-0.0447	-0.2457	0.217	0.143	-0.1638	-0.223	-0.1163	-0.1548
63	Relative volume of grey matter in Putamen	0.2762	63	-0.0823	-0.0241	-0.0040894	-0.0532	-0.0218	0.0428	-0.0221	0.0992	-0.079469	0.0227	-0.2075	-0.0462	-0.269	0.0031	-0.0451	-0.1354	-0.172	-0.1629	0.0483	-0.2122	-0.2104	-0.1357	-0.2825	-0.3037	-0.3172	-0.0431	-0.2016	-0.22897	-0.1916	-0.27585	-0.1349	-0.2875	-0.2533	-0.1871	-0.0319	0.1429	-0.3938	0.1889	-0.0566	-0.1857	-0.1777	0.0247	-0.125	-0.0552	-0.1329	-0.109
64	Relative volume of grey matter in Pallidum	0.0893	64	-0.2758	-0.0234	0.11854	-0.3133	-0.1126	0.2035	0.1385	0.0781	-0.0049372	0.2021	-0.0732	0.0669	-0.0898	0.2255	-0.1237	-0.0439	-0.0887	0.2942	0.1185	-0.1257	-0.052	-0.1621	0.1407	-0.1508	-0.1976	-0.0299	-0.2532	-0.3573	-0.1081	-0.36465	-0.0799	-0.3568	-0.3467	0.0718	0.2495	0.1724	-0.1668	0.2458	0.0374	-0.3248	0.0979	0.1846	-0.0125	0.0069	-0.0006	-0.0063
65	Relative volume of grey matter in Hippocampus	0.2177	65	-0.0994	-0.035	0.11795	-0.0564	-0.0609	0.0979	-0.1371	0.2628	-0.14027	-0.006	-0.358	-0.0726	-0.1276	0.0171	0.1381	-0.3608	-0.0473	-0.0882	-0.0095	-0.0367	-0.0971	-0.0264	0.1161	0.1092	-0.2163	0.0561	-0.2085	-0.10988	0.1246	0.10936	-0.1691	-0.1343	-0.1735	-0.0699	-0.1361	-0.035	0.0865	0.0785	-0.079	-0.0948	0.0186	0.2624	-0.0197	-0.1369	-0.1023	0.3245
66	Relative volume of grey matter in Amygdala	0.1754	66	-0.1004	-0.0015	0.1987	-0.1842	0.0566	-0.0526	0.0077	0.0387	-0.097876	0.0822	-0.2473	0.1357	-0.058	-0.0217	0.1191	-0.1695	-0.0119	0.1489	0.2	-0.0106	-0.1186	-0.01	-0.0713	0.0035	-0.3211	0.1122	-0.1014	-0.22817	0.0914	0.011607	-0.0969	-0.4042	-0.3359	0.01	-0.2104	0.0741	-0.1174	0.1742	-0.0751	-0.063	-0.0681	0.2457	-0.0482	-0.1852	-0.0471	0.2075
67	Relative volume of grey matter in Ventral Striatum	0.3202	67	-0.0885	-0.0057	0.012689	-0.0066	-0.0031	-0.0112	0.0582	0.0556	-0.075312	-0.0454	-0.1389	0.1379	-0.2283	-0.052	-0.0661	-0.3267	-0.0752	-0.0768	-0.1027	-0.2208	-0.281	-0.1348	-0.3125	-0.281	-0.3262	-0.1863	-0.1445	-0.29766	-0.1437	-0.08005	-0.2195	-0.4155	-0.1795	0.0636	-0.2685	0.0921	-0.284	-0.1093	-0.0047	-0.147	-0.2935	0.0394	-0.1195	-0.0843	-0.0524	-0.0773
68	Relative volume of grey matter in I-IV Cerebellum	0.26	68	-0.0329	0.0114	-8.8953e-05	-0.0001	-0.2243	0.0632	-0.0826	0.0149	0.047319	-0.0182	-0.2104	-0.0266	-0.3487	-0.0675	-0.2075	-0.3629	-0.0262	-0.0935	-0.1431	-0.0762	-0.0802	-0.1612	-0.2633	-0.2614	-0.1231	-0.2663	-0.4044	-0.27257	-0.1705	-5.2129e-05	-0.2115	-0.2911	-0.2037	-0.1023	-0.1648	0.0177	-0.1809	-0.1624	-0.0873	-0.2939	-0.4219	-0.0752	-0.1997	-0.3353	-0.2128	0.0193
69	Relative volume of grey matter in V Cerebellum	0.2572	69	-0.0049	0.067	-0.056162	0.0412	-0.2908	0.003	0.0116	-0.0498	0.096212	0.1064	-0.253	-0.1054	-0.4633	-0.1885	-0.1901	-0.3934	-0.271	-0.2393	-0.1472	-0.1267	-0.08	-0.1741	-0.3169	-0.3453	-0.1483	-0.2695	-0.4287	-0.24633	-0.0948	-0.034921	-0.1397	-0.262	-0.1732	-0.1177	-0.3494	-0.0814	-0.1847	-0.1379	-0.0959	-0.3857	-0.5778	-0.1255	-0.2135	-0.2502	-0.2951	0.086
70	Relative volume of grey matter in VI Cerebellum	0.2623	70	-0.0238	0.0283	-0.021629	-0.0027	-0.3135	0.022	-0.108	0.0337	-0.079497	0.1128	-0.0429	0.0401	-0.5051	-0.3711	-0.1739	-0.4082	-0.2226	-0.1624	-0.3348	-0.1173	-0.0545	-0.0754	-0.3099	-0.2359	-0.2202	-0.1088	-0.2319	-0.28401	-0.192	-0.2742	-0.0866	-0.2548	-0.2398	-0.0491	-0.3061	-0.0155	-0.2127	-0.1876	-0.1297	-0.3842	-0.5635	-0.1608	-0.202	-0.1877	-0.3255	0.0687
71	Relative volume of grey matter in Crus I Cerebellum	0.2948	71	-0.0797	0.1112	0.033713	0.1208	-0.0107	0.0617	-0.0137	-0.0081	-0.18171	-0.09	0.1823	0.2127	-0.4077	-0.2878	-0.137	-0.342	-0.0639	-0.2634	-0.4432	-0.1513	-0.1776	-0.0436	-0.1933	-0.1855	-0.1023	-0.1677	-0.2314	-0.063228	-0.0782	-0.079771	0.0549	0.0886	0.0218	-0.2876	-0.3041	-0.0255	-0.3006	-0.3412	-0.129	-0.3041	-0.3227	-0.1528	-0.0835	-0.2297	-0.2546	-0.0492
72	Relative volume of grey matter in Crus II Cerebellum	0.2577	72	-0.0225	0.0428	-0.098414	-0.0221	-0.1557	0.1217	-0.2465	0.1502	-0.1924	-0.0559	-0.0929	-0.0249	-0.2302	-0.2356	-0.1901	-0.2042	-0.246	-0.211	-0.2141	-0.2524	-0.2149	-0.0772	-0.2415	-0.188	-0.093	-0.1781	-0.3679	-0.24671	-0.1791	-0.045717	-0.0011	-0.058	-0.0576	-0.3001	-0.2292	-0.0181	-0.3676	-0.0603	-0.0968	-0.1994	-0.2108	-0.0818	-0.0632	-0.1764	-0.2709	-0.0078
73	Relative volume of grey matter in VIIb Cerebellum	0.2486	73	-0.0374	0.0229	-0.047139	-0.0487	-0.3726	0.1534	-0.234	0.2356	-0.20416	0.0665	-0.2679	-0.1689	-0.1751	-0.2225	-0.1254	-0.2279	-0.1834	-0.1884	-0.0447	-0.2459	-0.1691	-0.0224	-0.3054	-0.2111	-0.1177	-0.1438	-0.3175	-0.22784	-0.1536	-0.055471	-0.0491	-0.1407	-0.1492	-0.26	-0.1995	-0.0584	-0.3224	0.0314	-0.1385	-0.1851	-0.3309	-0.2632	-0.1505	-0.088	-0.2625	-0.0458
74	Relative volume of grey matter in VIIIa Cerebellum	0.2309	74	0.0417	-0.0435	0.054404	-0.0086	-0.4869	0.2136	-0.2242	0.3135	-0.17957	0.1476	-0.3112	-0.1409	-0.1872	-0.2477	-0.1436	-0.3076	-0.1778	-0.1711	-0.0244	-0.2006	-0.1853	-0.045	-0.3963	-0.3022	-0.2147	-0.1442	-0.3217	-0.22785	-0.1449	-0.16825	-0.1602	-0.3104	-0.2248	-0.2885	-0.2653	-0.0944	-0.2429	0.0058	-0.0935	-0.2529	-0.5705	-0.2237	-0.2416	-0.2077	-0.2308	0.056
75	Relative volume of grey matter in VIIIb Cerebellum	0.2413	75	0.1247	-0.0261	0.00086751	0.0885	-0.2928	0.2234	-0.1122	0.3098	-0.068368	0.137	-0.2699	-0.0748	-0.2163	-0.2709	-0.2696	-0.2861	-0.0761	-0.2606	-0.0855	-0.1607	-0.2199	-0.11	-0.4525	-0.4373	-0.2572	-0.2688	-0.2307	-0.2158	-0.1357	-0.36154	-0.0737	-0.2859	-0.2006	-0.4508	-0.2089	-0.0733	-0.1744	-0.0976	0.0375	-0.3477	-0.4655	-0.0135	-0.1786	-0.2708	-0.0564	0.0602
76	Relative volume of grey matter in IX Cerebellum	0.2764	76	-0.0137	-0.016	0.0048806	0.0414	-0.2661	0.0834	0.002	0.06	0.026543	0.1769	-0.123	-0.0121	-0.2119	-0.3242	-0.2728	-0.2874	-0.0376	-0.1995	-0.1942	-0.2146	-0.2618	-0.0502	-0.3932	-0.3107	-0.1808	-0.2032	-0.3509	-0.17893	-0.143	-0.29142	-0.0429	-0.1389	-0.18	-0.4168	-0.1924	-0.0662	-0.1581	-0.1146	-0.0467	-0.2925	-0.3964	-0.1576	-0.2512	-0.3032	-0.1192	-0.0179
77	Relative volume of grey matter in X Cerebellum	0.2435	77	0.057	0.0623	-0.014957	-0.0627	-0.1376	-0.1094	-0.1634	-0.1169	-0.06634	-0.0037	-0.0982	0.0799	-0.2182	-0.2352	-0.2193	-0.0967	-0.1892	-0.0113	-0.2053	-0.0077	-0.1529	-0.0509	-0.3307	-0.2781	-0.2208	-0.256	-0.172	-0.17704	0.018	-0.094457	0.0065	0.0036	-0.054	-0.3211	-0.4147	-0.1085	-0.0987	-0.2918	-0.0369	-0.1833	-0.1983	-0.0708	-0.1215	-0.2225	0.0253	0.1408
78	Relative volume of grey matter in Brain-Stem	0.1751	78	-0.0612	-0.1434	0.1441	-0.0889	-0.2328	-0.0709	-0.2226	0.1703	-0.14018	-0.0058	-0.0077	0.3362	-0.1709	-0.0818	-0.0734	-0.1751	0.0121	0.1037	0.004	0.0414	0.0198	0.0106	-0.24	-0.2644	-0.376	-0.1175	-0.1668	-0.24109	-0.1557	-0.21685	-0.1423	-0.2109	-0.3361	-0.3166	-0.4591	-0.0422	-0.1974	-0.2309	-0.2274	-0.1074	-0.4508	-0.2443	-0.0945	0.009	-0.0345	-0.0175
79	Relative volume of grey matter in Vermis VI Cerebellum	0.2068	79	-0.0507	0.0523	0.082957	-0.0905	-0.0361	0.0627	-0.2211	0.2217	-0.087857	0.3457	-0.0867	-0.0153	-0.2977	-0.0874	-0.107	-0.2583	-0.1714	-0.1476	-0.0756	0.0682	0.0334	0.0403	-0.2528	-0.2093	-0.2607	-0.1373	-0.0834	-0.28704	-0.0503	-0.17001	-0.0664	-0.1835	-0.1336	-0.0556	-0.2198	-0.1264	-0.0542	0.0934	-0.0835	-0.0367	-0.4519	-0.0832	-0.1636	-0.1006	-0.0444	0.1497
80	Relative volume of grey matter in Vermis Crus I Cerebellum	0.0479	80	-0.1477	-0.0035	-0.18489	-0.4467	-0.1556	0.2068	0.0552	0.5152	0.18767	-0.0337	0.3568	0.3417	-0.2279	-0.18	-0.2111	-0.0965	0.1544	0.0167	0.0971	0.0369	-0.0227	-0.0449	0.3051	0.0259	-0.2228	0.5371	0.1896	-0.24146	0.0257	-0.35049	0.3588	0.1847	0.0053	-0.0246	-0.2364	0.0737	-0.0132	-0.0039	-0.4779	-0.0766	-0.1962	-0.1798	0.378	0.2959	-0.0508	-0.1831
81	Relative volume of grey matter in Vermis Crus II Cerebellum	0.1733	81	-0.0404	-0.0054	-0.065757	0.0023	-0.1036	0.2369	-0.2393	0.2149	-0.04935	-0.0053	-0.0339	0.0688	-0.0528	-0.2295	-0.1627	-0.1884	-0.1922	-0.1623	-0.1336	-0.0292	-0.0797	-0.0465	-0.1882	-0.0754	-0.1474	-0.0981	-0.0626	-0.29901	-0.0449	0.0072765	0.0673	-0.0868	0.2065	-0.0293	-0.3703	-0.122	-0.0523	-0.137	-0.2094	-0.073	-0.255	-0.1818	0.0091	-0.1527	-0.0399	0.0599
82	Relative volume of grey matter in Vermis VIIb Cerebellum	0.2246	82	-0.0828	0.0669	-0.085732	0.1297	-0.1877	0.0707	-0.1754	0.2036	-0.12487	0.0874	-0.1306	0.0665	-0.2762	-0.2981	-0.0928	-0.4209	-0.0308	-0.1943	-0.2278	-0.0978	-0.1453	-0.0053	-0.2545	-0.2578	-0.2412	0.0262	-0.0411	-0.32496	-0.0404	-0.20535	-0.064	-0.2521	-0.0479	-0.21	-0.4454	-0.0785	-0.1623	0.0325	-0.152	-0.3342	-0.463	-0.3341	-0.2024	-0.2309	-0.2141	-0.0366
83	Relative volume of grey matter in Vermis VIIIa Cerebellum	0.2609	83	0.0035	-0.0003	-0.081597	0.0493	-0.3853	0.1739	-0.2845	0.2676	-0.1587	0.105	-0.1994	-0.0101	-0.1858	-0.3239	-0.174	-0.3304	-0.1083	-0.2711	-0.0984	-0.1103	-0.1158	-0.092	-0.2688	-0.3249	-0.232	-0.0002	-0.1815	-0.18667	-0.1114	-0.20174	-0.1525	-0.3437	-0.1868	-0.0687	-0.317	-0.0682	-0.1823	-0.0214	-0.1429	-0.2404	-0.4894	-0.2449	-0.2697	-0.2856	-0.228	0.0414
84	Relative volume of grey matter in Vermis VIIIb Cerebellum	0.2978	84	-0.0119	-0.032	-0.12037	0.0686	-0.1929	0.2211	-0.2235	0.2561	-0.022738	0.066	-0.0442	0.0728	-0.135	-0.2682	-0.1802	-0.2082	-0.0865	-0.1865	-0.1701	-0.2176	-0.169	-0.0643	-0.3871	-0.3687	-0.1531	-0.1355	-0.2498	-0.14769	-0.1143	-0.25291	-0.0458	-0.2198	-0.16	-0.3191	-0.2537	-0.0408	-0.1666	-0.0182	-0.0485	-0.186	-0.3641	-0.1332	-0.24	-0.2667	-0.1597	-0.102
85	Relative volume of grey matter in Vermis IX Cerebellum	0.2359	85	-0.0713	-0.0915	-0.039107	0.1685	-0.3315	0.0726	-0.0543	0.0689	9.704e-05	0.1178	-0.222	-0.0173	-0.3317	-0.2974	-0.1509	-0.3497	-0.1602	-0.2491	-0.1347	-0.2024	-0.1867	-0.0753	-0.4152	-0.3991	-0.1693	-0.1136	-0.4225	-0.18551	-0.2037	-0.20573	-0.1703	-0.2634	-0.2382	-0.3033	-0.2667	-0.0909	-0.2534	-0.0395	-0.1076	-0.267	-0.4516	-0.1379	-0.3635	-0.3212	-0.144	-0.0784
86	Relative volume of grey matter in Vermis X Cerebellum	0.2289	86	-0.1393	-0.1245	0.078792	-0.1013	-0.4831	-0.0265	0.0483	-0.0616	0.1373	0.04	0.0229	0.1013	-0.2776	-0.0949	-0.1083	-0.3344	-0.1927	-0.1145	-0.1546	-0.2343	-0.1405	0.0853	-0.2852	-0.2314	-0.2367	-0.0775	-0.304	-0.31704	-0.0955	-0.11659	-0.128	-0.2545	-0.2656	-0.3003	-0.2402	-0.0105	-0.2523	-0.1191	-0.1711	-0.0995	-0.263	-0.3733	-0.2832	-0.2962	-0.1812	-0.2124
Panel B. Standard errors.
	Trait	S.E. h2	S.E. rg	1	2	3	4	5	6	7	8	9	10	11	12	13	14	15	16	17	18	19	20	21	22	23	24	25	26	27	28	29	30	31	32	33	34	35	36	37	38	39	40	41	42	43	44	45	46
1	Height	0.0478	1	0	0.0681	0.0881	0.0804	0.1139	0.0825	0.1037	0.0853	0.1042	0.0614	0.0797	0.0707	0.074	0.068	0.0715	0.0775	0.0866	0.1194	0.0767	0.0731	0.0747	0.0705	0.0834	0.0823	0.0964	0.0854	0.0843	0.0742	0.0725	0.1047	0.0737	0.0986	0.089	0.1216	0.1173	0.057	0.0969	0.1015	0.0585	0.0751	0.0996	0.1059	0.0763	0.0963	0.0831	0.0636
2	Body-mass index (logarithm)	0.0245	2	0.0681	0	0.125	0.1351	0.1855	0.1268	0.1672	0.1523	0.1742	0.0961	0.1111	0.0898	0.1223	0.0954	0.1207	0.1149	0.135	0.1536	0.1344	0.1081	0.1079	0.1032	0.1349	0.1247	0.1418	0.125	0.1054	0.1097	0.1154	0.1545	0.106	0.1404	0.1305	0.1758	0.1463	0.0932	0.1537	0.1877	0.0964	0.1125	0.1392	0.1723	0.1116	0.142	0.1118	0.0959
3	Educational attainment	0.0283	3	0.0881	0.125	0	0.1527	0.2012	0.136	0.1755	0.152	0.1959	0.0916	0.128	0.1186	0.1294	0.1133	0.1317	0.115	0.1574	0.1782	0.1443	0.1331	0.1154	0.1202	0.1455	0.1353	0.1718	0.1335	0.1146	0.1148	0.135	0.1739	0.1327	0.1737	0.1551	0.2106	0.1813	0.0974	0.1694	0.1601	0.1051	0.1394	0.174	0.1968	0.1231	0.1544	0.1256	0.1044
4	Visual memory	0.0259	4	0.0804	0.1351	0.1527	0	0.2112	0.1376	0.1547	0.1796	0.1819	0.0976	0.1213	0.1151	0.1249	0.1099	0.1376	0.1193	0.1668	0.198	0.1397	0.1141	0.132	0.1244	0.1465	0.1545	0.1609	0.1521	0.1359	0.1252	0.1217	0.1895	0.1373	0.1756	0.1472	0.1874	0.1905	0.1102	0.1735	0.1849	0.1078	0.14	0.1625	0.196	0.1279	0.1522	0.1135	0.1013
5	Reaction time	0.0231	5	0.1139	0.1855	0.2012	0.2112	0	0.1982	0.2501	0.2302	0.2492	0.1432	0.1803	0.1505	0.1755	0.1477	0.193	0.1576	0.2082	0.2403	0.2045	0.1534	0.1703	0.1638	0.2026	0.1883	0.2362	0.2027	0.1691	0.1557	0.1711	0.2428	0.1956	0.2458	0.2287	0.2792	0.2662	0.1434	0.2631	0.2825	0.1393	0.1801	0.2031	0.2739	0.1724	0.2242	0.1631	0.1557
6	Neuroticism	0.0238	6	0.0825	0.1268	0.136	0.1376	0.1982	0	0.1297	0.1058	0.1773	0.1099	0.12	0.1122	0.1346	0.099	0.1263	0.1107	0.1445	0.1869	0.1404	0.1218	0.1381	0.1076	0.1324	0.1263	0.1623	0.1348	0.1153	0.1169	0.1256	0.1627	0.1309	0.1744	0.1493	0.2012	0.1705	0.095	0.1751	0.1755	0.0946	0.1294	0.1403	0.1875	0.1202	0.1488	0.1224	0.1028
7	Subjective well-being	0.0212	7	0.1037	0.1672	0.1755	0.1547	0.2501	0.1297	0	0.1613	0.2234	0.1434	0.166	0.1447	0.1791	0.1486	0.168	0.1712	0.208	0.2253	0.1665	0.1464	0.1732	0.1438	0.1917	0.1708	0.2127	0.1862	0.1533	0.1511	0.1535	0.2263	0.1525	0.2143	0.215	0.2844	0.2286	0.1282	0.2202	0.2312	0.1398	0.1834	0.2018	0.2526	0.1441	0.1898	0.1558	0.1312
8	Depression	0.0257	8	0.0853	0.1523	0.152	0.1796	0.2302	0.1058	0.1613	0	0.2057	0.1201	0.1449	0.1285	0.1444	0.1238	0.142	0.1457	0.1771	0.2053	0.1545	0.1357	0.1608	0.133	0.168	0.1605	0.18	0.165	0.1366	0.151	0.1506	0.2104	0.1548	0.2237	0.1708	0.2243	0.2231	0.1066	0.2014	0.1933	0.1168	0.1506	0.1753	0.2438	0.1422	0.1798	0.131	0.1101
9	Alcohol drinks per week (logarithm)	0.0219	9	0.1042	0.1742	0.1959	0.1819	0.2492	0.1773	0.2234	0.2057	0	0.1317	0.1759	0.1472	0.1778	0.1426	0.1984	0.1467	0.2029	0.2796	0.182	0.1559	0.1763	0.1597	0.1889	0.1814	0.2001	0.2066	0.1562	0.1542	0.1641	0.237	0.1789	0.233	0.2162	0.371	0.2498	0.1363	0.2299	0.2314	0.1455	0.1923	0.1943	0.2573	0.1704	0.2006	0.1767	0.1399
10	Intelligence	0.0326	10	0.0614	0.0961	0.0916	0.0976	0.1432	0.1099	0.1434	0.1201	0.1317	0	0.0971	0.0922	0.0985	0.0905	0.0918	0.0851	0.1239	0.1458	0.0985	0.0889	0.1011	0.0844	0.1045	0.0988	0.1258	0.1066	0.1028	0.1024	0.0985	0.1464	0.0996	0.1259	0.1223	0.1493	0.1481	0.0877	0.1217	0.1382	0.0816	0.1175	0.1174	0.1509	0.0897	0.1319	0.1035	0.0783
11	Grey matter volume	0.0315	11	0.0797	0.1111	0.128	0.1213	0.1803	0.12	0.166	0.1449	0.1759	0.0971	0	0.0414	0.1172	0.0952	0.1165	0.111	0.1339	0.1482	0.1198	0.1002	0.1205	0.1084	0.1156	0.1138	0.1495	0.1335	0.1135	0.1	0.1097	0.1536	0.118	0.1533	0.1437	0.1783	0.1776	0.0955	0.1569	0.1512	0.0991	0.1157	0.1324	0.1621	0.1144	0.1373	0.0985	0.0828
12	Grey + white matter volume	0.0344	12	0.0707	0.0898	0.1186	0.1151	0.1505	0.1122	0.1447	0.1285	0.1472	0.0922	0.0414	0	0.1021	0.0861	0.0989	0.0995	0.1248	0.1301	0.1069	0.0918	0.0964	0.0935	0.1142	0.098	0.1326	0.1141	0.0992	0.0907	0.1033	0.146	0.1064	0.1449	0.1313	0.1685	0.1544	0.0782	0.1424	0.1367	0.0822	0.1053	0.117	0.1501	0.0895	0.1241	0.0941	0.076
13	Relative volume of grey matter in Frontal Pole	0.0273	13	0.074	0.1223	0.1294	0.1249	0.1755	0.1346	0.1791	0.1444	0.1778	0.0985	0.1172	0.1021	0	0.0968	0.1157	0.1125	0.1335	0.1795	0.1227	0.0985	0.1173	0.1129	0.1224	0.1346	0.1451	0.1345	0.1159	0.1197	0.116	0.1418	0.1188	0.1652	0.1379	0.1842	0.1583	0.0955	0.1285	0.1463	0.0954	0.1173	0.1521	0.1912	0.1077	0.1474	0.0993	0.1009
14	Relative volume of grey matter in Insular Cortex	0.0308	14	0.068	0.0954	0.1133	0.1099	0.1477	0.099	0.1486	0.1238	0.1426	0.0905	0.0952	0.0861	0.0968	0	0.102	0.1078	0.1011	0.1522	0.1044	0.0954	0.0998	0.0821	0.1022	0.112	0.1219	0.1018	0.1013	0.0951	0.0932	0.1251	0.1008	0.1345	0.1168	0.1595	0.1413	0.0814	0.1314	0.1533	0.0856	0.1065	0.1296	0.1564	0.1098	0.1167	0.0854	0.0812
15	Relative volume of grey matter in Superior Frontal Gyrus	0.0277	15	0.0715	0.1207	0.1317	0.1376	0.193	0.1263	0.168	0.142	0.1984	0.0918	0.1165	0.0989	0.1157	0.102	0	0.1161	0.1381	0.1798	0.1237	0.1051	0.1119	0.1186	0.1303	0.1349	0.1458	0.1345	0.1296	0.1182	0.1185	0.1636	0.109	0.1574	0.1324	0.1715	0.184	0.0998	0.1456	0.1392	0.0981	0.1153	0.1448	0.19	0.1085	0.147	0.1161	0.0969
16	Relative volume of grey matter in Middle Frontal Gyrus	0.0263	16	0.0775	0.1149	0.115	0.1193	0.1576	0.1107	0.1712	0.1457	0.1467	0.0851	0.111	0.0995	0.1125	0.1078	0.1161	0	0.1347	0.178	0.1159	0.112	0.1126	0.1007	0.1188	0.1256	0.1371	0.1265	0.1231	0.1087	0.1198	0.1485	0.1106	0.1553	0.128	0.1877	0.1656	0.0985	0.1471	0.156	0.1088	0.1143	0.1098	0.1544	0.1029	0.1325	0.1054	0.1021
17	Relative volume of grey matter in Inferior Frontal Gyrus, pars triangularis	0.0252	17	0.0866	0.135	0.1574	0.1668	0.2082	0.1445	0.208	0.1771	0.2029	0.1239	0.1339	0.1248	0.1335	0.1011	0.1381	0.1347	0	0.1603	0.1447	0.1225	0.1477	0.1265	0.1483	0.1394	0.181	0.1577	0.1307	0.1363	0.1225	0.2038	0.142	0.1927	0.1678	0.2165	0.1979	0.1072	0.1667	0.1902	0.1146	0.1376	0.1651	0.1949	0.1332	0.1665	0.1352	0.1087
18	Relative volume of grey matter in Inferior Frontal Gyrus, pars opercularis	0.0239	18	0.1194	0.1536	0.1782	0.198	0.2403	0.1869	0.2253	0.2053	0.2796	0.1458	0.1482	0.1301	0.1795	0.1522	0.1798	0.178	0.1603	0	0.1862	0.1494	0.149	0.1608	0.1706	0.1721	0.2111	0.1874	0.174	0.1521	0.1465	0.229	0.1721	0.2139	0.2003	0.2496	0.2353	0.1397	0.2554	0.2329	0.1386	0.178	0.2017	0.2451	0.1439	0.1881	0.1598	0.1217
19	Relative volume of grey matter in Precentral Gyrus	0.0259	19	0.0767	0.1344	0.1443	0.1397	0.2045	0.1404	0.1665	0.1545	0.182	0.0985	0.1198	0.1069	0.1227	0.1044	0.1237	0.1159	0.1447	0.1862	0	0.121	0.1192	0.1107	0.1348	0.1294	0.1625	0.133	0.1297	0.1279	0.1084	0.1708	0.1161	0.1722	0.1438	0.1991	0.1879	0.107	0.171	0.1593	0.1005	0.1275	0.1429	0.1797	0.1067	0.1443	0.107	0.1009
20	Relative volume of grey matter in Temporal Pole	0.029	20	0.0731	0.1081	0.1331	0.1141	0.1534	0.1218	0.1464	0.1357	0.1559	0.0889	0.1002	0.0918	0.0985	0.0954	0.1051	0.112	0.1225	0.1494	0.121	0	0.0936	0.1	0.1068	0.1145	0.1354	0.1145	0.1008	0.0945	0.0987	0.1475	0.1029	0.1441	0.1282	0.1694	0.1628	0.0847	0.1275	0.1611	0.0942	0.1035	0.1303	0.154	0.1053	0.1261	0.1011	0.0722
21	Relative volume of grey matter in Superior Temporal Gyrus, anterior division	0.0264	21	0.0747	0.1079	0.1154	0.132	0.1703	0.1381	0.1732	0.1608	0.1763	0.1011	0.1205	0.0964	0.1173	0.0998	0.1119	0.1126	0.1477	0.149	0.1192	0.0936	0	0.0928	0.1088	0.1255	0.1489	0.1326	0.1241	0.1125	0.1278	0.1681	0.1232	0.1503	0.1423	0.1984	0.1762	0.0891	0.1521	0.1632	0.1054	0.1292	0.1279	0.1573	0.1039	0.1434	0.1046	0.085
22	Relative volume of grey matter in Superior Temporal Gyrus, posterior division	0.0283	22	0.0705	0.1032	0.1202	0.1244	0.1638	0.1076	0.1438	0.133	0.1597	0.0844	0.1084	0.0935	0.1129	0.0821	0.1186	0.1007	0.1265	0.1608	0.1107	0.1	0.0928	0	0.1093	0.0956	0.1253	0.1176	0.1035	0.0919	0.1002	0.1408	0.1013	0.1454	0.1358	0.1676	0.1714	0.0904	0.1407	0.1479	0.0969	0.0992	0.1173	0.1571	0.0968	0.1228	0.1154	0.0854
23	Relative volume of grey matter in Middle Temporal Gyrus, anterior division	0.0274	23	0.0834	0.1349	0.1455	0.1465	0.2026	0.1324	0.1917	0.168	0.1889	0.1045	0.1156	0.1142	0.1224	0.1022	0.1303	0.1188	0.1483	0.1706	0.1348	0.1068	0.1088	0.1093	0	0.1153	0.1772	0.1088	0.1199	0.1276	0.1332	0.1793	0.1395	0.1619	0.1527	0.2162	0.1873	0.0994	0.1818	0.1819	0.1087	0.1259	0.1401	0.1908	0.1191	0.1463	0.117	0.0944
24	Relative volume of grey matter in Middle Temporal Gyrus, posterior division	0.0261	24	0.0823	0.1247	0.1353	0.1545	0.1883	0.1263	0.1708	0.1605	0.1814	0.0988	0.1138	0.098	0.1346	0.112	0.1349	0.1256	0.1394	0.1721	0.1294	0.1145	0.1255	0.0956	0.1153	0	0.1431	0.1366	0.1114	0.1195	0.1182	0.1649	0.1284	0.1692	0.1517	0.1835	0.1769	0.1016	0.1622	0.178	0.0988	0.1262	0.1534	0.1831	0.1104	0.1486	0.1233	0.1036
25	Relative volume of grey matter in Middle Temporal Gyrus, temporooccipital part	0.0259	25	0.0964	0.1418	0.1718	0.1609	0.2362	0.1623	0.2127	0.18	0.2001	0.1258	0.1495	0.1326	0.1451	0.1219	0.1458	0.1371	0.181	0.2111	0.1625	0.1354	0.1489	0.1253	0.1772	0.1431	0	0.159	0.1513	0.1001	0.145	0.2147	0.1444	0.1863	0.1835	0.2204	0.1904	0.1175	0.1929	0.1833	0.1287	0.1439	0.1545	0.2018	0.1459	0.1848	0.1461	0.1227
26	Relative volume of grey matter in Inferior Temporal Gyrus, anterior division	0.0251	26	0.0854	0.125	0.1335	0.1521	0.2027	0.1348	0.1862	0.165	0.2066	0.1066	0.1335	0.1141	0.1345	0.1018	0.1345	0.1265	0.1577	0.1874	0.133	0.1145	0.1326	0.1176	0.1088	0.1366	0.159	0	0.1153	0.1268	0.127	0.1744	0.134	0.1613	0.1383	0.1964	0.1904	0.1019	0.1582	0.169	0.1058	0.1268	0.1409	0.1859	0.1177	0.1383	0.1091	0.1018
27	Relative volume of grey matter in Inferior Temporal Gyrus, posterior division	0.0268	27	0.0843	0.1054	0.1146	0.1359	0.1691	0.1153	0.1533	0.1366	0.1562	0.1028	0.1135	0.0992	0.1159	0.1013	0.1296	0.1231	0.1307	0.174	0.1297	0.1008	0.1241	0.1035	0.1199	0.1114	0.1513	0.1153	0	0.0942	0.1118	0.1659	0.1099	0.1552	0.1295	0.1776	0.1687	0.0932	0.1446	0.1678	0.0987	0.1107	0.1363	0.1525	0.1046	0.1433	0.1083	0.0952
28	Relative volume of grey matter in Inferior Temporal Gyrus, temporooccipital part	0.026	28	0.0742	0.1097	0.1148	0.1252	0.1557	0.1169	0.1511	0.151	0.1542	0.1024	0.1	0.0907	0.1197	0.0951	0.1182	0.1087	0.1363	0.1521	0.1279	0.0945	0.1125	0.0919	0.1276	0.1195	0.1001	0.1268	0.0942	0	0.0992	0.1472	0.1058	0.1487	0.1292	0.1623	0.1526	0.0915	0.1472	0.1734	0.1017	0.1024	0.1357	0.1485	0.1114	0.1284	0.0974	0.0851
29	Relative volume of grey matter in Postcentral Gyrus	0.0278	29	0.0725	0.1154	0.135	0.1217	0.1711	0.1256	0.1535	0.1506	0.1641	0.0985	0.1097	0.1033	0.116	0.0932	0.1185	0.1198	0.1225	0.1465	0.1084	0.0987	0.1278	0.1002	0.1332	0.1182	0.145	0.127	0.1118	0.0992	0	0.1589	0.0885	0.1533	0.139	0.1833	0.1666	0.0927	0.1454	0.1543	0.0975	0.1167	0.1404	0.1742	0.102	0.1348	0.1123	0.0946
30	Relative volume of grey matter in Superior Parietal Lobule	0.0239	30	0.1047	0.1545	0.1739	0.1895	0.2428	0.1627	0.2263	0.2104	0.237	0.1464	0.1536	0.146	0.1418	0.1251	0.1636	0.1485	0.2038	0.229	0.1708	0.1475	0.1681	0.1408	0.1793	0.1649	0.2147	0.1744	0.1659	0.1472	0.1589	0	0.1709	0.22	0.197	0.2533	0.2107	0.1383	0.199	0.22	0.1476	0.1749	0.1703	0.2251	0.1485	0.1907	0.1524	0.127
31	Relative volume of grey matter in Supramarginal Gyrus, anterior division	0.0232	31	0.0737	0.106	0.1327	0.1373	0.1956	0.1309	0.1525	0.1548	0.1789	0.0996	0.118	0.1064	0.1188	0.1008	0.109	0.1106	0.142	0.1721	0.1161	0.1029	0.1232	0.1013	0.1395	0.1284	0.1444	0.134	0.1099	0.1058	0.0885	0.1709	0	0.1144	0.1441	0.175	0.1807	0.1033	0.1514	0.1664	0.1074	0.1242	0.1773	0.1993	0.1139	0.1477	0.1059	0.108
32	Relative volume of grey matter in Supramarginal Gyrus, posterior division	0.0228	32	0.0986	0.1404	0.1737	0.1756	0.2458	0.1744	0.2143	0.2237	0.233	0.1259	0.1533	0.1449	0.1652	0.1345	0.1574	0.1553	0.1927	0.2139	0.1722	0.1441	0.1503	0.1454	0.1619	0.1692	0.1863	0.1613	0.1552	0.1487	0.1533	0.22	0.1144	0	0.1429	0.2664	0.2254	0.1389	0.2114	0.218	0.1331	0.1659	0.2188	0.2208	0.1426	0.2141	0.1497	0.134
33	Relative volume of grey matter in Angular Gyrus	0.0265	33	0.089	0.1305	0.1551	0.1472	0.2287	0.1493	0.215	0.1708	0.2162	0.1223	0.1437	0.1313	0.1379	0.1168	0.1324	0.128	0.1678	0.2003	0.1438	0.1282	0.1423	0.1358	0.1527	0.1517	0.1835	0.1383	0.1295	0.1292	0.139	0.197	0.1441	0.1429	0	0.2215	0.2366	0.1039	0.1867	0.1801	0.1012	0.1438	0.1644	0.1804	0.1235	0.1757	0.1337	0.1096
34	Relative volume of grey matter in Lateral Occipital Cortex, superior division	0.0242	34	0.1216	0.1758	0.2106	0.1874	0.2792	0.2012	0.2844	0.2243	0.371	0.1493	0.1783	0.1685	0.1842	0.1595	0.1715	0.1877	0.2165	0.2496	0.1991	0.1694	0.1984	0.1676	0.2162	0.1835	0.2204	0.1964	0.1776	0.1623	0.1833	0.2533	0.175	0.2664	0.2215	0	0.2945	0.1498	0.2488	0.2495	0.1526	0.2013	0.2508	0.2732	0.1821	0.2033	0.1924	0.151
35	Relative volume of grey matter in Lateral Occipital Cortex, inferior division	0.0259	35	0.1173	0.1463	0.1813	0.1905	0.2662	0.1705	0.2286	0.2231	0.2498	0.1481	0.1776	0.1544	0.1583	0.1413	0.184	0.1656	0.1979	0.2353	0.1879	0.1628	0.1762	0.1714	0.1873	0.1769	0.1904	0.1904	0.1687	0.1526	0.1666	0.2107	0.1807	0.2254	0.2366	0.2945	0	0.1506	0.2408	0.2176	0.1791	0.1902	0.2044	0.2496	0.1616	0.191	0.1718	0.1507
36	Relative volume of grey matter in Intracalcarine Cortex	0.0409	36	0.057	0.0932	0.0974	0.1102	0.1434	0.095	0.1282	0.1066	0.1363	0.0877	0.0955	0.0782	0.0955	0.0814	0.0998	0.0985	0.1072	0.1397	0.107	0.0847	0.0891	0.0904	0.0994	0.1016	0.1175	0.1019	0.0932	0.0915	0.0927	0.1383	0.1033	0.1389	0.1039	0.1498	0.1506	0	0.13	0.1333	0.0767	0.1051	0.1153	0.1462	0.0964	0.0987	0.0775	0.072
37	Relative volume of grey matter in Frontal Medial Cortex	0.0233	37	0.0969	0.1537	0.1694	0.1735	0.2631	0.1751	0.2202	0.2014	0.2299	0.1217	0.1569	0.1424	0.1285	0.1314	0.1456	0.1471	0.1667	0.2554	0.171	0.1275	0.1521	0.1407	0.1818	0.1622	0.1929	0.1582	0.1446	0.1472	0.1454	0.199	0.1514	0.2114	0.1867	0.2488	0.2408	0.13	0	0.2259	0.1199	0.1613	0.1802	0.2159	0.147	0.1761	0.1406	0.1191
38	Relative volume of grey matter in Juxtapositional Lobule Cortex (formerly Supplementary M	0.0243	38	0.1015	0.1877	0.1601	0.1849	0.2825	0.1755	0.2312	0.1933	0.2314	0.1382	0.1512	0.1367	0.1463	0.1533	0.1392	0.156	0.1902	0.2329	0.1593	0.1611	0.1632	0.1479	0.1819	0.178	0.1833	0.169	0.1678	0.1734	0.1543	0.22	0.1664	0.218	0.1801	0.2495	0.2176	0.1333	0.2259	0	0.1262	0.1786	0.2348	0.2526	0.1503	0.1963	0.1774	0.1272
39	Relative volume of grey matter in Subcallosal Cortex	0.0302	39	0.0585	0.0964	0.1051	0.1078	0.1393	0.0946	0.1398	0.1168	0.1455	0.0816	0.0991	0.0822	0.0954	0.0856	0.0981	0.1088	0.1146	0.1386	0.1005	0.0942	0.1054	0.0969	0.1087	0.0988	0.1287	0.1058	0.0987	0.1017	0.0975	0.1476	0.1074	0.1331	0.1012	0.1526	0.1791	0.0767	0.1199	0.1262	0	0.1032	0.1156	0.1523	0.0918	0.1166	0.0793	0.0866
40	Relative volume of grey matter in Paracingulate Gyrus	0.0245	40	0.0751	0.1125	0.1394	0.14	0.1801	0.1294	0.1834	0.1506	0.1923	0.1175	0.1157	0.1053	0.1173	0.1065	0.1153	0.1143	0.1376	0.178	0.1275	0.1035	0.1292	0.0992	0.1259	0.1262	0.1439	0.1268	0.1107	0.1024	0.1167	0.1749	0.1242	0.1659	0.1438	0.2013	0.1902	0.1051	0.1613	0.1786	0.1032	0	0.1598	0.1881	0.1097	0.1401	0.1068	0.0971
41	Relative volume of grey matter in Cingulate Gyrus, anterior division	0.0265	41	0.0996	0.1392	0.174	0.1625	0.2031	0.1403	0.2018	0.1753	0.1943	0.1174	0.1324	0.117	0.1521	0.1296	0.1448	0.1098	0.1651	0.2017	0.1429	0.1303	0.1279	0.1173	0.1401	0.1534	0.1545	0.1409	0.1363	0.1357	0.1404	0.1703	0.1773	0.2188	0.1644	0.2508	0.2044	0.1153	0.1802	0.2348	0.1156	0.1598	0	0.204	0.1248	0.1736	0.1286	0.1111
42	Relative volume of grey matter in Cingulate Gyrus, posterior division	0.0245	42	0.1059	0.1723	0.1968	0.196	0.2739	0.1875	0.2526	0.2438	0.2573	0.1509	0.1621	0.1501	0.1912	0.1564	0.19	0.1544	0.1949	0.2451	0.1797	0.154	0.1573	0.1571	0.1908	0.1831	0.2018	0.1859	0.1525	0.1485	0.1742	0.2251	0.1993	0.2208	0.1804	0.2732	0.2496	0.1462	0.2159	0.2526	0.1523	0.1881	0.204	0	0.1673	0.1884	0.1629	0.1471
43	Relative volume of grey matter in Precuneous Cortex	0.027	43	0.0763	0.1116	0.1231	0.1279	0.1724	0.1202	0.1441	0.1422	0.1704	0.0897	0.1144	0.0895	0.1077	0.1098	0.1085	0.1029	0.1332	0.1439	0.1067	0.1053	0.1039	0.0968	0.1191	0.1104	0.1459	0.1177	0.1046	0.1114	0.102	0.1485	0.1139	0.1426	0.1235	0.1821	0.1616	0.0964	0.147	0.1503	0.0918	0.1097	0.1248	0.1673	0	0.1119	0.1175	0.0921
44	Relative volume of grey matter in Cuneal Cortex	0.0264	44	0.0963	0.142	0.1544	0.1522	0.2242	0.1488	0.1898	0.1798	0.2006	0.1319	0.1373	0.1241	0.1474	0.1167	0.147	0.1325	0.1665	0.1881	0.1443	0.1261	0.1434	0.1228	0.1463	0.1486	0.1848	0.1383	0.1433	0.1284	0.1348	0.1907	0.1477	0.2141	0.1757	0.2033	0.191	0.0987	0.1761	0.1963	0.1166	0.1401	0.1736	0.1884	0.1119	0	0.1382	0.1183
45	Relative volume of grey matter in Frontal Orbital Cortex	0.0308	45	0.0831	0.1118	0.1256	0.1135	0.1631	0.1224	0.1558	0.131	0.1767	0.1035	0.0985	0.0941	0.0993	0.0854	0.1161	0.1054	0.1352	0.1598	0.107	0.1011	0.1046	0.1154	0.117	0.1233	0.1461	0.1091	0.1083	0.0974	0.1123	0.1524	0.1059	0.1497	0.1337	0.1924	0.1718	0.0775	0.1406	0.1774	0.0793	0.1068	0.1286	0.1629	0.1175	0.1382	0	0.0969
46	Relative volume of grey matter in Parahippocampal Gyrus, anterior division	0.0309	46	0.0636	0.0959	0.1044	0.1013	0.1557	0.1028	0.1312	0.1101	0.1399	0.0783	0.0828	0.076	0.1009	0.0812	0.0969	0.1021	0.1087	0.1217	0.1009	0.0722	0.085	0.0854	0.0944	0.1036	0.1227	0.1018	0.0952	0.0851	0.0946	0.127	0.108	0.134	0.1096	0.151	0.1507	0.072	0.1191	0.1272	0.0866	0.0971	0.1111	0.1471	0.0921	0.1183	0.0969	0
47	Relative volume of grey matter in Parahippocampal Gyrus, posterior division	0.0297	47	0.0634	0.0942	0.1096	0.1129	0.1404	0.0906	0.1274	0.1133	0.1358	0.0784	0.0903	0.0801	0.0957	0.0831	0.1035	0.0944	0.1004	0.1227	0.0976	0.0915	0.0965	0.0922	0.1087	0.0993	0.1094	0.1108	0.0932	0.0848	0.0974	0.1261	0.0933	0.1288	0.1174	0.1504	0.1358	0.0695	0.1206	0.1431	0.0823	0.0944	0.1059	0.1393	0.093	0.0987	0.0803	0.079
48	Relative volume of grey matter in Lingual Gyrus	0.0285	48	0.0827	0.122	0.132	0.1537	0.1983	0.1437	0.1835	0.156	0.196	0.0943	0.1231	0.1035	0.1294	0.105	0.1276	0.1276	0.1448	0.1876	0.1483	0.1265	0.125	0.1251	0.1318	0.138	0.1738	0.1341	0.1291	0.119	0.1199	0.1546	0.1238	0.1798	0.1639	0.1844	0.2021	0.0856	0.174	0.186	0.1125	0.1344	0.1559	0.2092	0.1254	0.144	0.1193	0.099
49	Relative volume of grey matter in Temporal Fusiform Cortex, anterior division	0.0253	49	0.0751	0.1187	0.1192	0.1254	0.1976	0.1173	0.1576	0.1369	0.1522	0.0948	0.1049	0.0903	0.1152	0.0901	0.1094	0.1107	0.1264	0.1543	0.1122	0.0805	0.117	0.1071	0.1223	0.1256	0.1355	0.1116	0.1112	0.1039	0.1213	0.1625	0.1232	0.1406	0.1352	0.1678	0.1797	0.0845	0.1376	0.1692	0.0962	0.1213	0.1293	0.1675	0.1155	0.1222	0.123	0.0671
50	Relative volume of grey matter in Temporal Fusiform Cortex, posterior division	0.0308	50	0.0685	0.0926	0.0974	0.107	0.1421	0.099	0.1344	0.1165	0.1546	0.0862	0.0932	0.0803	0.0951	0.0826	0.1013	0.0915	0.1164	0.1483	0.0985	0.0975	0.1047	0.0856	0.1157	0.0992	0.1301	0.1076	0.0637	0.0805	0.1036	0.1313	0.0999	0.1256	0.1097	0.1465	0.1577	0.074	0.1103	0.1356	0.0946	0.0983	0.1191	0.1388	0.0921	0.1194	0.0936	0.0806
51	Relative volume of grey matter in Temporal Occipital Fusiform Cortex	0.0301	51	0.0847	0.1124	0.1253	0.1405	0.1784	0.1274	0.1418	0.1523	0.1715	0.0979	0.1305	0.1172	0.1207	0.1014	0.1198	0.1268	0.14	0.181	0.1393	0.1089	0.1163	0.1274	0.144	0.1165	0.138	0.1373	0.1107	0.1076	0.1197	0.171	0.1231	0.1765	0.1463	0.1826	0.1804	0.0953	0.1492	0.1799	0.1033	0.1156	0.1453	0.1739	0.12	0.1419	0.1024	0.0983
52	Relative volume of grey matter in Occipital Fusiform Gyrus	0.0284	52	0.0885	0.121	0.1407	0.1332	0.1984	0.1421	0.1838	0.1557	0.2004	0.0997	0.1406	0.1202	0.1387	0.1093	0.1385	0.1289	0.1439	0.1757	0.1385	0.1193	0.1359	0.1169	0.1434	0.1415	0.1577	0.1348	0.1169	0.1202	0.1262	0.1701	0.1264	0.1606	0.1571	0.1991	0.1951	0.0955	0.1737	0.1778	0.1173	0.1358	0.1614	0.1829	0.1328	0.1523	0.1315	0.1036
53	Relative volume of grey matter in Frontal Operculum Cortex	0.0283	53	0.0885	0.1413	0.1645	0.166	0.1916	0.157	0.2102	0.1865	0.2074	0.1271	0.1358	0.1323	0.138	0.0997	0.1303	0.1394	0.1027	0.1768	0.1469	0.1176	0.1547	0.1371	0.1592	0.1428	0.1797	0.1567	0.1368	0.1423	0.125	0.2086	0.151	0.1923	0.1495	0.2207	0.2058	0.1074	0.1743	0.2002	0.1149	0.1465	0.1589	0.2171	0.1425	0.1742	0.1412	0.1175
54	Relative volume of grey matter in Central Opercular Cortex	0.028	54	0.0627	0.0885	0.1079	0.1125	0.1544	0.1042	0.1345	0.1291	0.1425	0.082	0.0921	0.0849	0.0913	0.0869	0.1042	0.0963	0.1057	0.1453	0.0988	0.0966	0.0997	0.0878	0.1058	0.1067	0.1259	0.0978	0.0897	0.0895	0.0945	0.1219	0.1044	0.1259	0.1261	0.1595	0.1485	0.0838	0.1128	0.138	0.0788	0.0975	0.1109	0.1458	0.0949	0.1035	0.0885	0.0783
55	Relative volume of grey matter in Parietal Operculum Cortex	0.0284	55	0.0652	0.0959	0.1055	0.1322	0.1641	0.1137	0.1358	0.1315	0.1575	0.0872	0.1113	0.1003	0.119	0.0835	0.1123	0.1027	0.1261	0.1587	0.1096	0.1053	0.1056	0.0896	0.1198	0.1168	0.1409	0.1218	0.1046	0.0964	0.1093	0.1312	0.0942	0.1336	0.1319	0.1643	0.1598	0.0921	0.1303	0.1401	0.0988	0.1089	0.124	0.1552	0.0825	0.1085	0.0934	0.0849
56	Relative volume of grey matter in Planum Polare	0.028	56	0.0871	0.1219	0.1423	0.1371	0.1792	0.125	0.1861	0.1585	0.1839	0.1066	0.1261	0.1117	0.1222	0.088	0.1273	0.1145	0.1412	0.1701	0.1234	0.1133	0.0971	0.1162	0.133	0.1255	0.1658	0.1439	0.1106	0.1187	0.1215	0.1622	0.1207	0.1575	0.136	0.1936	0.1794	0.0996	0.1549	0.1763	0.1112	0.1272	0.135	0.1704	0.1171	0.15	0.1122	0.0914
57	Relative volume of grey matter in Heschls Gyrus (includes H1 and H2)	0.031	57	0.0653	0.105	0.1172	0.1171	0.1564	0.1098	0.1371	0.1203	0.1532	0.085	0.0988	0.0928	0.1027	0.0808	0.0999	0.0924	0.1179	0.1584	0.1029	0.097	0.0997	0.0846	0.1227	0.1127	0.1215	0.1176	0.0983	0.095	0.106	0.1435	0.0981	0.122	0.1179	0.1642	0.1463	0.0836	0.1184	0.1507	0.0917	0.0993	0.1167	0.1494	0.1027	0.1052	0.1008	0.0776
58	Relative volume of grey matter in Planum Temporale	0.0269	58	0.0602	0.0934	0.1053	0.1162	0.1562	0.1039	0.136	0.1143	0.1569	0.0781	0.0957	0.0872	0.1021	0.0819	0.0957	0.0897	0.1181	0.1564	0.1053	0.099	0.0913	0.0675	0.1046	0.1135	0.1227	0.1131	0.0923	0.0937	0.0992	0.1326	0.0924	0.137	0.1164	0.168	0.1472	0.0789	0.1257	0.1406	0.0974	0.1009	0.1104	0.1394	0.085	0.1013	0.0976	0.0724
59	Relative volume of grey matter in Supracalcarine Cortex	0.0307	59	0.0748	0.1	0.1023	0.1186	0.1635	0.1146	0.151	0.1306	0.1457	0.0874	0.1051	0.0918	0.1067	0.0891	0.1	0.0958	0.1223	0.1399	0.1098	0.102	0.1021	0.0926	0.1039	0.1154	0.145	0.105	0.1016	0.1016	0.0951	0.149	0.1128	0.1446	0.1344	0.1785	0.1555	0.0752	0.1302	0.1485	0.0885	0.104	0.1358	0.1659	0.0893	0.0755	0.0907	0.0809
60	Relative volume of grey matter in Occipital Pole	0.0307	60	0.0665	0.1126	0.1135	0.1115	0.178	0.1126	0.1456	0.1286	0.1699	0.0981	0.1055	0.0906	0.1151	0.0957	0.1099	0.1142	0.1277	0.1593	0.1321	0.1144	0.1145	0.1126	0.1209	0.1198	0.1342	0.1111	0.1101	0.1083	0.0983	0.1517	0.1154	0.1428	0.1241	0.1736	0.1617	0.056	0.1505	0.1574	0.1	0.1149	0.1287	0.1747	0.1141	0.121	0.1128	0.0929
61	Relative volume of grey matter in Thalamus	0.0303	61	0.0596	0.0986	0.1129	0.1084	0.1544	0.1025	0.1264	0.1099	0.1439	0.0826	0.0904	0.0856	0.1057	0.0821	0.0964	0.0917	0.1094	0.1324	0.1019	0.0842	0.0905	0.0821	0.1151	0.101	0.1159	0.0968	0.0954	0.0869	0.0958	0.1354	0.0993	0.1121	0.1178	0.1528	0.1514	0.0787	0.1237	0.1425	0.0751	0.0924	0.1199	0.1333	0.0955	0.1088	0.0856	0.0715
62	Relative volume of grey matter in Caudate	0.0265	62	0.07	0.118	0.1256	0.1341	0.1621	0.1261	0.1553	0.1436	0.1601	0.0925	0.1087	0.0922	0.1123	0.1019	0.1121	0.1019	0.1339	0.153	0.1137	0.1048	0.1105	0.1001	0.1211	0.1088	0.1521	0.1211	0.1062	0.1143	0.1018	0.1438	0.106	0.1372	0.1478	0.1574	0.1769	0.0884	0.1402	0.1583	0.0988	0.111	0.1297	0.162	0.1011	0.1178	0.1059	0.0894
63	Relative volume of grey matter in Putamen	0.0386	63	0.0593	0.0953	0.1059	0.112	0.1408	0.1014	0.1236	0.103	0.1399	0.0853	0.0917	0.082	0.0946	0.0895	0.0881	0.0866	0.1201	0.1298	0.1118	0.0962	0.077	0.0809	0.1079	0.0972	0.1281	0.1082	0.0871	0.093	0.0873	0.1246	0.0955	0.1307	0.1196	0.1356	0.1315	0.0704	0.1207	0.1334	0.087	0.1013	0.1047	0.142	0.0827	0.1043	0.0964	0.0759
64	Relative volume of grey matter in Pallidum	0.0247	64	0.0971	0.1494	0.1672	0.1675	0.2131	0.1678	0.1909	0.1899	0.2377	0.1364	0.1464	0.134	0.1517	0.1314	0.1473	0.1497	0.1778	0.2262	0.1647	0.1355	0.1417	0.14	0.1762	0.1802	0.1836	0.1653	0.1524	0.1495	0.1615	0.2004	0.1563	0.1982	0.1915	0.2058	0.2126	0.1155	0.2033	0.2012	0.1397	0.1726	0.1666	0.2236	0.1217	0.1741	0.1417	0.1173
65	Relative volume of grey matter in Hippocampus	0.0312	65	0.0583	0.1109	0.1269	0.1269	0.1473	0.1116	0.1518	0.1346	0.1479	0.0888	0.0941	0.087	0.1026	0.0883	0.1004	0.0976	0.1151	0.1408	0.1188	0.1001	0.0928	0.0962	0.1091	0.1104	0.1211	0.1148	0.0985	0.0827	0.1019	0.1493	0.108	0.1454	0.1266	0.1566	0.1522	0.0784	0.1351	0.1379	0.0806	0.1071	0.1151	0.1426	0.1048	0.1253	0.0966	0.0814
66	Relative volume of grey matter in Amygdala	0.0284	66	0.0679	0.1227	0.1396	0.1142	0.1766	0.1193	0.1713	0.1363	0.1667	0.1002	0.0972	0.0925	0.1106	0.0843	0.1146	0.1089	0.1103	0.1525	0.1253	0.1114	0.1048	0.0896	0.1323	0.1225	0.1482	0.1177	0.1081	0.1031	0.1154	0.162	0.1231	0.156	0.1413	0.1605	0.1559	0.0816	0.1448	0.1649	0.0887	0.1228	0.1273	0.1625	0.109	0.126	0.1144	0.0769
67	Relative volume of grey matter in Ventral Striatum	0.0446	67	0.0515	0.0854	0.096	0.1091	0.1382	0.0852	0.1227	0.1035	0.1254	0.0843	0.0961	0.0859	0.1007	0.0762	0.0854	0.0776	0.1064	0.1288	0.1038	0.0769	0.0886	0.0766	0.1002	0.0976	0.1065	0.0972	0.079	0.0756	0.0814	0.1151	0.0932	0.1334	0.1099	0.1314	0.1264	0.0686	0.1101	0.1126	0.0768	0.0944	0.1047	0.1403	0.0873	0.1044	0.0893	0.0603
68	Relative volume of grey matter in I-IV Cerebellum	0.0315	68	0.0597	0.0935	0.1038	0.111	0.148	0.0978	0.1296	0.1161	0.134	0.0867	0.0896	0.0848	0.1045	0.0849	0.1033	0.0875	0.1208	0.1399	0.1038	0.0877	0.0949	0.0889	0.1062	0.1032	0.1292	0.1009	0.0854	0.0838	0.0915	0.1406	0.1029	0.1274	0.1179	0.1394	0.1353	0.0779	0.1184	0.1403	0.0853	0.1011	0.1173	0.1264	0.0956	0.1163	0.0986	0.0825
69	Relative volume of grey matter in V Cerebellum	0.0357	69	0.0673	0.0966	0.1038	0.1158	0.1582	0.1005	0.1337	0.1185	0.1391	0.081	0.0932	0.0819	0.1074	0.0869	0.1016	0.0922	0.1083	0.1445	0.1033	0.0917	0.0923	0.0898	0.1003	0.1118	0.13	0.1071	0.0911	0.0899	0.0855	0.1256	0.0906	0.1186	0.1155	0.1391	0.1414	0.0839	0.1228	0.139	0.0812	0.0967	0.122	0.1274	0.0874	0.118	0.091	0.0896
70	Relative volume of grey matter in VI Cerebellum	0.0343	70	0.0665	0.0971	0.1085	0.1073	0.1639	0.1017	0.1225	0.1159	0.1433	0.0837	0.0961	0.0831	0.1026	0.0758	0.0921	0.0921	0.1027	0.147	0.1037	0.089	0.0816	0.0839	0.0983	0.1016	0.1273	0.1099	0.0952	0.0871	0.0976	0.1237	0.1044	0.1332	0.1144	0.1386	0.1418	0.0837	0.1307	0.1282	0.0811	0.0939	0.121	0.1393	0.0812	0.1161	0.0835	0.0798
71	Relative volume of grey matter in Crus I Cerebellum	0.0325	71	0.0599	0.0929	0.0945	0.096	0.1393	0.0945	0.1241	0.1199	0.1293	0.0766	0.0892	0.0745	0.0901	0.0704	0.0861	0.0888	0.1053	0.1404	0.0954	0.0871	0.0868	0.0813	0.0984	0.0943	0.1209	0.1102	0.087	0.0888	0.093	0.1172	0.0865	0.1205	0.1074	0.1424	0.1327	0.0692	0.126	0.127	0.0728	0.0844	0.1099	0.1352	0.0829	0.1005	0.0813	0.0771
72	Relative volume of grey matter in Crus II Cerebellum	0.0334	72	0.0656	0.0947	0.0985	0.1099	0.1362	0.0956	0.1375	0.1115	0.1366	0.08	0.0943	0.0812	0.0999	0.0785	0.0937	0.0871	0.107	0.1373	0.1035	0.0956	0.0934	0.0911	0.1105	0.1072	0.1286	0.1067	0.0919	0.095	0.1058	0.122	0.1035	0.1283	0.1204	0.1582	0.1404	0.0843	0.1304	0.1306	0.0787	0.0969	0.1215	0.1401	0.0842	0.111	0.0955	0.0744
73	Relative volume of grey matter in VIIb Cerebellum	0.0343	73	0.064	0.0934	0.1041	0.1129	0.1447	0.1019	0.1399	0.1163	0.1415	0.0843	0.0942	0.0784	0.1024	0.0779	0.0924	0.0877	0.1093	0.1424	0.1014	0.0913	0.0948	0.0871	0.1112	0.1114	0.1322	0.1121	0.0945	0.0989	0.0983	0.1242	0.105	0.1323	0.1207	0.1655	0.1456	0.087	0.1299	0.131	0.078	0.0994	0.1239	0.1453	0.0848	0.1199	0.0929	0.0753
74	Relative volume of grey matter in VIIIa Cerebellum	0.0338	74	0.0635	0.0974	0.1114	0.1102	0.1669	0.1059	0.1468	0.124	0.1487	0.0905	0.1043	0.0818	0.1105	0.086	0.0903	0.0873	0.1124	0.1432	0.1098	0.0923	0.0891	0.0857	0.1042	0.1104	0.1344	0.1116	0.0963	0.0993	0.0985	0.1279	0.1073	0.1398	0.1215	0.1696	0.1461	0.0861	0.1314	0.1316	0.0803	0.0972	0.118	0.1417	0.0869	0.1258	0.0972	0.0842
75	Relative volume of grey matter in VIIIb Cerebellum	0.0298	75	0.0595	0.1069	0.1071	0.1108	0.1665	0.1097	0.1402	0.1279	0.1457	0.0906	0.1015	0.0873	0.1093	0.086	0.0934	0.0919	0.1124	0.1441	0.1092	0.0886	0.0848	0.0828	0.107	0.1062	0.1306	0.1044	0.089	0.0895	0.0965	0.1253	0.1059	0.1345	0.1134	0.1768	0.1435	0.0753	0.1311	0.132	0.0844	0.1028	0.1061	0.1549	0.092	0.1187	0.0977	0.0787
76	Relative volume of grey matter in IX Cerebellum	0.0357	76	0.0596	0.094	0.1022	0.1032	0.1466	0.0997	0.1422	0.123	0.1403	0.0834	0.0966	0.0891	0.0953	0.0756	0.0967	0.0894	0.1097	0.1434	0.1033	0.0849	0.0851	0.0773	0.103	0.093	0.1214	0.0993	0.0822	0.0865	0.0987	0.1292	0.1031	0.134	0.1196	0.1804	0.1428	0.0724	0.1246	0.1241	0.0809	0.1023	0.1014	0.1517	0.0875	0.111	0.0881	0.0741
77	Relative volume of grey matter in X Cerebellum	0.0325	77	0.058	0.0857	0.1101	0.1115	0.1444	0.0979	0.1424	0.1176	0.149	0.086	0.094	0.0838	0.1132	0.0884	0.0965	0.0986	0.1058	0.1431	0.1024	0.0947	0.1002	0.0915	0.1126	0.1051	0.12	0.1185	0.1061	0.0869	0.1044	0.1188	0.1028	0.133	0.1225	0.1595	0.1418	0.0837	0.1305	0.1486	0.0835	0.0976	0.1076	0.1636	0.097	0.1095	0.0917	0.0837
78	Relative volume of grey matter in Brain-Stem	0.0289	78	0.0716	0.1092	0.1235	0.1252	0.178	0.1096	0.1753	0.1363	0.1614	0.1057	0.1062	0.083	0.1379	0.0979	0.1117	0.1158	0.121	0.154	0.12	0.0977	0.1214	0.0959	0.1388	0.1195	0.1435	0.111	0.1091	0.1085	0.1251	0.1588	0.1199	0.1671	0.1406	0.1901	0.1926	0.0895	0.1563	0.1538	0.0901	0.1298	0.1393	0.1844	0.1231	0.1448	0.1087	0.0917
79	Relative volume of grey matter in Vermis VI Cerebellum	0.0318	79	0.0715	0.1072	0.1068	0.1189	0.1654	0.1115	0.1414	0.1401	0.1508	0.088	0.0989	0.0901	0.1186	0.0893	0.1023	0.0989	0.1276	0.1583	0.1216	0.1082	0.1025	0.1012	0.1202	0.1212	0.1372	0.1066	0.1093	0.1051	0.1031	0.1569	0.1098	0.1277	0.125	0.1465	0.1565	0.0865	0.1386	0.1409	0.0898	0.1098	0.1203	0.1433	0.1044	0.1246	0.1077	0.0958
80	Relative volume of grey matter in Vermis Crus I Cerebellum	0.0228	80	0.1221	0.1894	0.2203	0.2299	0.2947	0.2154	0.2805	0.2853	0.2786	0.1618	0.2185	0.1789	0.2072	0.1707	0.1914	0.1792	0.2242	0.2541	0.1927	0.2031	0.174	0.1798	0.2189	0.186	0.2329	0.2733	0.2029	0.1804	0.1867	0.3086	0.2089	0.2729	0.2361	0.3505	0.3251	0.1672	0.2594	0.2844	0.1734	0.2025	0.252	0.3261	0.2028	0.2404	0.1864	0.1573
81	Relative volume of grey matter in Vermis Crus II Cerebellum	0.0312	81	0.073	0.1147	0.128	0.1258	0.1735	0.1174	0.1561	0.137	0.1704	0.0957	0.1075	0.1025	0.115	0.0906	0.1075	0.1117	0.139	0.157	0.1266	0.1028	0.1025	0.1078	0.1301	0.1172	0.1418	0.1119	0.106	0.1092	0.118	0.174	0.1188	0.1468	0.1421	0.1665	0.174	0.0926	0.1459	0.142	0.0886	0.1092	0.1192	0.1679	0.1094	0.1293	0.111	0.0838
82	Relative volume of grey matter in Vermis VIIb Cerebellum	0.033	82	0.0632	0.1132	0.1076	0.1205	0.1617	0.1028	0.1444	0.1238	0.1509	0.0838	0.0911	0.0805	0.1156	0.0795	0.0954	0.096	0.1201	0.1508	0.1064	0.0925	0.084	0.0892	0.1086	0.1142	0.1381	0.1121	0.0981	0.0908	0.1022	0.1379	0.1052	0.1331	0.1214	0.1509	0.1535	0.0828	0.131	0.1303	0.0798	0.1069	0.1164	0.152	0.0874	0.1238	0.0951	0.0814
83	Relative volume of grey matter in Vermis VIIIa Cerebellum	0.0385	83	0.0625	0.097	0.1051	0.1103	0.171	0.106	0.1505	0.1219	0.1434	0.0809	0.0897	0.0781	0.1002	0.08	0.095	0.0913	0.1195	0.1441	0.099	0.0862	0.091	0.0779	0.1074	0.1065	0.125	0.1153	0.0965	0.0824	0.0945	0.1315	0.0946	0.132	0.1168	0.1403	0.1455	0.074	0.1288	0.1218	0.0802	0.1012	0.1081	0.1466	0.0806	0.1162	0.0874	0.0806
84	Relative volume of grey matter in Vermis VIIIb Cerebellum	0.0393	84	0.0561	0.093	0.0971	0.1042	0.1406	0.0987	0.1429	0.1198	0.1309	0.0785	0.079	0.0709	0.0969	0.0749	0.0911	0.0887	0.114	0.146	0.1024	0.0828	0.0794	0.0731	0.103	0.0988	0.1245	0.1026	0.0869	0.0831	0.0934	0.1253	0.0919	0.1265	0.1165	0.153	0.1328	0.0727	0.1319	0.1265	0.0788	0.0951	0.1024	0.1455	0.0787	0.1092	0.0815	0.0706
85	Relative volume of grey matter in Vermis IX Cerebellum	0.0332	85	0.0655	0.0906	0.1048	0.1066	0.1527	0.1043	0.1549	0.1295	0.1465	0.0907	0.0947	0.0841	0.1038	0.0801	0.1019	0.0917	0.1203	0.1636	0.1058	0.0898	0.0863	0.0856	0.1052	0.1038	0.1324	0.111	0.0906	0.0898	0.0986	0.1285	0.1008	0.132	0.1185	0.1729	0.1524	0.0704	0.1327	0.1301	0.0842	0.1037	0.1115	0.1577	0.0846	0.1119	0.0903	0.077
86	Relative volume of grey matter in Vermis X Cerebellum	0.0297	86	0.0664	0.0935	0.1105	0.11	0.1714	0.0952	0.1476	0.1249	0.1399	0.0941	0.0996	0.0886	0.1001	0.0931	0.1064	0.0931	0.1063	0.1334	0.1068	0.0922	0.093	0.0855	0.1064	0.1049	0.1268	0.1056	0.0999	0.0976	0.097	0.1359	0.1089	0.1282	0.1162	0.1621	0.1559	0.0707	0.1423	0.14	0.0899	0.0997	0.1175	0.1542	0.0925	0.1038	0.1045	0.0777
Panel C. Significant estimates at the 5% level.
	Trait	h2	rg	1	2	3	4	5	6	7	8	9	10	11	12	13	14	15	16	17	18	19	20	21	22	23	24	25	26	27	28	29	30	31	32	33	34	35	36	37	38	39	40	41	42	43	44	45	46
1	Height	0.4845	1	1	-0.1344			-0.2254					0.1278		-0.1405	0.2098				0.2772			0.1986			-0.1666													-0.1314	0.3481		0.1919	0.1706
2	Body-mass index (logarithm)	0.1611	2	-0.1344	1																																			-0.3135
3	Educational attainment	0.1277	3			1							0.69606																		0.25047
4	Visual memory	0.1133	4				1	0.6929					-0.511				-0.2348			-0.3625
5	Reaction time	0.061	5	-0.2254			0.6929	1					-0.3523																											-0.5299
6	Neuroticism	0.1254	6						1	-0.5527	0.7122
7	Subjective well-being	0.0686	7						-0.5527	1	-0.6941
8	Depression	0.0877	8						0.7122	-0.6941	1																							-0.3404
9	Alcohol drinks per week (logarithm)	0.0655	9									1									-0.55937																0.79353
10	Intelligence	0.2315	10	0.1278		0.69606	-0.511	-0.3523					1			0.2116				0.3484
11	Grey matter volume	0.166	11											1	0.7657					0.2696																		0.4767									0.2727		-0.2945
12	Grey + white matter volume	0.2344	12	-0.1405										0.7657	1		-0.1998			0.2749		-0.2606		-0.1931									-0.338					0.3287	0.1869			-0.1887							-0.2128
13	Relative volume of grey matter in Frontal Pole	0.1545	13	0.2098									0.2116			1		0.4133	0.5822			0.2526							-0.3061										-0.2535									0.2898
14	Relative volume of grey matter in Insular Cortex	0.233	14				-0.2348								-0.1998		1	0.3374		0.3206		0.2492		0.33	0.1789										-0.2697						0.3383	0.1982	0.2734					0.3205
15	Relative volume of grey matter in Superior Frontal Gyrus	0.1548	15													0.4133	0.3374	1				0.4921		0.4306				-0.3391				-0.2536		-0.2396	-0.4567	-0.4766			-0.2485		0.5496					-0.22
16	Relative volume of grey matter in Middle Frontal Gyrus	0.1715	16													0.5822			1																								0.3476	0.4902			0.3486
17	Relative volume of grey matter in Inferior Frontal Gyrus, pars triangularis	0.1049	17	0.2772			-0.3625						0.3484	0.2696	0.2749		0.3206			1	0.6908																											0.3889
18	Relative volume of grey matter in Inferior Frontal Gyrus, pars opercularis	0.0747	18									-0.55937								0.6908	1																			0.7493
19	Relative volume of grey matter in Precentral Gyrus	0.1318	19												-0.2606	0.2526	0.2492	0.4921				1		0.3021		0.3479						0.3106						-0.3686	-0.2783	0.4888	0.4001
20	Relative volume of grey matter in Temporal Pole	0.1883	20	0.1986																			1	0.4402		0.4605			0.4972											0.346									0.4595
21	Relative volume of grey matter in Superior Temporal Gyrus, anterior division	0.1549	21												-0.1931		0.33	0.4306				0.3021	0.4402	1	0.4688	0.3951	0.2543					-0.2987		-0.3067									0.2658			-0.2372
22	Relative volume of grey matter in Superior Temporal Gyrus, posterior division	0.1869	22														0.1789							0.4688	1		0.3946
23	Relative volume of grey matter in Middle Temporal Gyrus, anterior division	0.1278	23	-0.1666																		0.3479	0.4605	0.3951		1	0.4422		0.6193																				0.252
24	Relative volume of grey matter in Middle Temporal Gyrus, posterior division	0.1384	24																					0.2543	0.3946	0.4422	1	0.3737		0.4584							0.4667									0.2168
25	Relative volume of grey matter in Middle Temporal Gyrus, temporooccipital part	0.0965	25															-0.3391									0.3737	1			0.6345				0.656	0.7552		0.5795	-0.3043	0.3958									-0.29
26	Relative volume of grey matter in Inferior Temporal Gyrus, anterior division	0.1252	26													-0.3061							0.4972			0.6193			1	0.3334		0.3225																-0.2248
27	Relative volume of grey matter in Inferior Temporal Gyrus, posterior division	0.1653	27																								0.4584		0.3334	1	0.3686
28	Relative volume of grey matter in Inferior Temporal Gyrus, temporooccipital part	0.1718	28			0.25047																						0.6345		0.3686	1					0.47168			-0.41308
29	Relative volume of grey matter in Postcentral Gyrus	0.1606	29															-0.2536				0.3106		-0.2987					0.3225			1	0.4765	0.6602	0.4434											0.2107	0.2792
30	Relative volume of grey matter in Superior Parietal Lobule	0.0776	30												-0.338																	0.4765	1	0.42817	0.66927				-0.37732								-0.45741
31	Relative volume of grey matter in Supramarginal Gyrus, anterior division	0.1439	31								-0.3404							-0.2396						-0.3067								0.6602	0.42817	1	0.7771										0.5273	0.3898
32	Relative volume of grey matter in Supramarginal Gyrus, posterior division	0.0787	32														-0.2697	-0.4567										0.656				0.4434	0.66927	0.7771	1	0.8767								0.4333
33	Relative volume of grey matter in Angular Gyrus	0.1067	33															-0.4766										0.7552			0.47168				0.8767	1		0.7045	-0.3223
34	Relative volume of grey matter in Lateral Occipital Cortex, superior division	0.0598	34									0.79353															0.4667										1							-0.6645	0.5793
35	Relative volume of grey matter in Lateral Occipital Cortex, inferior division	0.07	35											0.4767	0.3287							-0.3686						0.5795								0.7045		1	0.327			-0.4676
36	Relative volume of grey matter in Intracalcarine Cortex	0.288	36	-0.1314											0.1869	-0.2535		-0.2485				-0.2783						-0.3043			-0.41308		-0.37732			-0.3223		0.327	1	-0.4617		-0.2448		-0.2313	-0.3221		0.4731	-0.2445
37	Relative volume of grey matter in Frontal Medial Cortex	0.0889	37	0.3481	-0.3135			-0.5299													0.7493	0.4888	0.346					0.3958											-0.4617	1	0.528		0.5038
38	Relative volume of grey matter in Juxtapositional Lobule Cortex (formerly Supplementary M	0.0736	38														0.3383	0.5496				0.4001																		0.528	1		0.4852	0.5691
39	Relative volume of grey matter in Subcallosal Cortex	0.2382	39	0.1919											-0.1887		0.1982																					-0.4676	-0.2448			1						0.4667
40	Relative volume of grey matter in Paracingulate Gyrus	0.1423	40	0.1706													0.2734		0.3476					0.2658																0.5038	0.4852		1	0.4256
41	Relative volume of grey matter in Cingulate Gyrus, anterior division	0.1109	41																0.4902																0.4333		-0.6645		-0.2313		0.5691		0.4256	1			0.353
42	Relative volume of grey matter in Cingulate Gyrus, posterior division	0.0707	42																															0.5273			0.5793		-0.3221						1	0.5553
43	Relative volume of grey matter in Precuneous Cortex	0.1781	43															-0.22						-0.2372			0.2168					0.2107		0.3898											0.5553	1	0.4355
44	Relative volume of grey matter in Cuneal Cortex	0.1098	44											0.2727					0.3486													0.2792	-0.45741						0.4731					0.353		0.4355	1	-0.3526
45	Relative volume of grey matter in Frontal Orbital Cortex	0.1822	45													0.2898	0.3205			0.3889									-0.2248										-0.2445			0.4667					-0.3526	1
46	Relative volume of grey matter in Parahippocampal Gyrus, anterior division	0.2607	46											-0.2945	-0.2128								0.4595			0.252		-0.29																					1
47	Relative volume of grey matter in Parahippocampal Gyrus, posterior division	0.2622	47											-0.2415					-0.249					-0.2073				-0.2154						-0.2119
48	Relative volume of grey matter in Lingual Gyrus	0.1319	48													-0.4098			-0.2838											-0.3715	-0.41482								0.4312					-0.3695		-0.2485
49	Relative volume of grey matter in Temporal Fusiform Cortex, anterior division	0.1619	49	0.1798											-0.239				-0.2731				0.6959						0.4397	0.3733																			0.5899
50	Relative volume of grey matter in Temporal Fusiform Cortex, posterior division	0.2459	50	0.1527															-0.1799				0.2186							0.6535	0.36237								-0.2248	0.2619								0.2169
51	Relative volume of grey matter in Temporal Occipital Fusiform Cortex	0.1533	51														-0.2871					-0.3939	-0.2192								0.35386								-0.3321
52	Relative volume of grey matter in Occipital Fusiform Gyrus	0.1292	52													-0.3288	-0.2682														-0.31303								0.3864			-0.345						-0.2626
53	Relative volume of grey matter in Frontal Operculum Cortex	0.1094	53														0.413			0.6746	0.4873			0.3292										-0.3104									0.4
54	Relative volume of grey matter in Central Opercular Cortex	0.2257	54	0.1338													0.3016	0.2242				0.2213		0.3499	0.3108		0.2725		0.2531	0.2335		0.3408	0.26444			0.2813						0.2512	0.4139			0.2951
55	Relative volume of grey matter in Parietal Operculum Cortex	0.195	55								-0.2878						0.238								0.4404				0.3319			0.2359		0.3156												0.3728	0.2441	0.1962
56	Relative volume of grey matter in Planum Polare	0.1484	56							-0.3992							0.334	0.3102			0.4993			0.4237	0.2375					0.4386	0.28014									0.3313			0.3385						-0.1916
57	Relative volume of grey matter in Heschls Gyrus (includes H1 and H2)	0.2195	57														0.3358	0.2308		0.2767				0.3083	0.3564																	0.1857				0.2661			-0.1684
58	Relative volume of grey matter in Planum Temporale	0.2249	58														0.2799							0.2809	0.5823				0.2246													0.2139				0.1994
59	Relative volume of grey matter in Supracalcarine Cortex	0.2024	59											0.2192		-0.2819		-0.2613	0.2091				-0.2118										-0.44178					0.3228	0.4615					0.319	-0.3557	0.356	0.7319	-0.3437
60	Relative volume of grey matter in Occipital Pole	0.1903	60													-0.2724	-0.2144	-0.2749							-0.2684		-0.2573	-0.3113			-0.21445								0.8067	-0.4636		-0.3104					0.4966
61	Relative volume of grey matter in Thalamus	0.2625	61		-0.2993									-0.4999	-0.2791							0.2212							0.2428																0.2863				0.2255
62	Relative volume of grey matter in Caudate	0.1763	62	-0.2019																			-0.2635	-0.2675									-0.28778				-0.3622			-0.327			-0.2457
63	Relative volume of grey matter in Putamen	0.2762	63											-0.2075		-0.269							-0.2122	-0.2104		-0.2825	-0.3037	-0.3172		-0.2016	-0.22897	-0.1916	-0.27585		-0.2875	-0.2533			0.1429	-0.3938
64	Relative volume of grey matter in Pallidum	0.0893	64	-0.2758																											-0.3573
65	Relative volume of grey matter in Hippocampus	0.2177	65											-0.358					-0.3608											-0.2085																			0.3245
66	Relative volume of grey matter in Amygdala	0.1754	66											-0.2473														-0.3211			-0.22817				-0.4042	-0.3359													0.2075
67	Relative volume of grey matter in Ventral Striatum	0.3202	67													-0.2283			-0.3267				-0.2208	-0.281		-0.3125	-0.281	-0.3262			-0.29766			-0.2195	-0.4155			-0.2685		-0.284				-0.2935
68	Relative volume of grey matter in I-IV Cerebellum	0.26	68											-0.2104		-0.3487		-0.2075	-0.3629							-0.2633	-0.2614		-0.2663	-0.4044	-0.27257			-0.2115	-0.2911								-0.2939	-0.4219		-0.1997	-0.3353	-0.2128
69	Relative volume of grey matter in V Cerebellum	0.2572	69											-0.253		-0.4633	-0.1885		-0.3934	-0.271						-0.3169	-0.3453		-0.2695	-0.4287	-0.24633				-0.262			-0.3494					-0.3857	-0.5778		-0.2135	-0.2502	-0.2951
70	Relative volume of grey matter in VI Cerebellum	0.2623	70													-0.5051	-0.3711		-0.4082	-0.2226		-0.3348				-0.3099	-0.2359			-0.2319	-0.28401	-0.192	-0.2742			-0.2398		-0.3061					-0.3842	-0.5635		-0.202		-0.3255
71	Relative volume of grey matter in Crus I Cerebellum	0.2948	71											0.1823	0.2127	-0.4077	-0.2878		-0.342			-0.4432		-0.1776		-0.1933	-0.1855			-0.2314							-0.2876	-0.3041		-0.3006	-0.3412		-0.3041	-0.3227			-0.2297	-0.2546
72	Relative volume of grey matter in Crus II Cerebellum	0.2577	72													-0.2302	-0.2356	-0.1901	-0.2042	-0.246		-0.2141	-0.2524	-0.2149		-0.2415				-0.3679	-0.24671									-0.3676			-0.1994					-0.2709
73	Relative volume of grey matter in VIIb Cerebellum	0.2486	73					-0.3726			0.2356			-0.2679	-0.1689		-0.2225		-0.2279				-0.2459			-0.3054				-0.3175	-0.22784									-0.3224				-0.3309				-0.2625
74	Relative volume of grey matter in VIIIa Cerebellum	0.2309	74					-0.4869	0.2136		0.3135			-0.3112			-0.2477		-0.3076				-0.2006	-0.1853		-0.3963	-0.3022			-0.3217	-0.22785				-0.3104								-0.2529	-0.5705		-0.2416		-0.2308
75	Relative volume of grey matter in VIIIb Cerebellum	0.2413	75	0.1247					0.2234		0.3098			-0.2699		-0.2163	-0.2709	-0.2696	-0.2861					-0.2199		-0.4525	-0.4373	-0.2572	-0.2688	-0.2307	-0.2158		-0.36154		-0.2859		-0.4508						-0.3477	-0.4655			-0.2708
76	Relative volume of grey matter in IX Cerebellum	0.2764	76										0.1769			-0.2119	-0.3242	-0.2728	-0.2874				-0.2146	-0.2618		-0.3932	-0.3107		-0.2032	-0.3509	-0.17893		-0.29142				-0.4168						-0.2925	-0.3964		-0.2512	-0.3032
77	Relative volume of grey matter in X Cerebellum	0.2435	77														-0.2352	-0.2193				-0.2053				-0.3307	-0.2781		-0.256		-0.17704						-0.3211	-0.4147			-0.2918						-0.2225
78	Relative volume of grey matter in Brain-Stem	0.1751	78												0.3362												-0.2644	-0.376			-0.24109					-0.3361		-0.4591				-0.2274		-0.4508
79	Relative volume of grey matter in Vermis VI Cerebellum	0.2068	79										0.3457			-0.2977			-0.2583							-0.2528					-0.28704													-0.4519
80	Relative volume of grey matter in Vermis Crus I Cerebellum	0.0479	80																										0.5371													-0.4779
81	Relative volume of grey matter in Vermis Crus II Cerebellum	0.1733	81						0.2369								-0.2295														-0.29901							-0.3703				-0.2094		-0.255
82	Relative volume of grey matter in Vermis VIIb Cerebellum	0.2246	82													-0.2762	-0.2981		-0.4209			-0.2278				-0.2545	-0.2578				-0.32496							-0.4454					-0.3342	-0.463	-0.3341	-0.2024		-0.2141
83	Relative volume of grey matter in Vermis VIIIa Cerebellum	0.2609	83					-0.3853			0.2676			-0.1994			-0.3239		-0.3304							-0.2688	-0.3249				-0.18667				-0.3437			-0.317					-0.2404	-0.4894		-0.2697	-0.2856	-0.228
84	Relative volume of grey matter in Vermis VIIIb Cerebellum	0.2978	84						0.2211		0.2561						-0.2682	-0.1802	-0.2082				-0.2176	-0.169		-0.3871	-0.3687			-0.2498			-0.25291				-0.3191							-0.3641		-0.24	-0.2667
85	Relative volume of grey matter in Vermis IX Cerebellum	0.2359	85					-0.3315						-0.222		-0.3317	-0.2974		-0.3497				-0.2024	-0.1867		-0.4152	-0.3991			-0.4225	-0.18551	-0.2037			-0.2634	-0.2382							-0.267	-0.4516		-0.3635	-0.3212
86	Relative volume of grey matter in Vermis X Cerebellum	0.2289	86	-0.1393				-0.4831								-0.2776			-0.3344				-0.2343			-0.2852	-0.2314			-0.304	-0.31704				-0.2545	-0.2656								-0.263	-0.3733	-0.2832	-0.2962		-0.2124
[truncated: 40 more columns]
