# Supplementary material for: Multivariate analysis reveals shared genetic architecture of brain morphology and human behavior
Source: Commun Biol. 2021 Oct 12;4:1180. doi: 10.1038/s42003-021-02712-y (PMC8511103; doi:10.1038/s42003-021-02712-y)
Supplement: Supplementary file 9 — Supplemental Data 6 [file 42003_2021_2712_MOESM9_ESM.xlsx]

## Sheet: Data 6
Supplementary Data 6. The heritability of and genetic correlations across 86 traits in 20,190 unrelated ‘white British’ individuals from the UK Biobank as estimated using MGREML (relative volumes). LDAK-Thin GRM.
Panel A. Point estimates.
	Trait	h2	rg	1	2	3	4	5	6	7	8	9	10	11	12	13	14	15	16	17	18	19	20	21	22	23	24	25	26	27	28	29	30	31	32	33	34	35	36	37	38	39	40	41	42	43	44	45	46
1	Height	0.519083	1	1	-0.166247	0.0713718	-0.0855384	-0.169127	0.000632292	-0.0532022	-0.0213397	0.0311473	0.124835	-0.0209182	-0.0638811	0.06601	-0.0259654	-0.0293853	-0.000237204	0.0715701	0.0540847	-0.0842677	0.0353115	0.0169158	-0.00453572	-0.0533717	-0.0884679	-0.00107701	0.00772662	-0.0666081	0.0331351	-0.0214354	0.0584691	-0.0189228	0.0589583	0.0592716	0.0300665	-0.0228684	-0.0607241	0.130584	-0.0464563	0.0917192	0.0370996	-0.109839	-0.103813	0.0491821	-0.0431674	0.0450182	0.0469335
2	Body-mass index (logarithm)	0.237358	2	-0.166247	1	-0.264209	0.0105262	0.17444	-0.0268571	0.0547609	0.169707	-0.0629312	-0.19363	-0.0536786	-0.0775533	-0.0937996	-0.0180105	0.0936118	0.00928768	0.0184854	0.0358439	-0.0663812	0.0958625	-0.0341694	-0.0312183	-0.0131282	0.0267459	-0.00718004	-0.06988	0.0874918	-0.0570156	-0.0245265	0.237701	0.0185488	-0.0447076	0.00286741	0.00834898	0.0460536	0.0184295	-0.0830762	0.0723493	0.00815891	0.0319521	-0.0693524	-0.094362	0.0545515	0.119626	0.0438934	0.0923761
3	Educational attainment	0.192616	3	0.0713718	-0.264209	1	-0.173451	-0.0704913	-0.123636	-0.128439	-0.139296	-0.0917259	0.691301	-0.0170007	-0.0359726	0.0465452	-0.0333979	-0.176986	-0.0894076	0.0382508	0.126291	0.109386	0.0376393	0.0169512	0.0361874	0.0754284	0.042258	0.0389605	-0.0413234	-0.00855577	-0.0427933	0.00701059	-0.00498927	-0.0158148	-0.0172385	0.071299	-0.0870256	-0.046808	0.0284513	0.0891799	-0.0449327	0.0315024	-0.0871729	0.0106045	0.140429	0.0394157	-0.0649774	0.023197	0.0364097
4	Visual memory	0.117752	4	-0.0855384	0.0105262	-0.173451	1	0.250567	0.152059	0.222643	0.0777846	0.0568027	-0.507173	-0.0307758	-0.0234568	-0.119318	-0.104873	0.0995366	0.00437121	-0.127719	0.130155	0.0503046	0.00253388	0.0406255	0.0183328	-0.0395241	0.0990469	0.0826723	0.020814	-0.0448765	0.0563379	0.0249144	0.00819064	-0.125586	0.00765895	0.0637371	0.0422196	-0.0302555	0.00637393	-0.0360548	-0.00607363	0.00708449	-0.139122	0.0522351	-0.0095901	-0.0657369	0.0383687	0.0184279	0.0328387
5	Reaction time	0.130433	5	-0.169127	0.17444	-0.0704913	0.250567	1	0.0906375	0.116882	-0.0515404	0.0852959	-0.22506	0.0381675	-0.0535648	-0.0485621	-0.0688653	0.0533494	0.0256058	-0.125866	-0.128931	0.166369	0.0219038	0.0193063	-0.0291105	0.0822699	0.00503762	0.184813	0.119283	0.0567857	0.0950597	0.139338	0.019817	-0.0807618	-0.0607124	0.0140811	0.0276255	0.0533362	-0.00232321	-0.0847952	0.166201	-0.0568858	-0.0109277	0.0359493	0.058913	0.100184	0.150498	0.00913375	-0.0721389
6	Neuroticism	0.124115	6	0.000632292	-0.0268571	-0.123636	0.152059	0.0906375	1	-0.527415	0.635992	-0.149066	-0.0229975	-0.095481	-0.065388	-0.0316459	0.0423038	0.0776505	-0.0981128	-0.00827615	-0.07583	-0.0569856	-0.0446882	0.0624527	0.00593178	-0.064517	-0.113477	-0.0319007	0.0786994	-0.041493	-0.0852854	0.0397259	0.0427013	-0.0681564	-0.0814321	-0.0963429	0.0878973	-0.0127662	-0.0674924	0.0643827	-0.0136711	0.0282352	-0.016606	-0.080411	-0.0450694	-0.00151705	-0.0579146	0.0786557	0.0220645
7	Subjective well-being	0.101377	7	-0.0532022	0.0547609	-0.128439	0.222643	0.116882	-0.527415	1	-0.463878	0.184354	-0.136847	-0.00255373	-0.00329179	0.0812171	-0.0426734	0.0250821	0.220565	-0.0688582	0.037719	0.0694577	-0.0546653	0.0712059	0.0872692	-0.0724356	0.0739717	0.0981887	-0.0589556	0.000447191	0.152911	-0.00270106	0.0786685	0.125363	0.0636143	0.0808484	0.10561	-0.153613	-0.0689244	-0.0949777	-0.0652049	0.051308	-0.0604878	0.0655064	0.0129075	-0.0787709	0.041344	0.0644274	-0.0700469
8	Depression	0.0926623	8	-0.0213397	0.169707	-0.139296	0.0777846	-0.0515404	0.635992	-0.463878	1	-0.144211	-0.0739941	-0.0738594	-0.0350177	-0.0348635	0.0513104	0.0456946	-0.0143287	-0.0392652	0.0118686	-0.0969186	-0.00365877	0.0964201	-0.0619416	-0.0234049	-0.117411	-0.130534	-0.0217759	-0.00271186	-0.142374	-0.0410552	0.00160171	-0.104739	-0.15418	-0.0891566	-0.0497938	0.043095	0.0627732	0.0589105	0.0024979	0.0865276	0.0455778	-0.0225088	-0.0497864	0.0273169	0.0522127	-0.0671894	0.152998
9	Alcohol drinks per week (logarithm)	0.116939	9	0.0311473	-0.0629312	-0.0917259	0.0568027	0.0852959	-0.149066	0.184354	-0.144211	1	-0.0489003	-0.10598	-0.0614117	-0.0636368	-0.010812	0.00154312	-0.0216318	-0.167105	-0.0975227	-0.0196215	-0.106661	-0.00765702	-0.0493626	-0.111586	0.0269313	0.0750346	-0.0980325	0.159869	-0.00242882	0.0626508	0.0358356	0.0800639	0.101722	-0.0126052	0.228324	0.176049	-0.0423803	0.00965163	-0.036846	-0.0223724	0.0122082	-0.0323614	-0.0516814	0.0480824	-0.111146	-0.0923282	-0.0993611
10	Intelligence	0.272156	10	0.124835	-0.19363	0.691301	-0.507173	-0.22506	-0.0229975	-0.136847	-0.0739941	-0.0489003	1	0.0358917	0.0339373	0.135526	0.057896	-0.0803958	0.0329496	0.121335	0.0246264	0.0233264	0.0641129	0.101923	0.0728339	0.0955625	-0.0640108	-0.0311367	0.0111495	-0.0502473	-0.0288471	-0.0631989	-0.0623581	-0.00376865	-0.0712554	-0.0324355	-0.00701701	-0.0548174	-0.0812691	0.169414	-0.0250707	0.0777444	-0.0202345	0.0079143	-0.00920016	0.021357	-0.0430748	0.0266041	0.0389551
11	Grey matter volume	0.292107	11	-0.0209182	-0.0536786	-0.0170007	-0.0307758	0.0381675	-0.095481	-0.00255373	-0.0738594	-0.10598	0.0358917	1	0.785357	0.113848	-0.126615	0.050472	0.05279	0.153118	0.178032	0.0703248	-0.0216144	-0.0208771	0.0276168	0.074664	0.107515	0.12693	-0.0578808	-0.0100105	0.0787352	0.0755499	-0.0728994	0.103993	0.11559	0.195151	0.0852497	0.229853	0.0767715	-0.0227686	0.0219581	-0.063045	0.0564177	-0.107108	-0.0179755	0.160219	0.156783	0.0848866	-0.194364
12	Grey + white matter volume	0.323766	12	-0.0638811	-0.0775533	-0.0359726	-0.0234568	-0.0535648	-0.065388	-0.00329179	-0.0350177	-0.0614117	0.0339373	0.785357	1	0.0573453	-0.123387	0.00434242	0.0463156	0.115721	0.166242	-0.051842	-0.0541137	-0.0745917	-0.0457685	0.0543736	-0.00996764	0.0610782	-0.071369	-0.0821883	-0.0358689	-0.0585262	-0.169081	-0.0113757	-0.0530027	0.0438507	0.122133	0.146409	0.112762	-0.0799169	-0.0636575	-0.120517	0.0312979	-0.109163	-0.0109174	0.0439545	0.065956	0.0170705	-0.172093
13	Relative volume of grey matter in Frontal Pole	0.206658	13	0.06601	-0.0937996	0.0465452	-0.119318	-0.0485621	-0.0316459	0.0812171	-0.0348635	-0.0636368	0.135526	0.113848	0.0573453	1	0.18771	0.328355	0.507635	0.244872	0.164468	0.214343	0.0163144	0.107971	0.0244043	0.0644682	-0.045725	-0.0619898	-0.191535	-0.0676354	0.119324	-0.0739558	0.0227503	-0.0468248	-0.090486	-0.0383806	0.173261	-0.0243273	-0.142219	0.265987	0.117443	0.135712	0.249214	0.0677679	-0.0343807	-0.0389909	-0.0889773	0.308258	-0.0384727
14	Relative volume of grey matter in Insular Cortex	0.373224	14	-0.0259654	-0.0180105	-0.0333979	-0.104873	-0.0688653	0.0423038	-0.0426734	0.0513104	-0.010812	0.057896	-0.126615	-0.123387	0.18771	1	0.256109	-0.0654376	0.354357	0.128995	0.0493516	0.106291	0.257393	0.0789416	0.0930571	0.0200247	-0.074901	0.0925515	0.00742284	0.0447012	-0.0397699	-0.00149655	-0.0479717	-0.175917	-0.0871037	-0.0606498	0.0550481	-0.0811718	0.0814061	0.158583	0.243354	0.225774	0.0221406	-0.0154077	-0.0459445	-0.0569941	0.267424	-0.0342833
15	Relative volume of grey matter in Superior Frontal Gyrus	0.199588	15	-0.0293853	0.0936118	-0.176986	0.0995366	0.0533494	0.0776505	0.0250821	0.0456946	0.00154312	-0.0803958	0.050472	0.00434242	0.328355	0.256109	1	0.199818	0.129197	0.0713738	0.342009	0.056132	0.292467	-0.080213	0.186901	-0.124685	-0.246115	-0.0515598	0.0268936	-0.0738094	-0.213729	-0.148941	-0.262913	-0.403656	-0.402291	-0.092456	-0.0646631	-0.132248	0.0805816	0.617935	0.0935956	0.119747	0.0400703	-0.223873	-0.148704	0.0125396	0.163237	-0.0771061
16	Relative volume of grey matter in Middle Frontal Gyrus	0.247939	16	-0.000237204	0.00928768	-0.0894076	0.00437121	0.0256058	-0.0981128	0.220565	-0.0143287	-0.0216318	0.0329496	0.05279	0.0463156	0.507635	-0.0654376	0.199818	1	0.130953	0.115226	0.257485	0.0436666	-0.0523036	-0.0649162	0.0813336	-0.0270092	-0.114992	0.0438492	0.0193389	-0.10659	-0.0872292	-0.0357342	-0.119141	-0.182429	-0.130921	0.000758157	-0.0848753	0.0859726	0.101059	0.127555	0.179592	0.294862	0.340628	-0.0235097	0.0924879	0.165027	-0.0474424	-0.0473656
17	Relative volume of grey matter in Inferior Frontal Gyrus, pars triangularis	0.138431	17	0.0715701	0.0184854	0.0382508	-0.127719	-0.125866	-0.00827615	-0.0688582	-0.0392652	-0.167105	0.121335	0.153118	0.115721	0.244872	0.354357	0.129197	0.130953	1	0.581332	0.091717	0.0834301	0.0857763	-0.0451584	0.171092	-0.0807398	-0.139279	0.0990661	-0.0273459	-0.105934	-0.133486	-0.129394	-0.0865163	-0.17896	-0.148904	-0.0512197	0.153163	0.0979508	-0.0375033	0.178193	0.0647657	0.105937	-0.0764619	-0.103173	0.0859076	0.138284	0.385031	-0.0772095
18	Relative volume of grey matter in Inferior Frontal Gyrus, pars opercularis	0.133886	18	0.0540847	0.0358439	0.126291	0.130155	-0.128931	-0.07583	0.037719	0.0118686	-0.0975227	0.0246264	0.178032	0.166242	0.164468	0.128995	0.0713738	0.115226	0.581332	1	0.129934	0.13462	0.092285	0.0638331	0.118638	0.0511393	0.00190842	0.0495748	-0.0197766	-0.128925	-0.0546484	-0.101634	-0.0990997	-0.0112589	0.113686	-0.0458052	0.14139	0.0214696	0.280239	0.179066	0.0308403	0.18233	0.00166485	0.0113186	0.0686207	-0.00826671	0.300229	-0.0718227
19	Relative volume of grey matter in Precentral Gyrus	0.194397	19	-0.0842677	-0.0663812	0.109386	0.0503046	0.166369	-0.0569856	0.0694577	-0.0969186	-0.0196215	0.0233264	0.0703248	-0.051842	0.214343	0.0493516	0.342009	0.257485	0.091717	0.129934	1	0.0599765	0.0668679	-0.0206811	0.0254866	-0.0624966	-0.117959	0.0600784	0.141594	-0.0649612	0.332935	-0.072394	-0.0274179	-0.116321	-0.165699	-0.0572792	-0.0705904	-0.0733439	0.192171	0.434457	0.0456119	0.156448	0.133801	-0.0981826	-0.155976	0.0713306	0.0847679	-0.0809503
20	Relative volume of grey matter in Temporal Pole	0.292389	20	0.0353115	0.0958625	0.0376393	0.00253388	0.0219038	-0.0446882	-0.0546653	-0.00365877	-0.106661	0.0641129	-0.0216144	-0.0541137	0.0163144	0.106291	0.056132	0.0436666	0.0834301	0.13462	0.0599765	1	0.405406	0.0114917	0.526709	0.0699018	-0.135744	0.579757	0.1825	-0.0687218	0.0544654	-0.109207	-0.0607039	-0.0350149	0.0508387	0.0251436	-0.0346687	-0.0925503	0.291023	0.107656	-0.0657527	0.0867324	-0.0175924	-0.139772	-0.00647559	0.073423	0.144494	0.416888
21	Relative volume of grey matter in Superior Temporal Gyrus, anterior division	0.186291	21	0.0169158	-0.0341694	0.0169512	0.0406255	0.0193063	0.0624527	0.0712059	0.0964201	-0.00765702	0.101923	-0.0208771	-0.0745917	0.107971	0.257393	0.292467	-0.0523036	0.0857763	0.092285	0.0668679	0.405406	1	0.484682	0.337216	0.160432	-0.0255275	0.232123	0.129166	0.0485844	-0.196693	-0.147119	-0.232825	-0.13114	-0.0380454	0.0244241	-0.0289724	-0.160809	0.151486	0.0643106	-0.0821685	0.129479	-0.142711	-0.274071	-0.157613	0.0354938	0.040449	0.143165
22	Relative volume of grey matter in Superior Temporal Gyrus, posterior division	0.23796	22	-0.00453572	-0.0312183	0.0361874	0.0183328	-0.0291105	0.00593178	0.0872692	-0.0619416	-0.0493626	0.0728339	0.0276168	-0.0457685	0.0244043	0.0789416	-0.080213	-0.0649162	-0.0451584	0.0638331	-0.0206811	0.0114917	0.484682	1	-0.0137304	0.436274	0.246631	0.0260906	-0.0266366	0.258931	0.0234252	0.0497763	0.0117933	0.234314	0.167275	0.0548697	0.114406	-0.150205	0.0644132	-0.0542998	0.0148921	0.0210549	-0.0393221	-0.0228645	-0.0895879	-0.0394622	-0.0479318	0.0103351
23	Relative volume of grey matter in Middle Temporal Gyrus, anterior division	0.184403	23	-0.0533717	-0.0131282	0.0754284	-0.0395241	0.0822699	-0.064517	-0.0724356	-0.0234049	-0.111586	0.0955625	0.074664	0.0543736	0.0644682	0.0930571	0.186901	0.0813336	0.171092	0.118638	0.0254866	0.526709	0.337216	-0.0137304	1	0.269577	-0.165781	0.637702	0.252574	-0.221176	-0.0368338	-0.0667379	-0.0114481	-0.0862314	0.00401619	0.101297	-0.0613144	0.0419543	0.116265	0.0301934	0.0411892	-0.0207646	-0.0552606	-0.0148878	0.0642655	0.0929733	0.0938472	0.279241
24	Relative volume of grey matter in Middle Temporal Gyrus, posterior division	0.231884	24	-0.0884679	0.0267459	0.042258	0.0990469	0.00503762	-0.113477	0.0739717	-0.117411	0.0269313	-0.0640108	0.107515	-0.00996764	-0.045725	0.0200247	-0.124685	-0.0270092	-0.0807398	0.0511393	-0.0624966	0.0699018	0.160432	0.436274	0.269577	1	0.469101	0.0445447	0.313247	0.273926	0.0722398	0.0151168	0.128478	0.258727	0.321798	0.122522	0.153089	-0.146477	0.0580081	-0.132248	-0.0259573	-0.117126	0.0732132	0.148286	0.021477	-0.183943	-0.00975246	0.0157929
25	Relative volume of grey matter in Middle Temporal Gyrus, temporooccipital part	0.173731	25	-0.00107701	-0.00718004	0.0389605	0.0826723	0.184813	-0.0319007	0.0981887	-0.130534	0.0750346	-0.0311367	0.12693	0.0610782	-0.0619898	-0.074901	-0.246115	-0.114992	-0.139279	0.00190842	-0.117959	-0.135744	-0.0255275	0.246631	-0.165781	0.469101	1	-0.176098	0.153309	0.650812	0.233211	0.0958498	0.295908	0.560605	0.648535	0.200024	0.458589	-0.224446	0.0922196	-0.172827	-0.0388605	-0.115127	0.115953	0.129155	-0.0391831	-0.0597599	-0.164436	-0.160611
26	Relative volume of grey matter in Inferior Temporal Gyrus, anterior division	0.209856	26	0.00772662	-0.06988	-0.0413234	0.020814	0.119283	0.0786994	-0.0589556	-0.0217759	-0.0980325	0.0111495	-0.0578808	-0.071369	-0.191535	0.0925515	-0.0515598	0.0438492	0.0990661	0.0495748	0.0600784	0.579757	0.232123	0.0260906	0.637702	0.0445447	-0.176098	1	0.357209	-0.161431	0.105006	-0.0298282	-0.00818686	-0.0721401	-0.0420441	-0.0373062	-0.00193277	0.0433857	0.142991	0.00346388	-0.00687727	0.12948	-0.0547951	-0.0348402	0.0482415	0.101482	-0.0169793	0.195581
27	Relative volume of grey matter in Inferior Temporal Gyrus, posterior division	0.215732	27	-0.0666081	0.0874918	-0.00855577	-0.0448765	0.0567857	-0.041493	0.000447191	-0.00271186	0.159869	-0.0502473	-0.0100105	-0.0821883	-0.0676354	0.00742284	0.0268936	0.0193389	-0.0273459	-0.0197766	0.141594	0.1825	0.129166	-0.0266366	0.252574	0.313247	0.153309	0.357209	1	0.17217	0.131347	-0.103034	0.144487	-0.00479542	0.0165453	-0.0204194	0.120893	-0.064022	0.0314004	-0.0171671	-0.0798908	-0.0480023	-0.0911373	0.0619569	0.00168291	0.0713983	0.110192	-0.123375
28	Relative volume of grey matter in Inferior Temporal Gyrus, temporooccipital part	0.233849	28	0.0331351	-0.0570156	-0.0427933	0.0563379	0.0950597	-0.0852854	0.152911	-0.142374	-0.00242882	-0.0288471	0.0787352	-0.0358689	0.119324	0.0447012	-0.0738094	-0.10659	-0.105934	-0.128925	-0.0649612	-0.0687218	0.0485844	0.258931	-0.221176	0.273926	0.650812	-0.161431	0.17217	1	0.0705673	0.0928886	0.0986254	0.296786	0.337864	0.248323	0.423529	-0.339948	0.0261675	-0.00195308	-0.0125586	-0.150119	-0.0800227	0.0412574	-0.10562	-0.06579	0.108347	-0.0329272
29	Relative volume of grey matter in Postcentral Gyrus	0.191487	29	-0.0214354	-0.0245265	0.00701059	0.0249144	0.139338	0.0397259	-0.00270106	-0.0410552	0.0626508	-0.0631989	0.0755499	-0.0585262	-0.0739558	-0.0397699	-0.213729	-0.0872292	-0.133486	-0.0546484	0.332935	0.0544654	-0.196693	0.0234252	-0.0368338	0.0722398	0.233211	0.105006	0.131347	0.0705673	1	0.342113	0.572103	0.497185	0.298068	0.226924	0.00297953	-0.0903912	0.198876	-0.0650571	-0.00885674	-0.0283225	-0.0809721	-0.0151544	0.0984038	0.0503109	0.00739428	0.0378066
30	Relative volume of grey matter in Superior Parietal Lobule	0.144675	30	0.0584691	0.237701	-0.00498927	0.00819064	0.019817	0.0427013	0.0786685	0.00160171	0.0358356	-0.0623581	-0.0728994	-0.169081	0.0227503	-0.00149655	-0.148941	-0.0357342	-0.129394	-0.101634	-0.072394	-0.109207	-0.147119	0.0497763	-0.0667379	0.0151168	0.0958498	-0.0298282	-0.103034	0.0928886	0.342113	1	0.295724	0.425253	0.199824	0.211487	-0.0764955	-0.120729	0.000680234	-0.115643	0.0340511	-0.0255001	-0.0566778	0.136312	0.210968	-0.0879161	0.0456017	0.0737354
31	Relative volume of grey matter in Supramarginal Gyrus, anterior division	0.174466	31	-0.0189228	0.0185488	-0.0158148	-0.125586	-0.0807618	-0.0681564	0.125363	-0.104739	0.0800639	-0.00376865	0.103993	-0.0113757	-0.0468248	-0.0479717	-0.262913	-0.119141	-0.0865163	-0.0990997	-0.0274179	-0.0607039	-0.232825	0.0117933	-0.0114481	0.128478	0.295908	-0.00818686	0.144487	0.0986254	0.572103	0.295724	1	0.74603	0.434925	0.174285	0.0955582	-0.0714784	0.0615332	-0.123092	-0.0158947	-0.114289	0.0220013	0.0538941	0.187474	0.139784	-0.0272387	-0.0494712
32	Relative volume of grey matter in Supramarginal Gyrus, posterior division	0.143394	32	0.0589583	-0.0447076	-0.0172385	0.00765895	-0.0607124	-0.0814321	0.0636143	-0.15418	0.101722	-0.0712554	0.11559	-0.0530027	-0.090486	-0.175917	-0.403656	-0.182429	-0.17896	-0.0112589	-0.116321	-0.0350149	-0.13114	0.234314	-0.0862314	0.258727	0.560605	-0.0721401	-0.00479542	0.296786	0.497185	0.425253	0.74603	1	0.748139	0.223491	0.179444	-0.207389	0.105321	-0.191091	-0.0990334	-0.0912935	0.152231	0.177148	0.16573	-0.0130723	-0.118694	-0.017273
33	Relative volume of grey matter in Angular Gyrus	0.168303	33	0.0592716	0.00286741	0.071299	0.0637371	0.0140811	-0.0963429	0.0808484	-0.0891566	-0.0126052	-0.0324355	0.195151	0.0438507	-0.0383806	-0.0871037	-0.402291	-0.130921	-0.148904	0.113686	-0.165699	0.0508387	-0.0380454	0.167275	0.00401619	0.321798	0.648535	-0.0420441	0.0165453	0.337864	0.298068	0.199824	0.434925	0.748139	1	0.254399	0.2554	-0.306861	0.0811233	-0.258657	-0.0335041	-0.119536	0.118768	0.300493	0.213919	-0.0300181	-0.115369	0.00953155
34	Relative volume of grey matter in Lateral Occipital Cortex, superior division	0.132804	34	0.0300665	0.00834898	-0.0870256	0.0422196	0.0276255	0.0878973	0.10561	-0.0497938	0.228324	-0.00701701	0.0852497	0.122133	0.173261	-0.0606498	-0.092456	0.000758157	-0.0512197	-0.0458052	-0.0572792	0.0251436	0.0244241	0.0548697	0.101297	0.122522	0.200024	-0.0373062	-0.0204194	0.248323	0.226924	0.211487	0.174285	0.223491	0.254399	1	0.0931843	-0.182594	0.0822342	-0.10384	0.0011659	-0.057529	-0.189274	0.283353	0.159108	-0.0991127	0.0111908	0.0736025
35	Relative volume of grey matter in Lateral Occipital Cortex, inferior division	0.172688	35	-0.0228684	0.0460536	-0.046808	-0.0302555	0.0533362	-0.0127662	-0.153613	0.043095	0.176049	-0.0548174	0.229853	0.146409	-0.0243273	0.0550481	-0.0646631	-0.0848753	0.153163	0.14139	-0.0705904	-0.0346687	-0.0289724	0.114406	-0.0613144	0.153089	0.458589	-0.00193277	0.120893	0.423529	0.00297953	-0.0764955	0.0955582	0.179444	0.2554	0.0931843	1	0.288966	0.0479235	0.0414938	-0.111795	0.0523956	-0.211117	-0.0903649	-0.0639626	0.114951	-0.0688782	-0.132577
36	Relative volume of grey matter in Intracalcarine Cortex	0.417213	36	-0.0607241	0.0184295	0.0284513	0.00637393	-0.00232321	-0.0674924	-0.0689244	0.0627732	-0.0423803	-0.0812691	0.0767715	0.112762	-0.142219	-0.0811718	-0.132248	0.0859726	0.0979508	0.0214696	-0.0733439	-0.0925503	-0.160809	-0.150205	0.0419543	-0.146477	-0.224446	0.0433857	-0.064022	-0.339948	-0.0903912	-0.120729	-0.0714784	-0.207389	-0.306861	-0.182594	0.288966	1	-0.140292	-0.0605416	-0.0717049	0.113514	-0.125338	-0.0611337	0.150405	0.409411	-0.0991709	-0.108493
37	Relative volume of grey matter in Frontal Medial Cortex	0.174886	37	0.130584	-0.0830762	0.0891799	-0.0360548	-0.0847952	0.0643827	-0.0949777	0.0589105	0.00965163	0.169414	-0.0227686	-0.0799169	0.265987	0.0814061	0.0805816	0.101059	-0.0375033	0.280239	0.192171	0.291023	0.151486	0.0644132	0.116265	0.0580081	0.0922196	0.142991	0.0314004	0.0261675	0.198876	0.000680234	0.0615332	0.105321	0.0811233	0.0822342	0.0479235	-0.140292	1	0.17477	0.184443	0.315083	-0.157685	-0.0287204	-0.0137666	-0.0594193	0.121675	0.207869
38	Relative volume of grey matter in Juxtapositional Lobule Cortex (formerly Supplementary M	0.113067	38	-0.0464563	0.0723493	-0.0449327	-0.00607363	0.166201	-0.0136711	-0.0652049	0.0024979	-0.036846	-0.0250707	0.0219581	-0.0636575	0.117443	0.158583	0.617935	0.127555	0.178193	0.179066	0.434457	0.107656	0.0643106	-0.0542998	0.0301934	-0.132248	-0.172827	0.00346388	-0.0171671	-0.00195308	-0.0650571	-0.115643	-0.123092	-0.191091	-0.258657	-0.10384	0.0414938	-0.0605416	0.17477	1	0.0701537	0.421959	0.203261	-0.134913	0.115664	0.11647	0.125406	-0.0766946
39	Relative volume of grey matter in Subcallosal Cortex	0.321167	39	0.0917192	0.00815891	0.0315024	0.00708449	-0.0568858	0.0282352	0.051308	0.0865276	-0.0223724	0.0777444	-0.063045	-0.120517	0.135712	0.243354	0.0935956	0.179592	0.0647657	0.0308403	0.0456119	-0.0657527	-0.0821685	0.0148921	0.0411892	-0.0259573	-0.0388605	-0.00687727	-0.0798908	-0.0125586	-0.00885674	0.0340511	-0.0158947	-0.0990334	-0.0335041	0.0011659	-0.111795	-0.0717049	0.184443	0.0701537	1	0.156404	0.159985	0.0557496	0.0851911	-0.0372399	0.366711	0.0296005
40	Relative volume of grey matter in Paracingulate Gyrus	0.229411	40	0.0370996	0.0319521	-0.0871729	-0.139122	-0.0109277	-0.016606	-0.0604878	0.0455778	0.0122082	-0.0202345	0.0564177	0.0312979	0.249214	0.225774	0.119747	0.294862	0.105937	0.18233	0.156448	0.0867324	0.129479	0.0210549	-0.0207646	-0.117126	-0.115127	0.12948	-0.0480023	-0.150119	-0.0283225	-0.0255001	-0.114289	-0.0912935	-0.119536	-0.057529	0.0523956	0.113514	0.315083	0.421959	0.156404	1	0.22684	-0.154473	0.0821697	0.123484	-0.032062	-0.147399
41	Relative volume of grey matter in Cingulate Gyrus, anterior division	0.195608	41	-0.109839	-0.0693524	0.0106045	0.0522351	0.0359493	-0.080411	0.0655064	-0.0225088	-0.0323614	0.0079143	-0.107108	-0.109163	0.0677679	0.0221406	0.0400703	0.340628	-0.0764619	0.00166485	0.133801	-0.0175924	-0.142711	-0.0393221	-0.0552606	0.0732132	0.115953	-0.0547951	-0.0911373	-0.0800227	-0.0809721	-0.0566778	0.0220013	0.152231	0.118768	-0.189274	-0.211117	-0.125338	-0.157685	0.203261	0.159985	0.22684	1	0.25587	0.0735711	0.0504569	-0.198899	-0.096286
42	Relative volume of grey matter in Cingulate Gyrus, posterior division	0.19026	42	-0.103813	-0.094362	0.140429	-0.0095901	0.058913	-0.0450694	0.0129075	-0.0497864	-0.0516814	-0.00920016	-0.0179755	-0.0109174	-0.0343807	-0.0154077	-0.223873	-0.0235097	-0.103173	0.0113186	-0.0981826	-0.139772	-0.274071	-0.0228645	-0.0148878	0.148286	0.129155	-0.0348402	0.0619569	0.0412574	-0.0151544	0.136312	0.0538941	0.177148	0.300493	0.283353	-0.0903649	-0.0611337	-0.0287204	-0.134913	0.0557496	-0.154473	0.25587	1	0.415752	-0.133207	-0.0560922	-0.0201912
43	Relative volume of grey matter in Precuneous Cortex	0.244173	43	0.0491821	0.0545515	0.0394157	-0.0657369	0.100184	-0.00151705	-0.0787709	0.0273169	0.0480824	0.021357	0.160219	0.0439545	-0.0389909	-0.0459445	-0.148704	0.0924879	0.0859076	0.0686207	-0.155976	-0.00647559	-0.157613	-0.0895879	0.0642655	0.021477	-0.0391831	0.0482415	0.00168291	-0.10562	0.0984038	0.210968	0.187474	0.16573	0.213919	0.159108	-0.0639626	0.150405	-0.0137666	0.115664	0.0851911	0.0821697	0.0735711	0.415752	1	0.421001	0.0480527	0.0599303
44	Relative volume of grey matter in Cuneal Cortex	0.206064	44	-0.0431674	0.119626	-0.0649774	0.0383687	0.150498	-0.0579146	0.041344	0.0522127	-0.111146	-0.0430748	0.156783	0.065956	-0.0889773	-0.0569941	0.0125396	0.165027	0.138284	-0.00826671	0.0713306	0.073423	0.0354938	-0.0394622	0.0929733	-0.183943	-0.0597599	0.101482	0.0713983	-0.06579	0.0503109	-0.0879161	0.139784	-0.0130723	-0.0300181	-0.0991127	0.114951	0.409411	-0.0594193	0.11647	-0.0372399	0.123484	0.0504569	-0.133207	0.421001	1	-0.0708742	-0.0909173
45	Relative volume of grey matter in Frontal Orbital Cortex	0.262673	45	0.0450182	0.0438934	0.023197	0.0184279	0.00913375	0.0786557	0.0644274	-0.0671894	-0.0923282	0.0266041	0.0848866	0.0170705	0.308258	0.267424	0.163237	-0.0474424	0.385031	0.300229	0.0847679	0.144494	0.040449	-0.0479318	0.0938472	-0.00975246	-0.164436	-0.0169793	0.110192	0.108347	0.00739428	0.0456017	-0.0272387	-0.118694	-0.115369	0.0111908	-0.0688782	-0.0991709	0.121675	0.125406	0.366711	-0.032062	-0.198899	-0.0560922	0.0480527	-0.0708742	1	0.0856381
46	Relative volume of grey matter in Parahippocampal Gyrus, anterior division	0.288839	46	0.0469335	0.0923761	0.0364097	0.0328387	-0.0721389	0.0220645	-0.0700469	0.152998	-0.0993611	0.0389551	-0.194364	-0.172093	-0.0384727	-0.0342833	-0.0771061	-0.0473656	-0.0772095	-0.0718227	-0.0809503	0.416888	0.143165	0.0103351	0.279241	0.0157929	-0.160611	0.195581	-0.123375	-0.0329272	0.0378066	0.0737354	-0.0494712	-0.017273	0.00953155	0.0736025	-0.132577	-0.108493	0.207869	-0.0766946	0.0296005	-0.147399	-0.096286	-0.0201912	0.0599303	-0.0909173	0.0856381	1
47	Relative volume of grey matter in Parahippocampal Gyrus, posterior division	0.292689	47	-0.00193472	0.0134669	0.0746147	-0.0115872	-0.121004	-0.0265395	-0.151892	0.0573062	-0.0617537	0.0136778	-0.17734	-0.155037	-0.0913322	0.0119926	-0.0328218	-0.213686	-0.0554419	0.00105133	4.7505e-05	-0.0800396	-0.0973297	0.0210216	-0.0592483	0.101608	-0.0405019	0.00819033	0.0132839	0.0303612	-0.0312218	-0.0256537	-0.167593	-0.0521	-0.0641704	-0.0500574	-0.114301	-0.0193925	-0.00670038	0.0299493	-0.084427	-0.0170302	0.0351761	0.039532	-0.0466069	-0.057732	-0.0428676	0.107478
48	Relative volume of grey matter in Lingual Gyrus	0.228785	48	0.0534475	0.00852449	0.121969	0.0519729	0.0403457	-0.0393274	-0.129657	0.0195269	0.109038	0.0328093	-0.0845025	-0.0932935	-0.336403	-0.10538	-0.172199	-0.198934	-0.108582	-0.0743728	-0.0539258	-0.0474534	-0.153316	-0.0433691	-0.00036255	-0.0160684	-0.0980461	0.0312467	-0.185617	-0.263921	0.0358735	0.055309	-0.0375045	-0.068746	-0.0906696	0.00562381	0.164429	0.425361	0.0224977	-0.0172982	-0.0874441	-0.116436	-0.0788308	-0.0227913	0.0110843	0.125185	-0.145286	0.134281
49	Relative volume of grey matter in Temporal Fusiform Cortex, anterior division	0.247764	49	0.12476	0.0421241	-0.00210672	-0.0117525	-0.0191039	0.151081	-0.0794185	0.151996	-0.125519	0.0880518	-0.104048	-0.159266	-0.135729	0.0496242	-0.0365641	-0.0967466	-0.0389059	0.0869376	0.0445764	0.66245	0.415174	0.074915	0.354654	-0.0819343	-0.0826802	0.530587	0.256429	-0.0404499	0.139076	-0.0354251	0.00943477	0.0368265	0.135098	0.0274661	-0.051648	-0.161927	0.268373	0.0453751	-0.0534637	-0.00715774	-0.104101	-0.0890886	0.0230694	-0.026183	0.0797422	0.58019
50	Relative volume of grey matter in Temporal Fusiform Cortex, posterior division	0.322606	50	0.0984222	0.00131489	0.0432551	-0.0533032	-0.0552555	0.0299167	-0.0230842	0.0201066	0.0115383	0.0637684	0.0070087	-0.0453242	0.0227821	0.0406301	0.076335	-0.08401	-0.0664053	0.00749947	0.0823969	0.10816	0.271534	0.12742	-0.0199493	0.0615301	0.161383	0.122003	0.631217	0.289198	0.0635275	0.0345284	0.0356963	0.100665	0.114905	-0.00927959	0.107261	-0.231278	0.0558137	0.117329	-0.0858831	0.00136756	-0.0974127	-0.0681307	-0.0470789	-0.104039	0.120153	-0.0363079
51	Relative volume of grey matter in Temporal Occipital Fusiform Cortex	0.229103	51	0.0221278	-0.0554079	0.0844069	0.0875429	0.027321	0.0682008	-0.00186418	-0.0102546	0.0260253	0.039972	0.0121843	-0.0803547	-0.191706	-0.191351	-0.121815	-0.222452	-0.144691	-0.0816067	-0.131699	-0.188289	-0.0279268	0.172144	-0.228515	0.1652	0.314983	-0.206517	-0.0858375	0.252895	0.0486248	0.110735	0.0735712	0.274513	0.232913	0.0157091	-0.0573684	-0.29664	-0.0852443	-0.08011	-0.112564	-0.31675	0.100761	0.0520407	-0.067622	-0.137552	-0.172012	-0.0976952
52	Relative volume of grey matter in Occipital Fusiform Gyrus	0.207421	52	0.0289492	-0.0436985	-0.0445955	0.0298003	-0.00585025	0.0292582	-0.184519	0.0787347	0.0952678	-0.0685882	0.108074	0.0557503	-0.192031	-0.207448	-0.191749	-0.0493232	-0.0447903	0.0760132	-0.119896	0.0298422	-0.233146	-0.126883	-0.054475	-0.0846884	-0.171753	-0.00547003	-0.106115	-0.255795	0.0162215	-0.0318826	-0.0445544	-0.00285202	-0.121233	-0.0416499	0.164957	0.454551	-0.00631158	-0.0491097	-0.139113	0.0271998	-0.0867837	-0.0185198	0.0116709	0.175316	-0.0551067	-0.0479717
53	Relative volume of grey matter in Frontal Operculum Cortex	0.222921	53	0.075569	-0.034986	0.0291462	-0.122987	-0.112656	-0.0633489	0.0103972	-0.0969539	-0.150042	0.0885198	0.114548	0.115358	0.267151	0.527325	0.164399	0.138628	0.723707	0.512804	0.0761489	0.183008	0.244414	0.0366446	0.168019	-0.0682014	-0.209834	0.165352	-0.0353635	-0.150076	-0.0738704	-0.0348895	-0.133004	-0.203328	-0.0946691	-0.0943233	-0.041337	0.0290406	0.142848	0.239497	0.0783197	0.33957	-0.0878792	-0.0745206	0.0937507	0.112089	0.315015	0.0306589
54	Relative volume of grey matter in Central Opercular Cortex	0.262396	54	0.0561172	-0.0586335	0.00379504	-0.00708431	-0.0176709	0.0208022	0.0576941	0.0478025	-0.0692921	0.0603387	0.233406	0.133596	0.17181	0.283267	0.101798	0.152006	0.0577521	0.238294	0.160844	0.0465855	0.342704	0.333172	0.145536	0.142937	-0.0342591	0.163657	0.0893071	0.0854896	0.242314	0.0312012	0.119056	0.0243109	0.125702	0.116555	0.00411577	-0.0508836	0.0775663	0.0702123	0.198663	0.26248	-0.0573405	0.0281165	0.163987	0.0510782	0.0942364	-0.0497716
55	Relative volume of grey matter in Parietal Operculum Cortex	0.263816	55	0.0392071	-0.0394762	-0.00758783	-0.0912471	0.00136828	0.00828944	0.100255	-0.047817	-0.00701089	0.0634692	0.104826	0.0712645	0.0561526	0.220419	-0.00229166	-0.0164029	0.0936831	0.115256	-0.0874517	-0.118187	-0.0593707	0.145621	0.0969255	-0.0378323	-0.105316	0.11367	0.0733815	0.0223979	0.0809426	0.0952986	0.405346	0.0799887	-0.0586551	-0.0200555	-0.0326831	0.0244668	0.035592	0.0256555	0.160924	0.0802279	-0.126814	0.0744935	0.247778	0.141588	0.128735	-0.100709
56	Relative volume of grey matter in Planum Polare	0.284845	56	-0.0584793	-0.0793612	0.0127291	0.0327912	-0.0294563	0.140794	-0.0733589	0.11983	0.0698506	0.00338724	0.048241	0.00169639	-0.0453574	0.369692	0.0640041	-0.0855418	0.0521913	0.191875	0.033644	0.0967201	0.464613	0.392414	-0.189615	0.120829	0.235568	0.112633	0.225571	0.211558	-0.0389257	-0.0914485	-0.0779873	0.0648398	0.095628	-0.0494795	0.131923	-0.124574	0.132896	0.0764179	-0.0575061	0.202481	0.00393545	0.0165182	-0.0211853	-0.0178703	0.00487348	-0.124308
57	Relative volume of grey matter in Heschls Gyrus (includes H1 and H2)	0.303612	57	0.0282871	-0.0952209	-0.0128427	-0.0807742	-0.0680407	0.0264677	0.132084	-0.0156501	-0.0660802	0.0895995	0.096044	0.0245825	-0.0394186	0.270241	0.0981534	-0.0600108	0.150582	0.143935	0.0480787	-0.135574	0.217519	0.176299	0.0879171	-0.112124	-0.126357	0.198655	0.136186	0.016346	0.0416034	0.000159521	0.107732	-0.107936	-0.139355	-0.0801812	-0.0368756	0.0957321	-0.0385383	-0.0745818	0.127049	0.0597949	-0.113406	0.0107353	0.123162	0.249175	0.105109	-0.11432
58	Relative volume of grey matter in Planum Temporale	0.266631	58	-0.0138358	-0.0328078	0.010845	-0.0560817	0.0160609	-0.00317635	0.113346	-0.0708496	0.0203442	0.0847876	0.04746	-0.0513903	-0.0116922	0.191928	0.0981997	-0.0873034	0.169177	0.106611	-0.0170399	-0.115824	0.180878	0.38687	0.134182	-0.00205949	-0.111411	0.130891	0.14827	0.107109	-0.0329687	0.0381693	0.120526	-0.0647483	-0.205172	-0.0680696	-0.0245623	0.0370142	-0.0587572	0.0251556	0.108748	-0.0427583	-0.154412	0.00157916	0.116545	0.183651	0.14237	-0.0969305
59	Relative volume of grey matter in Supracalcarine Cortex	0.27886	59	-0.0377844	0.0839325	0.049286	0.0554411	0.0704558	0.00188507	-0.0468225	0.0901205	0.00383628	-0.0250981	0.0778077	0.063758	-0.155453	-0.0506931	-0.0954068	0.0956673	0.0870275	0.00271457	-0.0585982	-0.109035	-0.0248424	0.0579631	-0.0826203	-0.060807	0.0968442	-0.0934996	-0.0946843	-0.027203	-0.104112	-0.191035	0.103182	0.0659169	0.0566886	-0.188977	0.272596	0.47057	-0.172796	0.0910212	-0.0893706	0.10417	0.14271	-0.116517	0.403829	0.737348	-0.193557	-0.0940456
60	Relative volume of grey matter in Occipital Pole	0.31551	60	-0.0387675	0.0770564	-0.0871743	0.0932097	0.072806	-0.0475984	-0.00399737	-0.0127543	0.0738017	-0.161384	0.0120582	0.0405139	-0.0451074	-0.0937626	-0.034115	0.164559	0.150725	0.0521637	0.0233683	-0.0485611	-0.150127	-0.183022	0.0757121	-0.214823	-0.237024	0.102234	0.0101056	-0.129134	0.0137589	0.085994	-0.0772593	-0.232139	-0.355173	0.0583803	0.366182	0.755585	-0.0780328	0.0126704	-0.0732253	0.0963599	-0.206696	-0.145215	0.066065	0.457735	-0.00138636	-0.00708243
61	Relative volume of grey matter in Thalamus	0.323962	61	3.41299e-05	-0.117685	-0.0399103	-0.0106455	0.0146545	-0.00371355	-0.0517907	-0.0769987	0.0640183	-0.054268	-0.359095	-0.235718	-0.134669	0.0744347	-0.184131	-0.0313139	-0.167768	-0.222164	0.0394951	-0.0343203	-0.110136	0.0344756	-0.0815719	-0.0743995	-0.106635	-0.0449427	-0.0440567	-0.0538501	-0.0115681	-0.0115121	-0.133078	-0.0373822	0.00194426	0.0681457	-0.143835	-0.0211338	-0.106985	-0.157362	0.049034	-0.102723	0.0595431	0.126912	-0.133316	-0.103335	0.00525248	0.117857
62	Relative volume of grey matter in Caudate	0.247399	62	-0.0950012	0.00633567	-0.0331671	0.0842312	-0.122873	0.0226007	0.0428999	0.039527	0.0354462	-0.109609	-0.136493	0.0232327	-0.233327	-0.100154	-0.127311	0.027212	-0.113439	-0.0756414	-0.152173	-0.148648	-0.246276	-0.0909967	-0.220848	-0.0358469	-0.0750668	-0.128498	-0.0177145	-0.190692	-0.202009	-0.202297	-0.129339	-0.121401	-0.0508996	-0.174133	-0.0922009	0.0926903	-0.313617	-0.133144	-0.037579	-0.221036	0.267043	0.14886	-0.0114217	-0.110998	-0.158873	-0.0159589
63	Relative volume of grey matter in Putamen	0.314139	63	-0.0106421	-0.0143674	-0.0456611	0.0585049	-0.0768595	0.0991626	-0.05787	0.102681	-0.0673344	-0.0804778	-0.141616	-0.053631	-0.217128	0.0461372	-0.14302	-0.0565738	-0.0597687	-0.137793	-0.0762901	-0.171683	-0.139554	-0.0902458	-0.289372	-0.13564	-0.0904848	-0.105896	-0.0976428	-0.162487	-0.125171	-0.147267	-0.198087	-0.145173	-0.0868098	-0.153963	-0.0473704	0.12256	-0.170899	-0.13202	0.00144666	-0.071414	0.0191499	0.138491	-0.0180527	-0.0387484	-0.128768	-0.0400657
64	Relative volume of grey matter in Pallidum	0.117591	64	-0.121012	0.0630669	-0.0402129	-0.0604411	0.0265724	0.140038	-0.110039	0.0955383	0.158015	-0.0488755	-0.197167	-0.119351	-0.129241	0.0965372	-0.111643	-0.0454767	-0.0460525	-0.0384825	-0.0756027	0.00249533	-0.102057	-0.0665456	-0.0675217	-0.0210186	-0.0586494	0.00673373	0.0241325	-0.139139	-0.174071	-0.144029	-0.17667	-0.109892	-0.0346333	-0.137801	0.0210927	0.131161	-0.152424	-0.0122933	-0.017073	-0.028707	0.214493	0.0978006	0.0550156	-0.0231093	-0.120485	0.0251966
65	Relative volume of grey matter in Hippocampus	0.37165	65	-0.0192408	0.0101654	0.0250891	-0.0228921	-0.0792501	0.13799	-0.173098	0.090206	-0.0621139	0.0023087	-0.39118	-0.149781	-0.144961	0.0698227	-0.0926796	-0.157395	-0.0325141	0.0264846	-0.105225	-0.0286477	-0.0598101	0.0620909	0.00795972	0.0786446	-0.102592	0.059415	-0.144835	-0.143963	0.0124672	0.0213854	-0.0688105	-0.0468249	-0.113067	-0.0504627	-0.222465	-0.0262659	-0.0380447	-0.0414449	-0.00249338	-0.0944836	0.0524708	-0.00176458	-0.0538326	-0.150809	-0.0627129	0.266017
66	Relative volume of grey matter in Amygdala	0.249198	66	-0.0641077	-0.0744761	0.0351862	-0.0639203	-0.0443482	0.0857149	-0.11527	0.0695141	-0.146758	0.0324203	-0.28258	-0.0113582	-0.108498	0.124922	-0.000552388	-0.051658	0.00890775	-0.0391151	-0.0450179	0.0605842	-0.0608492	-0.0269359	0.0405809	-0.0155017	-0.184034	0.147757	0.0422404	-0.175047	-0.0686929	-0.0256604	-0.143277	-0.189568	-0.255598	-0.150188	-0.165729	0.086218	-0.0114801	0.000299012	0.0194802	-0.0148345	-0.0532728	0.0306837	-0.0592726	-0.074795	0.123918	0.171374
67	Relative volume of grey matter in Ventral Striatum	0.331532	67	-0.0066597	-0.0523306	0.0473993	0.0322817	-0.0735362	0.105175	-0.0413953	0.0943702	0.023338	-0.0627132	-0.199824	0.0456154	-0.196838	-0.0532893	-0.155482	-0.115655	-0.0625717	-0.0660089	-0.0737846	-0.22421	-0.100518	-0.102416	-0.23352	-0.217107	-0.172018	-0.157976	-0.133413	-0.240161	-0.159481	-0.144734	-0.251147	-0.239575	-0.174069	-0.0136825	-0.097219	0.144188	-0.101834	-0.162288	0.0621954	0.00363459	-0.142833	0.0292515	-0.118808	-0.125252	-0.123025	-0.0537301
68	Relative volume of grey matter in I-IV Cerebellum	0.329423	68	-0.00425977	-0.0667488	-0.0424898	0.0346871	-0.0180841	0.109555	-0.114717	0.0201358	0.0023309	-0.0887482	-0.284678	-0.104377	-0.254722	-0.00114337	-0.0805068	-0.23216	0.000680329	-0.10056	-0.0696714	-0.116784	-0.0988518	-0.217173	-0.07666	-0.191265	-0.230973	-0.100461	-0.242814	-0.300608	-0.240231	-0.0925001	-0.332701	-0.306451	-0.238721	-0.116689	-0.154307	0.0511658	-0.145914	-0.140169	-0.0240123	-0.217039	-0.129949	-0.0628753	-0.248979	-0.115322	-0.0937715	-0.0145819
69	Relative volume of grey matter in V Cerebellum	0.335863	69	0.0209802	-0.0668887	0.0476678	0.00284951	-0.0558108	0.0447175	-0.0895731	-0.0315876	-0.0131062	0.0393725	-0.240662	-0.118984	-0.274053	-0.0948894	-0.0935854	-0.244932	-0.096695	-0.192926	-0.057252	-0.135252	-0.0987875	-0.194693	-0.151473	-0.175004	-0.18419	-0.167146	-0.227413	-0.224319	-0.175202	-0.0844329	-0.21542	-0.180179	-0.166719	-0.17124	-0.194221	-0.044668	-0.139848	-0.152096	-0.0950552	-0.328315	-0.185309	-0.13748	-0.294069	-0.174838	-0.144917	-0.0133446
70	Relative volume of grey matter in VI Cerebellum	0.349455	70	-0.00376998	-0.0950249	0.0330567	0.00207727	-0.0344362	0.0379627	-0.0827201	0.0416648	-0.0528029	0.0377963	-0.0793571	0.00224532	-0.36723	-0.249809	-0.158195	-0.252827	-0.169264	-0.147792	-0.152731	-0.146943	-0.0756372	-0.0986888	-0.217546	-0.128795	-0.144995	-0.19575	-0.231545	-0.213847	-0.172784	-0.1585	-0.189425	-0.0879306	-0.103792	-0.15678	-0.216929	-0.0771342	-0.152465	-0.176117	-0.169535	-0.380065	-0.116205	-0.0606543	-0.207669	-0.181528	-0.268085	-0.0343107
71	Relative volume of grey matter in Crus I Cerebellum	0.39693	71	-0.0374185	-0.0842599	0.00824942	-0.00714645	-0.0653183	0.0422601	-0.00860121	-0.0196972	-0.142531	0.0502499	0.0517611	0.102057	-0.293633	-0.255771	-0.154026	-0.21905	-0.0386345	-0.170443	-0.227452	-0.108337	-0.171897	-0.0905136	-0.177731	-0.113005	-0.100925	-0.138809	-0.211491	-0.00448827	-0.134729	-0.0850809	-0.0906516	-0.0269361	-0.0674919	-0.158311	-0.142251	-0.0704753	-0.216262	-0.15861	-0.0963193	-0.266073	-0.0732111	-0.0843312	-0.191477	-0.161184	-0.124056	-0.0629865
72	Relative volume of grey matter in Crus II Cerebellum	0.372545	72	-0.00772933	-0.118534	0.0291821	0.00553365	-0.0996422	0.0290983	-0.0773265	0.00436872	-0.0371357	-0.0181865	-0.112495	-0.0545938	-0.245979	-0.15507	-0.184857	-0.268073	-0.269278	-0.161643	-0.200256	-0.156204	-0.113654	-0.0678115	-0.192663	-0.127399	-0.0368802	-0.11397	-0.218704	-0.150215	-0.196098	0.00260127	-0.0967087	-0.048888	-0.0481256	-0.118044	-0.213071	-0.135005	-0.218313	-0.232508	-0.152783	-0.171843	-0.0674077	-0.102204	-0.18566	-0.226073	-0.206585	-0.0424355
73	Relative volume of grey matter in VIIb Cerebellum	0.367077	73	0.012757	-0.10934	0.0339094	0.00959836	-0.158759	0.0431449	-0.0820741	0.0813515	-0.0495637	-0.0137022	-0.150404	-0.0663473	-0.233773	-0.143562	-0.193056	-0.229717	-0.288849	-0.134182	-0.14442	-0.158035	-0.0431759	-0.0699025	-0.173712	-0.117349	-0.0883304	-0.134978	-0.182422	-0.157445	-0.171015	-0.0251685	-0.139734	-0.0722649	-0.0307307	-0.12173	-0.268496	-0.151815	-0.176689	-0.20947	-0.173474	-0.170764	-0.13992	-0.171497	-0.19749	-0.201927	-0.196889	-0.0464156
74	Relative volume of grey matter in VIIIa Cerebellum	0.316911	74	0.070303	-0.138521	0.062358	0.0105636	-0.199476	0.0597082	-0.0697108	0.11418	-0.0749424	0.00881401	-0.153669	-0.0268698	-0.225683	-0.133442	-0.183641	-0.243264	-0.27068	-0.16009	-0.103933	-0.119028	-0.0276976	-0.0889503	-0.165181	-0.185821	-0.204722	-0.104038	-0.198081	-0.207301	-0.176837	-0.0944707	-0.214729	-0.181103	-0.0811971	-0.124642	-0.280809	-0.106643	-0.11264	-0.23645	-0.157155	-0.198155	-0.265071	-0.172461	-0.270204	-0.235195	-0.164694	0.0226422
75	Relative volume of grey matter in VIIIb Cerebellum	0.286984	75	0.166432	-0.0978677	-0.00222344	0.0455206	-0.106513	0.0847772	-0.0845426	0.123978	-0.0856447	0.0279407	-0.154354	-0.00779986	-0.138584	-0.0862721	-0.189858	-0.203385	-0.0584743	-0.112061	-0.0531821	-0.0567904	-0.078605	-0.154984	-0.17988	-0.283489	-0.28956	-0.0626491	-0.134743	-0.19469	-0.136719	-0.17087	-0.21261	-0.271944	-0.177434	-0.134527	-0.184561	0.00621831	-0.0524448	-0.209912	-0.0411975	-0.208434	-0.24847	-0.0805256	-0.255849	-0.183482	0.010266	0.0727528
76	Relative volume of grey matter in IX Cerebellum	0.327258	76	0.0590881	-0.0880125	0.058052	-0.0148275	-0.118448	0.0233824	-0.00741376	-0.0734216	0.0141671	0.124112	-0.13712	-0.00977319	-0.229578	-0.116568	-0.169959	-0.254991	-0.0626023	-0.125846	-0.109088	-0.13589	-0.134363	-0.103271	-0.229461	-0.264952	-0.257503	-0.080421	-0.244982	-0.209769	-0.156572	-0.127421	-0.161588	-0.189372	-0.152242	-0.153569	-0.147125	-0.00235039	-0.119348	-0.175794	-0.0625854	-0.188814	-0.212407	-0.0752961	-0.292393	-0.238407	-0.0850845	-0.0344787
77	Relative volume of grey matter in X Cerebellum	0.308531	77	-0.0108513	0.0126006	0.0305963	-0.0609468	-0.00875644	0.0602121	-0.04707	0.0347177	0.0180991	0.0424192	-0.0466039	0.0836329	-0.118002	-0.179908	-0.146865	-0.0725497	-0.0297886	0.0283598	-0.0909899	0.0131597	-0.0528496	-0.124575	-0.135446	-0.186993	-0.11171	-0.115379	0.0358369	-0.0758304	-0.075363	-0.0421059	-0.136235	-0.0941336	-0.104295	-0.0819692	-0.178861	-0.0861205	-0.0575629	-0.265905	-0.100935	-0.248894	-0.190871	-0.192842	-0.216698	-0.0395472	0.0949642	0.0564075
78	Relative volume of grey matter in Brain-Stem	0.236127	78	-0.0445693	-0.104636	-0.0382444	0.0921092	-0.154073	0.104687	-0.111918	0.0839444	-0.0201761	-0.0843156	-0.0360122	0.298521	-0.14278	-0.102851	-0.105423	-0.0822046	-0.0610804	0.0472388	-0.0406066	-0.0761859	-0.0656071	-0.0587627	-0.101497	-0.170504	-0.19655	-0.0630105	-0.098717	-0.204044	-0.112682	-0.151183	-0.268872	-0.242055	-0.209216	-0.0946981	-0.25258	0.050906	-0.125213	-0.237778	-0.09028	-0.0968087	-0.218707	-0.131674	-0.169452	-0.0658348	-0.0581592	0.0336277
79	Relative volume of grey matter in Vermis VI Cerebellum	0.297028	79	0.0356131	-0.0264994	-0.0190144	-0.0142535	-0.0106407	-0.0161461	-0.101321	0.0952939	-0.0951576	0.0365479	-0.146471	-0.0854216	-0.194163	-0.108714	-0.0892881	-0.141041	-0.142673	-0.109389	-0.0332917	-0.0151848	0.0153536	-0.0233354	-0.0684852	-0.134161	-0.302069	-0.0948504	-0.147214	-0.235619	-0.101884	-0.0601537	-0.148904	-0.124435	-0.195413	-0.0648137	-0.185596	-0.092936	-0.0143098	-0.0619891	-0.0968476	-0.117603	-0.178026	-0.161928	-0.26177	-0.126051	-0.111485	0.134297
80	Relative volume of grey matter in Vermis Crus I Cerebellum	0.0859537	80	-0.0466124	0.0199632	-0.0826785	0.000286406	-0.0199415	-0.0163427	0.0664615	0.180761	0.136393	0.00877648	0.0391455	0.0489431	-0.135548	-0.131313	-0.10982	-0.0525095	-0.160782	0.0341726	-0.131665	0.0514177	-0.00491415	-0.02336	0.156545	-0.0206582	-0.00159796	0.0403091	0.00849626	-0.0797307	-0.0156356	0.0911222	0.0913647	0.13729	0.137047	-0.126574	0.0827194	0.0420954	-0.00624127	-0.158476	-0.0212517	0.024473	0.0102494	0.0329357	0.0867152	0.165189	-0.162437	-0.033548
81	Relative volume of grey matter in Vermis Crus II Cerebellum	0.278254	81	0.0228183	-0.0694906	0.0359947	0.00755815	-0.0116738	0.0481355	-0.0957853	0.0499559	-0.112315	0.000889758	-0.068704	0.00211345	-0.0449759	-0.143976	-0.103149	-0.0962213	-0.143951	-0.0913953	-0.00242053	0.0127235	0.0448318	-0.0132045	-0.0320145	-0.0318698	-0.0641074	-0.0351714	0.0046894	-0.123856	-0.0941694	-0.00284686	-0.0510271	-0.0608825	-0.0493837	-0.0782038	-0.0866409	-0.0681703	-0.0507479	-0.100179	-0.094496	-0.0809881	-0.0981778	-0.131416	-0.138252	-0.100814	-0.050053	0.0504392
82	Relative volume of grey matter in Vermis VIIb Cerebellum	0.283445	82	-0.0161669	-0.0892219	0.0198482	0.0188851	-0.0371565	-0.0423754	-0.0669572	0.0661211	-0.0551894	0.0393512	-0.0984444	0.0504002	-0.20696	-0.198934	-0.0841554	-0.186623	-0.0820825	-0.107963	-0.0209486	-0.12453	-0.000961587	-0.00671101	-0.157294	-0.171994	-0.167171	-0.0852471	-0.0965818	-0.202685	-0.126227	-0.122383	-0.126338	-0.115615	-0.141626	-0.135323	-0.153067	-0.0562281	-0.119954	-0.0504022	-0.111802	-0.210019	-0.186376	-0.140438	-0.23129	-0.163258	-0.146291	-0.0183263
83	Relative volume of grey matter in Vermis VIIIa Cerebellum	0.307374	83	0.0592328	-0.127947	0.0395398	0.0868174	-0.0610222	0.0772313	-0.104788	-0.00138505	-0.0398151	0.022096	-0.14146	-0.00196656	-0.184186	-0.185823	-0.127197	-0.217641	-0.119055	-0.133924	-0.00916583	-0.0648564	-0.0408102	-0.0822056	-0.165168	-0.213505	-0.187014	-0.0538789	-0.0805075	-0.154228	-0.18167	-0.150021	-0.188959	-0.141262	-0.113011	-0.154457	-0.191764	-0.0636225	-0.0808167	-0.0820766	-0.10829	-0.194953	-0.199035	-0.148105	-0.25826	-0.215557	-0.0751216	0.0180875
84	Relative volume of grey matter in Vermis VIIIb Cerebellum	0.334159	84	0.0549395	-0.0930179	0.0253229	0.0352689	-0.0705321	0.0712442	-0.0369736	-0.049483	-0.0511934	0.0406314	-0.087114	0.0349145	-0.18406	-0.136641	-0.0972299	-0.219387	-0.104835	-0.146982	-0.0346865	-0.0632693	-0.0894898	-0.0797086	-0.192635	-0.244678	-0.263211	-0.0711534	-0.134815	-0.198651	-0.176052	-0.173356	-0.163777	-0.152161	-0.127206	-0.156841	-0.204658	-0.0256009	-0.0767245	-0.103562	-0.0858803	-0.172535	-0.189601	-0.120732	-0.279092	-0.184762	-0.0604674	-0.0463654
85	Relative volume of grey matter in Vermis IX Cerebellum	0.290774	85	0.0112412	-0.101845	0.0423625	-0.00768448	-0.118514	0.0451367	-0.0628684	-0.0312214	-0.0386342	0.076307	-0.203485	-0.0760699	-0.315029	-0.182711	-0.146021	-0.261297	-0.113917	-0.199763	-0.0536864	-0.169678	-0.137997	-0.0767671	-0.283271	-0.252373	-0.186677	-0.142452	-0.274093	-0.169608	-0.160388	-0.0945505	-0.17699	-0.130172	-0.0948147	-0.207986	-0.171395	-0.072453	-0.16669	-0.128593	-0.106017	-0.229012	-0.12541	-0.125911	-0.337163	-0.246294	-0.167755	-0.049376
86	Relative volume of grey matter in Vermis X Cerebellum	0.263055	86	0.0110769	-0.136837	-0.0177499	-0.0632995	-0.166579	-0.043933	-0.0645923	-0.080003	0.0427333	0.00432128	-0.039109	0.124404	-0.231682	-0.0135884	-0.107042	-0.229362	-0.121009	-0.0807132	-0.116286	-0.266453	-0.100014	-0.0127219	-0.212939	-0.160924	-0.178985	-0.0991508	-0.27798	-0.246359	-0.173602	-0.0627957	-0.152403	-0.151278	-0.0966022	-0.184105	-0.133107	0.0129325	-0.270395	-0.0622325	-0.0872657	-0.0199771	-0.0518975	-0.16035	-0.222773	-0.288846	-0.204899	-0.202647
Panel B. Standard errors.
	Trait	S.E. h2	S.E. rg	1	2	3	4	5	6	7	8	9	10	11	12	13	14	15	16	17	18	19	20	21	22	23	24	25	26	27	28	29	30	31	32	33	34	35	36	37	38	39	40	41	42	43	44	45	46
1	Height	0.0185019	1	0	0.0393585	0.0436652	0.0553427	0.053401	0.0541128	0.059544	0.062105	0.0555773	0.0370184	0.0363571	0.0345865	0.0425429	0.0327579	0.0431884	0.0390562	0.0515053	0.0522541	0.0438151	0.0364986	0.044696	0.0399749	0.0448679	0.0403283	0.0462388	0.0423919	0.0417341	0.0400454	0.0440833	0.0505474	0.0461861	0.0504399	0.0465195	0.0521799	0.0462569	0.0310957	0.0458648	0.0566692	0.0348599	0.0405765	0.0434985	0.044356	0.0394836	0.0425523	0.0380962	0.036458
2	Body-mass index (logarithm)	0.0184624	2	0.0393585	0	0.0605966	0.078397	0.0757703	0.0765203	0.0841624	0.0868712	0.0784702	0.0527411	0.0514899	0.048994	0.0604088	0.0463403	0.0608304	0.0551473	0.0725387	0.0736332	0.0620628	0.0516544	0.0632747	0.0565308	0.0633065	0.057144	0.0652425	0.0599451	0.0592279	0.0567731	0.0622504	0.0728347	0.0652337	0.071177	0.0656949	0.0736609	0.0653457	0.0440385	0.0652496	0.0796983	0.0495147	0.0573846	0.0619578	0.062824	0.0556081	0.0600771	0.0539441	0.0516456
3	Educational attainment	0.0181583	3	0.0436652	0.0605966	0	0.0852623	0.0817393	0.0833322	0.0918898	0.0968452	0.0867481	0.0488625	0.0563995	0.0537619	0.0659403	0.050912	0.0673622	0.0604655	0.0796395	0.0814753	0.0683756	0.0566582	0.0692086	0.0619742	0.0693463	0.0627056	0.0715551	0.0657944	0.0648924	0.0620062	0.0682715	0.07815	0.0714787	0.0780111	0.0720144	0.0808739	0.0716815	0.0482856	0.0714237	0.087459	0.0543126	0.062924	0.0678324	0.0694464	0.0611915	0.0660832	0.059167	0.0567055
4	Visual memory	0.0179492	4	0.0553427	0.078397	0.0852623	0	0.101592	0.10566	0.119736	0.121323	0.108921	0.0661933	0.0712593	0.0679694	0.0835973	0.0646861	0.0851363	0.0764372	0.101057	0.102766	0.085993	0.0717237	0.0876267	0.078387	0.0877919	0.0795379	0.0905434	0.0831009	0.0822009	0.0784984	0.0863023	0.0988521	0.090999	0.0986411	0.0912217	0.102306	0.0906196	0.0610766	0.0901635	0.1106	0.0686752	0.079686	0.0857138	0.0869632	0.0772085	0.0836393	0.0748646	0.0716258
5	Reaction time	0.0181541	5	0.053401	0.0757703	0.0817393	0.101592	0	0.101066	0.112186	0.116514	0.104755	0.0684886	0.0683405	0.0649136	0.0798181	0.0617088	0.0809119	0.0730777	0.0966378	0.0985833	0.0826852	0.0686008	0.0836977	0.0750096	0.0840994	0.0757689	0.0865422	0.0797892	0.0784304	0.0748817	0.0829251	0.0945426	0.086736	0.0945954	0.0870469	0.0976078	0.0865692	0.0584029	0.0865963	0.107041	0.0660442	0.0761719	0.0819177	0.0830804	0.0739272	0.0804937	0.0715661	0.0685248
6	Neuroticism	0.0179976	6	0.0541128	0.0765203	0.0833322	0.10566	0.101066	0	0.0860513	0.0779624	0.106634	0.0715623	0.06971	0.0664728	0.0814629	0.0628716	0.0827097	0.0747196	0.0981597	0.0997167	0.08385	0.0699789	0.085654	0.0764561	0.0855985	0.0776207	0.0883282	0.081039	0.0801993	0.0767899	0.0842237	0.0964592	0.0883722	0.0965677	0.0892986	0.0996566	0.0884485	0.059781	0.0882854	0.107847	0.0671122	0.0776912	0.083816	0.0850262	0.0753967	0.0816534	0.0733259	0.0699369
7	Subjective well-being	0.0176889	7	0.059544	0.0841624	0.0918898	0.119736	0.112186	0.0860513	0	0.106099	0.116258	0.0790067	0.0763972	0.0728627	0.0896891	0.0689851	0.0904132	0.0835572	0.107683	0.109334	0.0921865	0.0769213	0.0938168	0.0842231	0.0941259	0.0850722	0.0974197	0.0888436	0.0878405	0.0850721	0.0923726	0.106082	0.097324	0.105705	0.0977172	0.109829	0.0970018	0.0656252	0.0967277	0.118685	0.0735581	0.0854362	0.091992	0.0930334	0.0829852	0.0894979	0.0802837	0.0768926
8	Depression	0.0177202	8	0.062105	0.0868712	0.0968452	0.121323	0.116514	0.0779624	0.106099	0	0.121797	0.0822302	0.080122	0.0762101	0.0934151	0.0723362	0.0946383	0.0856171	0.112725	0.114376	0.0964303	0.0803256	0.0981918	0.0879136	0.09818	0.0893067	0.102301	0.0930469	0.0919035	0.0888716	0.0966607	0.110643	0.101619	0.111202	0.102204	0.114409	0.101395	0.0685137	0.101331	0.123683	0.0774502	0.0892556	0.0960473	0.097529	0.0864653	0.0936027	0.0838654	0.0816042
9	Alcohol drinks per week (logarithm)	0.0178861	9	0.0555773	0.0784702	0.0867481	0.108921	0.104755	0.106634	0.116258	0.121797	0	0.0739111	0.0707515	0.0678441	0.0836554	0.0645581	0.0846571	0.0766262	0.10135	0.102654	0.0861571	0.0721815	0.0877162	0.0785901	0.0883359	0.0795148	0.0906724	0.0835005	0.0828889	0.078714	0.0869286	0.0991683	0.0908698	0.0992173	0.0912714	0.10532	0.0918584	0.0612635	0.0904391	0.110718	0.0688668	0.0798422	0.0860947	0.0873104	0.0776601	0.0834819	0.0751593	0.0725462
10	Intelligence	0.0184739	10	0.0370184	0.0527411	0.0488625	0.0661933	0.0684886	0.0715623	0.0790067	0.0822302	0.0739111	0	0.0481828	0.0459586	0.0564396	0.043399	0.0573699	0.0517245	0.0683672	0.0691415	0.0581159	0.0484695	0.0590758	0.052929	0.0594124	0.0535667	0.061158	0.0561947	0.0554211	0.0530735	0.0583826	0.0668124	0.0611334	0.0668308	0.0615869	0.0690562	0.061378	0.0413163	0.0612084	0.0747532	0.0464997	0.0538281	0.0580153	0.058761	0.0523015	0.0564225	0.0505651	0.0485139
11	Grey matter volume	0.0186303	11	0.0363571	0.0514899	0.0563995	0.0712593	0.0683405	0.06971	0.0763972	0.080122	0.0707515	0.0481828	0	0.0170127	0.0542719	0.0414379	0.0554461	0.0500483	0.0664509	0.0668106	0.0564083	0.0470664	0.0575546	0.0514355	0.0577545	0.0521275	0.0595791	0.0543511	0.0538913	0.0518639	0.0566453	0.0650885	0.0595353	0.0651027	0.0602753	0.0666577	0.0596663	0.039948	0.0592605	0.0726465	0.0448373	0.0521275	0.0559029	0.0571686	0.0502174	0.0540117	0.049593	0.0458208
12	Grey + white matter volume	0.0186241	12	0.0345865	0.048994	0.0537619	0.0679694	0.0649136	0.0664728	0.0728627	0.0762101	0.0678441	0.0459586	0.0170127	0	0.0519873	0.0395972	0.0529954	0.0477938	0.0632746	0.0637391	0.0537751	0.0448351	0.0548998	0.0491615	0.0549814	0.0496384	0.0566976	0.0517747	0.0511871	0.0491401	0.0541204	0.0625768	0.0566434	0.0617826	0.0571686	0.063303	0.0564634	0.037807	0.056514	0.0694434	0.0423854	0.0497955	0.0533358	0.054456	0.0482623	0.0521036	0.0469357	0.0439073
13	Relative volume of grey matter in Frontal Pole	0.0183423	13	0.0425429	0.0604088	0.0659403	0.0835973	0.0798181	0.0814629	0.0896891	0.0934151	0.0836554	0.0564396	0.0542719	0.0519873	0	0.0477397	0.0629137	0.0573339	0.0748861	0.0793088	0.0647725	0.0551099	0.0665789	0.0601349	0.0671051	0.0612998	0.0700411	0.0643324	0.063685	0.0595923	0.067159	0.0759177	0.0697693	0.0766017	0.0701209	0.077094	0.0700591	0.0473114	0.0646276	0.0853985	0.0518454	0.0576066	0.0660394	0.0670264	0.059785	0.0647613	0.0537441	0.0550001
14	Relative volume of grey matter in Insular Cortex	0.0188856	14	0.0327579	0.0463403	0.050912	0.0646861	0.0617088	0.0628716	0.0689851	0.0723362	0.0645581	0.043399	0.0414379	0.0395972	0.0477397	0	0.0477881	0.0452492	0.0577051	0.0606995	0.0508174	0.0418305	0.0495914	0.046001	0.0514303	0.0469043	0.0537138	0.0486628	0.0486252	0.0463577	0.0511408	0.0585656	0.0536743	0.0591708	0.0541342	0.0606205	0.0535228	0.0359702	0.0529863	0.0650972	0.0380171	0.0453757	0.0507671	0.0517738	0.0458402	0.0493695	0.0410643	0.0426929
15	Relative volume of grey matter in Superior Frontal Gyrus	0.0182277	15	0.0431884	0.0608304	0.0673622	0.0851363	0.0809119	0.0827097	0.0904132	0.0946383	0.0846571	0.0573699	0.0554461	0.0529954	0.0629137	0.0477881	0	0.0604176	0.0772078	0.0791536	0.0666474	0.0556638	0.0663378	0.0616062	0.0673739	0.0619273	0.0701392	0.0650418	0.0638476	0.0611471	0.0672834	0.0773107	0.0711741	0.0787329	0.0722832	0.0797766	0.0705387	0.0472586	0.0699177	0.0787176	0.0530128	0.0609282	0.0684915	0.0676747	0.0603711	0.0650816	0.0573465	0.0559368
16	Relative volume of grey matter in Middle Frontal Gyrus	0.0183543	16	0.0390562	0.0551473	0.0604655	0.0764372	0.0730777	0.0747196	0.0835572	0.0856171	0.0766262	0.0517245	0.0500483	0.0477938	0.0573339	0.0452492	0.0604176	0	0.0716682	0.0714179	0.058711	0.0503978	0.0618578	0.0550733	0.0619852	0.0557947	0.0642212	0.058581	0.0577728	0.0557174	0.0610937	0.0696719	0.0635033	0.0698437	0.0642688	0.0719791	0.0640822	0.0428983	0.0630085	0.0775233	0.0476501	0.0528741	0.0544821	0.0612552	0.0543752	0.0584141	0.0526965	0.0504449
17	Relative volume of grey matter in Inferior Frontal Gyrus, pars triangularis	0.0180708	17	0.0515053	0.0725387	0.0796395	0.101057	0.0966378	0.0981597	0.107683	0.112725	0.10135	0.0683672	0.0664509	0.0632746	0.0748861	0.0577051	0.0772078	0.0716682	0	0.0783604	0.0809241	0.0661469	0.0810454	0.0727024	0.0802129	0.073272	0.0832803	0.0770222	0.0761583	0.0732347	0.0795324	0.0923093	0.0834937	0.0903365	0.0835496	0.0946828	0.0838535	0.0566556	0.083732	0.102431	0.0632914	0.0734157	0.0796171	0.0805771	0.071282	0.0769977	0.0685818	0.0666743
18	Relative volume of grey matter in Inferior Frontal Gyrus, pars opercularis	0.0180488	18	0.0522541	0.0736332	0.0814753	0.102766	0.0985833	0.0997167	0.109334	0.114376	0.102654	0.0691415	0.0668106	0.0637391	0.0793088	0.0606995	0.0791536	0.0714179	0.0783604	0	0.0803596	0.0671249	0.0821223	0.0738636	0.0824411	0.0746536	0.0851303	0.078167	0.0773293	0.0745744	0.0816108	0.0938591	0.0859152	0.0928712	0.0860935	0.0965351	0.0850038	0.0575158	0.0852506	0.103458	0.0645956	0.0744118	0.0807603	0.0818991	0.0725051	0.0788447	0.0717711	0.0676299
19	Relative volume of grey matter in Precentral Gyrus	0.0183866	19	0.0438151	0.0620628	0.0683756	0.085993	0.0826852	0.08385	0.0921865	0.0964303	0.0861571	0.0581159	0.0564083	0.0537751	0.0647725	0.0508174	0.0666474	0.058711	0.0809241	0.0803596	0	0.0566008	0.0689183	0.0623101	0.0694703	0.0629685	0.0722424	0.065592	0.0643723	0.0623934	0.060836	0.0786398	0.0718187	0.0792029	0.0734244	0.0813349	0.0722647	0.048282	0.0704863	0.0861026	0.0542634	0.0627256	0.0680434	0.0699198	0.0608766	0.0659041	0.058844	0.0567686
20	Relative volume of grey matter in Temporal Pole	0.018841	20	0.0364986	0.0516544	0.0566582	0.0717237	0.0686008	0.0699789	0.0769213	0.0803256	0.0721815	0.0484695	0.0470664	0.0448351	0.0551099	0.0418305	0.0556638	0.0503978	0.0661469	0.0671249	0.0566008	0	0.053357	0.0517321	0.0493435	0.0520245	0.0599262	0.0485421	0.0529009	0.0519516	0.0570322	0.0656367	0.0597294	0.065329	0.060082	0.0674175	0.0601213	0.0402065	0.0571965	0.0724028	0.0455022	0.052146	0.0567193	0.057454	0.0510673	0.0549365	0.0479982	0.0399734
21	Relative volume of grey matter in Superior Temporal Gyrus, anterior division	0.018284	21	0.044696	0.0632747	0.0692086	0.0876267	0.0836977	0.085654	0.0938168	0.0981918	0.0877162	0.0590758	0.0575546	0.0548998	0.0665789	0.0495914	0.0663378	0.0618578	0.0810454	0.0821223	0.0689183	0.053357	0	0.0568882	0.0635232	0.0633753	0.0728711	0.0673962	0.0661438	0.0631861	0.0694981	0.0798368	0.0726394	0.0797596	0.0734965	0.0822972	0.0734376	0.0487123	0.072539	0.088851	0.0559894	0.0638066	0.0695405	0.0711277	0.0623077	0.0673457	0.0602475	0.0571808
22	Relative volume of grey matter in Superior Temporal Gyrus, posterior division	0.0185302	22	0.0399749	0.0565308	0.0619742	0.078387	0.0750096	0.0764561	0.0842231	0.0879136	0.0785901	0.052929	0.0514355	0.0491615	0.0601349	0.046001	0.0616062	0.0550733	0.0727024	0.0738636	0.0623101	0.0517321	0.0568882	0	0.0633508	0.0489846	0.0654642	0.0599542	0.0591325	0.0558371	0.0622525	0.0715296	0.0652448	0.069161	0.0663686	0.0735985	0.0653374	0.0434518	0.065026	0.0801645	0.0495299	0.0574182	0.0619297	0.0628275	0.0558445	0.0602531	0.0541588	0.0517046
23	Relative volume of grey matter in Middle Temporal Gyrus, anterior division	0.0182002	23	0.0448679	0.0633065	0.0693463	0.0877919	0.0840994	0.0855985	0.0941259	0.09818	0.0883359	0.0594124	0.0577545	0.0549814	0.0671051	0.0514303	0.0673739	0.0619852	0.0802129	0.0824411	0.0694703	0.0493435	0.0635232	0.0633508	0	0.0598521	0.0722636	0.0527589	0.0630116	0.0626436	0.0697285	0.0802363	0.0731131	0.0795848	0.0736365	0.0820724	0.0734361	0.0494419	0.0727845	0.0892605	0.0554059	0.0644225	0.0692424	0.0703761	0.0621962	0.0675059	0.0599033	0.0555111
24	Relative volume of grey matter in Middle Temporal Gyrus, posterior division	0.0184898	24	0.0403283	0.057144	0.0627056	0.0795379	0.0757689	0.0776207	0.0850722	0.0893067	0.0795148	0.0535667	0.0521275	0.0496384	0.0612998	0.0469043	0.0619273	0.0557947	0.073272	0.0746536	0.0629685	0.0520245	0.0633753	0.0489846	0.0598521	0	0.0636623	0.0604444	0.0543444	0.0547286	0.0627015	0.0722013	0.0652938	0.0719036	0.0657497	0.0735202	0.066212	0.0440566	0.0656851	0.0810046	0.0504311	0.0587895	0.062299	0.0621775	0.0563507	0.0610487	0.0546831	0.0522743
25	Relative volume of grey matter in Middle Temporal Gyrus, temporooccipital part	0.018222	25	0.0462388	0.0652425	0.0715551	0.0905434	0.0865422	0.0883282	0.0974197	0.102301	0.0906724	0.061158	0.0595791	0.0566976	0.0700411	0.0537138	0.0701392	0.0642212	0.0832803	0.0851303	0.0722424	0.0599262	0.0728711	0.0654642	0.0722636	0.0636623	0	0.0687846	0.0694665	0.0525523	0.0702899	0.0824732	0.0755202	0.0831046	0.0734446	0.0839114	0.0673002	0.0504685	0.0749327	0.0916499	0.0574788	0.0668589	0.0707964	0.0714466	0.0645897	0.0697592	0.0630548	0.0597208
26	Relative volume of grey matter in Inferior Temporal Gyrus, anterior division	0.0184648	26	0.0423919	0.0599451	0.0657944	0.0831009	0.0797892	0.081039	0.0888436	0.0930469	0.0835005	0.0561947	0.0543511	0.0517747	0.0643324	0.0486628	0.0650418	0.058581	0.0770222	0.078167	0.065592	0.0485421	0.0673962	0.0599542	0.0527589	0.0604444	0.0687846	0	0.054725	0.0594829	0.0660127	0.0758039	0.0692013	0.0754975	0.0697431	0.0783189	0.0693212	0.0467338	0.0684498	0.0846556	0.0525573	0.060746	0.0656174	0.0667361	0.0590247	0.0640521	0.0573684	0.0541403
27	Relative volume of grey matter in Inferior Temporal Gyrus, posterior division	0.0184957	27	0.0417341	0.0592279	0.0648924	0.0822009	0.0784304	0.0801993	0.0878405	0.0919035	0.0828889	0.0554211	0.0538913	0.0511871	0.063685	0.0486252	0.0638476	0.0577728	0.0761583	0.0773293	0.0643723	0.0529009	0.0661438	0.0591325	0.0630116	0.0543444	0.0694665	0.054725	0	0.058099	0.064881	0.0753877	0.0677701	0.0745784	0.068801	0.0773587	0.0688176	0.0459874	0.0680467	0.0837932	0.0523231	0.0603523	0.0649579	0.0654382	0.0584413	0.0629441	0.0559693	0.0536435
28	Relative volume of grey matter in Inferior Temporal Gyrus, temporooccipital part	0.0182824	28	0.0400454	0.0567731	0.0620062	0.0784984	0.0748817	0.0767899	0.0850721	0.0888716	0.078714	0.0530735	0.0518639	0.0491401	0.0595923	0.0463577	0.0611471	0.0557174	0.0732347	0.0745744	0.0623934	0.0519516	0.0631861	0.0558371	0.0626436	0.0547286	0.0525523	0.0594829	0.058099	0	0.0620112	0.0717466	0.0648876	0.0706271	0.0651731	0.0734111	0.0601972	0.0428849	0.0651338	0.0799913	0.0497653	0.058006	0.0622686	0.0626974	0.0560178	0.0604851	0.0536027	0.0519211
29	Relative volume of grey matter in Postcentral Gyrus	0.0182586	29	0.0440833	0.0622504	0.0682715	0.0863023	0.0829251	0.0842237	0.0923726	0.0966607	0.0869286	0.0583826	0.0566453	0.0541204	0.067159	0.0511408	0.0672834	0.0610937	0.0795324	0.0816108	0.060836	0.0570322	0.0694981	0.0622525	0.0697285	0.0627015	0.0702899	0.0660127	0.064881	0.0620112	0	0.0763278	0.057587	0.0753005	0.0699952	0.0816282	0.0720708	0.0484908	0.0711242	0.0879876	0.0546149	0.063482	0.068039	0.0693979	0.0611008	0.0662736	0.0595005	0.0569415
30	Relative volume of grey matter in Superior Parietal Lobule	0.0182249	30	0.0505474	0.0728347	0.07815	0.0988521	0.0945426	0.0964592	0.106082	0.110643	0.0991683	0.0668124	0.0650885	0.0625768	0.0759177	0.0585656	0.0773107	0.0696719	0.0923093	0.0938591	0.0786398	0.0656367	0.0798368	0.0715296	0.0802363	0.0722013	0.0824732	0.0758039	0.0753877	0.0717466	0.0763278	0	0.0842307	0.0877562	0.0818341	0.0942354	0.0827211	0.0559341	0.0821482	0.10121	0.062545	0.0725912	0.0778673	0.0787589	0.0683997	0.0759726	0.0680474	0.0652701
31	Relative volume of grey matter in Supramarginal Gyrus, anterior division	0.0182996	31	0.0461861	0.0652337	0.0714787	0.090999	0.086736	0.0883722	0.097324	0.101619	0.0908698	0.0611334	0.0595353	0.0566434	0.0697693	0.0536743	0.0711741	0.0635033	0.0834937	0.0859152	0.0718187	0.0597294	0.0726394	0.0652448	0.0731131	0.0652938	0.0755202	0.0692013	0.0677701	0.0648876	0.057587	0.0842307	0	0.0564952	0.073836	0.0868878	0.0758121	0.0506994	0.0748418	0.0922283	0.0572781	0.066189	0.0714485	0.0720905	0.0631752	0.069682	0.0624498	0.0597927
32	Relative volume of grey matter in Supramarginal Gyrus, posterior division	0.0179658	32	0.0504399	0.071177	0.0780111	0.0986411	0.0945954	0.0965677	0.105705	0.111202	0.0992173	0.0668308	0.0651027	0.0617826	0.0766017	0.0591708	0.0787329	0.0698437	0.0903365	0.0928712	0.0792029	0.065329	0.0797596	0.069161	0.0795848	0.0719036	0.0831046	0.0754975	0.0745784	0.0706271	0.0753005	0.0877562	0.0564952	0	0.0596616	0.0983293	0.0839528	0.0550391	0.0814207	0.101071	0.0626466	0.0723456	0.078079	0.0775235	0.069458	0.0759192	0.0684604	0.0652427
33	Relative volume of grey matter in Angular Gyrus	0.0179211	33	0.0465195	0.0656949	0.0720144	0.0912217	0.0870469	0.0892986	0.0977172	0.102204	0.0912714	0.0615869	0.0602753	0.0571686	0.0701209	0.0541342	0.0722832	0.0642688	0.0835496	0.0860935	0.0734244	0.060082	0.0734965	0.0663686	0.0736365	0.0657497	0.0734446	0.0697431	0.068801	0.0651731	0.0699952	0.0818341	0.073836	0.0596616	0	0.0848702	0.0788723	0.0501472	0.075258	0.0941917	0.0576934	0.0671807	0.0715914	0.0702382	0.0630622	0.0700777	0.0628826	0.0601149
34	Relative volume of grey matter in Lateral Occipital Cortex, superior division	0.0178684	34	0.0521799	0.0736609	0.0808739	0.102306	0.0976078	0.0996566	0.109829	0.114409	0.10532	0.0690562	0.0666577	0.063303	0.077094	0.0606205	0.0797766	0.0719791	0.0946828	0.0965351	0.0813349	0.0674175	0.0822972	0.0735985	0.0820724	0.0735202	0.0839114	0.0783189	0.0773587	0.0734111	0.0816282	0.0942354	0.0868878	0.0983293	0.0848702	0	0.0849803	0.0570151	0.0844801	0.103975	0.0646414	0.0752837	0.0815768	0.0809354	0.0715492	0.0787734	0.0704009	0.0672646
35	Relative volume of grey matter in Lateral Occipital Cortex, inferior division	0.0181916	35	0.0462569	0.0653457	0.0716815	0.0906196	0.0865692	0.0884485	0.0970018	0.101395	0.0918584	0.061378	0.0596663	0.0564634	0.0700591	0.0535228	0.0705387	0.0640822	0.0838535	0.0850038	0.0722647	0.0601213	0.0734376	0.0653374	0.0734361	0.066212	0.0673002	0.0693212	0.0688176	0.0601972	0.0720708	0.0827211	0.0758121	0.0839528	0.0788723	0.0849803	0	0.0481219	0.0751526	0.0925558	0.0577974	0.066246	0.0719158	0.0732684	0.0648743	0.0686619	0.0630611	0.0600138
36	Relative volume of grey matter in Intracalcarine Cortex	0.0187815	36	0.0310957	0.0440385	0.0482856	0.0610766	0.0584029	0.059781	0.0656252	0.0685137	0.0612635	0.0413163	0.039948	0.037807	0.0473114	0.0359702	0.0472586	0.0428983	0.0566556	0.0575158	0.048282	0.0402065	0.0487123	0.0434518	0.0494419	0.0440566	0.0504685	0.0467338	0.0459874	0.0428849	0.0484908	0.0559341	0.0506994	0.0550391	0.0501472	0.0570151	0.0481219	0	0.0505163	0.0622411	0.0385596	0.0444981	0.048302	0.0489712	0.0426696	0.0437899	0.0420459	0.0401797
37	Relative volume of grey matter in Frontal Medial Cortex	0.0182471	37	0.0458648	0.0652496	0.0714237	0.0901635	0.0865963	0.0882854	0.0967277	0.101331	0.0904391	0.0612084	0.0592605	0.056514	0.0646276	0.0529863	0.0699177	0.0630085	0.083732	0.0852506	0.0704863	0.0571965	0.072539	0.065026	0.0727845	0.0656851	0.0749327	0.0684498	0.0680467	0.0651338	0.0711242	0.0821482	0.0748418	0.0814207	0.075258	0.0844801	0.0751526	0.0505163	0	0.091445	0.0586015	0.0669267	0.0701424	0.072373	0.0642721	0.0696365	0.0621448	0.0590948
38	Relative volume of grey matter in Juxtapositional Lobule Cortex (formerly Supplementary M	0.0178747	38	0.0566692	0.0796983	0.087459	0.1106	0.107041	0.107847	0.118685	0.123683	0.110718	0.0747532	0.0726465	0.0694434	0.0853985	0.0650972	0.0787176	0.0775233	0.102431	0.103458	0.0861026	0.0724028	0.088851	0.0801645	0.0892605	0.0810046	0.0916499	0.0846556	0.0837932	0.0799913	0.0879876	0.10121	0.0922283	0.101071	0.0941917	0.103975	0.0925558	0.0622411	0.091445	0	0.0697342	0.0833489	0.0909747	0.0884321	0.0788657	0.0852199	0.0759562	0.0734333
39	Relative volume of grey matter in Subcallosal Cortex	0.0188348	39	0.0348599	0.0495147	0.0543126	0.0686752	0.0660442	0.0671122	0.0735581	0.0774502	0.0688668	0.0464997	0.0448373	0.0423854	0.0518454	0.0380171	0.0530128	0.0476501	0.0632914	0.0645956	0.0542634	0.0455022	0.0559894	0.0495299	0.0554059	0.0504311	0.0574788	0.0525573	0.0523231	0.0497653	0.0546149	0.062545	0.0572781	0.0626466	0.0576934	0.0646414	0.0577974	0.0385596	0.0586015	0.0697342	0	0.0493913	0.0529276	0.0547247	0.0484147	0.0529325	0.0407527	0.0452545
40	Relative volume of grey matter in Paracingulate Gyrus	0.0184792	40	0.0405765	0.0573846	0.062924	0.079686	0.0761719	0.0776912	0.0854362	0.0892556	0.0798422	0.0538281	0.0521275	0.0497955	0.0576066	0.0453757	0.0609282	0.0528741	0.0734157	0.0744118	0.0627256	0.052146	0.0638066	0.0574182	0.0644225	0.0587895	0.0668589	0.060746	0.0603523	0.058006	0.063482	0.0725912	0.066189	0.0723456	0.0671807	0.0752837	0.066246	0.0444981	0.0669267	0.0833489	0.0493913	0	0.0659493	0.0634057	0.0562123	0.0608348	0.0552056	0.052662
41	Relative volume of grey matter in Cingulate Gyrus, anterior division	0.0183915	41	0.0434985	0.0619578	0.0678324	0.0857138	0.0819177	0.083816	0.091992	0.0960473	0.0860947	0.0580153	0.0559029	0.0533358	0.0660394	0.0507671	0.0684915	0.0544821	0.0796171	0.0807603	0.0680434	0.0567193	0.0695405	0.0619297	0.0692424	0.062299	0.0707964	0.0656174	0.0649579	0.0622686	0.068039	0.0778673	0.0714485	0.078079	0.0715914	0.0815768	0.0719158	0.048302	0.0701424	0.0909747	0.0529276	0.0659493	0	0.0666955	0.0610873	0.065823	0.0595085	0.0564596
42	Relative volume of grey matter in Cingulate Gyrus, posterior division	0.0184012	42	0.044356	0.062824	0.0694464	0.0869632	0.0830804	0.0850262	0.0930334	0.097529	0.0873104	0.058761	0.0571686	0.054456	0.0670264	0.0517738	0.0676747	0.0612552	0.0805771	0.0818991	0.0699198	0.057454	0.0711277	0.0628275	0.0703761	0.0621775	0.0714466	0.0667361	0.0654382	0.0626974	0.0693979	0.0787589	0.0720905	0.0775235	0.0702382	0.0809354	0.0732684	0.0489712	0.072373	0.0884321	0.0547247	0.0634057	0.0666955	0	0.0602331	0.0659685	0.0602125	0.0574224
43	Relative volume of grey matter in Precuneous Cortex	0.0184582	43	0.0394836	0.0556081	0.0611915	0.0772085	0.0739272	0.0753967	0.0829852	0.0864653	0.0776601	0.0523015	0.0502174	0.0482623	0.059785	0.0458402	0.0603711	0.0543752	0.071282	0.0725051	0.0608766	0.0510673	0.0623077	0.0558445	0.0621962	0.0563507	0.0645897	0.0590247	0.0584413	0.0560178	0.0611008	0.0683997	0.0631752	0.069458	0.0630622	0.0715492	0.0648743	0.0426696	0.0642721	0.0788657	0.0484147	0.0562123	0.0610873	0.0602331	0	0.0525258	0.0530692	0.0508456
44	Relative volume of grey matter in Cuneal Cortex	0.0183628	44	0.0425523	0.0600771	0.0660832	0.0836393	0.0804937	0.0816534	0.0894979	0.0936027	0.0834819	0.0564225	0.0540117	0.0521036	0.0647613	0.0493695	0.0650816	0.0584141	0.0769977	0.0788447	0.0659041	0.0549365	0.0673457	0.0602531	0.0675059	0.0610487	0.0697592	0.0640521	0.0629441	0.0604851	0.0662736	0.0759726	0.069682	0.0759192	0.0700777	0.0787734	0.0686619	0.0437899	0.0696365	0.0852199	0.0529325	0.0608348	0.065823	0.0659685	0.0525258	0	0.0578969	0.0552716
45	Relative volume of grey matter in Frontal Orbital Cortex	0.0185486	45	0.0380962	0.0539441	0.059167	0.0748646	0.0715661	0.0733259	0.0802837	0.0838654	0.0751593	0.0505651	0.049593	0.0469357	0.0537441	0.0410643	0.0573465	0.0526965	0.0685818	0.0717711	0.058844	0.0479982	0.0602475	0.0541588	0.0599033	0.0546831	0.0630548	0.0573684	0.0559693	0.0536027	0.0595005	0.0680474	0.0624498	0.0684604	0.0628826	0.0704009	0.0630611	0.0420459	0.0621448	0.0759562	0.0407527	0.0552056	0.0595085	0.0602125	0.0530692	0.0578969	0	0.0489231
46	Relative volume of grey matter in Parahippocampal Gyrus, anterior division	0.0186052	46	0.036458	0.0516456	0.0567055	0.0716258	0.0685248	0.0699369	0.0768926	0.0816042	0.0725462	0.0485139	0.0458208	0.0439073	0.0550001	0.0426929	0.0559368	0.0504449	0.0666743	0.0676299	0.0567686	0.0399734	0.0571808	0.0517046	0.0555111	0.0522743	0.0597208	0.0541403	0.0536435	0.0519211	0.0569415	0.0652701	0.0597927	0.0652427	0.0601149	0.0672646	0.0600138	0.0401797	0.0590948	0.0734333	0.0452545	0.052662	0.0564596	0.0574224	0.0508456	0.0552716	0.0489231	0
47	Relative volume of grey matter in Parahippocampal Gyrus, posterior division	0.0185898	47	0.0363183	0.0513258	0.0563621	0.0712352	0.0682822	0.0695079	0.0773398	0.0798247	0.0717409	0.0481578	0.0457743	0.0440311	0.0547205	0.0422534	0.0555599	0.0493714	0.0664921	0.0670419	0.0563715	0.0475185	0.0578287	0.0513744	0.0579827	0.0513655	0.0594896	0.0544733	0.0537678	0.0514007	0.0566306	0.0648024	0.0598216	0.0646813	0.0598572	0.0670301	0.0598287	0.0400498	0.0591556	0.0724967	0.0452981	0.0522977	0.0563261	0.0568685	0.0509526	0.0548792	0.0495038	0.0462511
48	Relative volume of grey matter in Lingual Gyrus	0.0184694	48	0.0406608	0.0575063	0.0631115	0.0796774	0.0762225	0.0778474	0.0856751	0.0891825	0.0797209	0.0539521	0.0519005	0.0494081	0.0624605	0.0473206	0.0613013	0.0561188	0.0737017	0.0748437	0.0632428	0.0527115	0.064337	0.0575483	0.0644404	0.0581843	0.066763	0.0609372	0.0597986	0.0585262	0.06327	0.0725199	0.0664067	0.0726135	0.0669345	0.0749616	0.0657437	0.0381222	0.0661836	0.0811624	0.0505885	0.0584649	0.0635819	0.0641778	0.0566976	0.0607602	0.0550347	0.0519521
49	Relative volume of grey matter in Temporal Fusiform Cortex, anterior division	0.0187214	49	0.0389387	0.0558025	0.061162	0.077369	0.074006	0.0764309	0.082796	0.0876524	0.0780154	0.0523643	0.0503784	0.0474225	0.0595932	0.0456123	0.0603982	0.0546072	0.0716132	0.0728218	0.0611239	0.0387873	0.0594946	0.0557066	0.0593665	0.0565755	0.0643843	0.047295	0.0564921	0.0559351	0.0611971	0.0706032	0.0644	0.0700551	0.0646235	0.0727341	0.0645397	0.0430184	0.0629825	0.0785439	0.0491006	0.0568242	0.0611753	0.0620048	0.0549859	0.059521	0.0528866	0.0374059
50	Relative volume of grey matter in Temporal Fusiform Cortex, posterior division	0.0186397	50	0.0346499	0.0491696	0.0539438	0.0682897	0.0653745	0.0665557	0.0730673	0.0763687	0.0683779	0.0461134	0.044828	0.0426035	0.0523397	0.0402588	0.0527792	0.0480059	0.0634578	0.0642175	0.0536764	0.044607	0.052637	0.0483279	0.0552629	0.0494978	0.0567092	0.0512482	0.034866	0.047563	0.0539853	0.0620265	0.0566834	0.0615929	0.0568636	0.0642703	0.0571286	0.036978	0.0564325	0.0691569	0.0435472	0.050036	0.0538515	0.0547318	0.0485261	0.0524965	0.0462435	0.0451445
51	Relative volume of grey matter in Temporal Occipital Fusiform Cortex	0.0184781	51	0.0406902	0.0576414	0.063057	0.0797542	0.0761554	0.0777803	0.0852463	0.0891676	0.0798096	0.0539134	0.052346	0.0497987	0.0618017	0.0473147	0.0620424	0.056697	0.0736916	0.0751118	0.0633815	0.0521624	0.064423	0.0561604	0.0635521	0.0576871	0.0655452	0.0603967	0.0598878	0.0549093	0.0631868	0.0728439	0.0659417	0.0707725	0.0655858	0.0749073	0.0662575	0.0427329	0.0664217	0.0811729	0.0505942	0.0583551	0.0623673	0.0636165	0.0565443	0.061171	0.0547167	0.0524619
52	Relative volume of grey matter in Occipital Fusiform Gyrus	0.0184229	52	0.0425781	0.0602334	0.0659932	0.0834438	0.0797833	0.081479	0.090553	0.0938004	0.0840464	0.0563782	0.0543075	0.0520564	0.0653364	0.0493238	0.0652551	0.058793	0.0775213	0.0785256	0.0665278	0.0550265	0.0679605	0.0602502	0.0674604	0.0607818	0.0681549	0.0638288	0.0627457	0.0594929	0.0663043	0.0763339	0.0695081	0.0758091	0.0698285	0.0785369	0.0676066	0.0418338	0.0693126	0.0850732	0.0526513	0.0611131	0.0656362	0.0667629	0.0593792	0.0630286	0.0577352	0.0550847
53	Relative volume of grey matter in Frontal Operculum Cortex	0.0185273	53	0.0411407	0.0584024	0.0639155	0.080934	0.0776658	0.0788553	0.086503	0.0908337	0.0815645	0.0546609	0.0531481	0.0505674	0.0599915	0.038392	0.0615034	0.0567854	0.0441234	0.0651312	0.0645854	0.052309	0.0643998	0.0582531	0.0640815	0.0589992	0.0668453	0.061375	0.0610891	0.0587057	0.0641362	0.07368	0.0672003	0.0731612	0.0675221	0.0761785	0.067643	0.0454168	0.0665031	0.0816226	0.0506612	0.0574022	0.0640526	0.0647573	0.0572619	0.062173	0.0522934	0.0532832
54	Relative volume of grey matter in Central Opercular Cortex	0.0184886	54	0.0380276	0.0539208	0.0591283	0.0747535	0.0715836	0.0729913	0.0800954	0.0838244	0.0749333	0.0505085	0.0480378	0.046294	0.0563393	0.0408972	0.0575222	0.051893	0.0698975	0.0671758	0.0575298	0.0492679	0.054795	0.0500492	0.0593864	0.0534137	0.0622415	0.0562565	0.0559371	0.0537789	0.057416	0.0679597	0.0617355	0.0679273	0.0626431	0.0701832	0.0624058	0.0419297	0.0616665	0.0757913	0.0456529	0.0526227	0.0590496	0.0597683	0.0523758	0.0574758	0.0509869	0.0492746
55	Relative volume of grey matter in Parietal Operculum Cortex	0.0186262	55	0.0381178	0.0539379	0.0591648	0.0749015	0.071568	0.07302	0.080452	0.0839166	0.0750049	0.0506249	0.0489663	0.046716	0.0572221	0.0424272	0.0583893	0.0526801	0.0687863	0.0699943	0.0597125	0.0493081	0.0602848	0.0530804	0.0603567	0.0544897	0.062095	0.0568203	0.0562845	0.0541324	0.0593166	0.0678412	0.0569926	0.0675289	0.0627677	0.0703645	0.0624821	0.0420398	0.0620766	0.0761884	0.046505	0.0546495	0.0585839	0.0596848	0.0514799	0.0572449	0.0507236	0.0492938
56	Relative volume of grey matter in Planum Polare	0.018868	56	0.0369957	0.0524699	0.05748	0.0727175	0.0695441	0.0713933	0.0778664	0.0816204	0.0733061	0.0491142	0.0475794	0.0454905	0.0563395	0.0373154	0.0564325	0.0516286	0.067547	0.0679071	0.0574379	0.0480095	0.0467519	0.0481706	0.0600162	0.0521733	0.0597934	0.0552154	0.0533722	0.0517176	0.0577746	0.06628	0.0605399	0.0659379	0.0605309	0.0686362	0.0599864	0.0404324	0.0599136	0.07409	0.0463874	0.0517266	0.0574953	0.0581675	0.0517239	0.0559752	0.0500584	0.0478269
57	Relative volume of grey matter in Heschls Gyrus (includes H1 and H2)	0.0186806	57	0.0357951	0.0506192	0.0555052	0.0702118	0.0673521	0.0685562	0.0758256	0.0786686	0.0703213	0.0474165	0.0457361	0.0439204	0.0541493	0.0386867	0.0541334	0.0494443	0.063999	0.0654583	0.0553854	0.0459533	0.0552631	0.0491401	0.0567924	0.0512061	0.0576568	0.0525654	0.0519228	0.0507947	0.0557352	0.0639258	0.0582915	0.0632897	0.058054	0.0657588	0.05855	0.0393667	0.0584376	0.0726101	0.043713	0.0512476	0.0552551	0.0561857	0.0494075	0.053122	0.0477696	0.046031
58	Relative volume of grey matter in Planum Temporale	0.0184742	58	0.0378262	0.0535026	0.0586531	0.0741242	0.0708789	0.072349	0.0799674	0.0833758	0.074371	0.0500864	0.0486505	0.0463865	0.0570612	0.0422538	0.0570599	0.0521019	0.0672907	0.069387	0.0590622	0.048734	0.0585768	0.044812	0.0599885	0.05416	0.0610761	0.0561015	0.0553843	0.053889	0.0589586	0.0674637	0.0615172	0.0675704	0.0608132	0.0693565	0.0618739	0.0417066	0.0616917	0.0754584	0.0463929	0.054356	0.0582388	0.0593695	0.0523563	0.0562762	0.050115	0.04889
59	Relative volume of grey matter in Supracalcarine Cortex	0.0186326	59	0.037142	0.0525922	0.0576359	0.07306	0.0698472	0.0711446	0.0781243	0.081762	0.0731318	0.0492899	0.0477128	0.0454664	0.0567278	0.0430633	0.0563925	0.0511888	0.0677547	0.0686477	0.0576705	0.0480858	0.0587628	0.0525158	0.058782	0.0533846	0.0601925	0.0556654	0.0550931	0.0527796	0.0581819	0.0665122	0.0607494	0.0661991	0.0609494	0.0684761	0.0580162	0.0336555	0.0606967	0.0750167	0.0462844	0.0530822	0.0565976	0.0582375	0.0464624	0.035316	0.0499828	0.0478969
60	Relative volume of grey matter in Occipital Pole	0.0186887	60	0.0351794	0.0494992	0.0544306	0.0693471	0.0662514	0.0674038	0.0738722	0.0772988	0.0695497	0.0465353	0.0452889	0.0431004	0.053512	0.0406525	0.0537168	0.0482947	0.0634453	0.0648496	0.0545645	0.0455852	0.0552987	0.0493154	0.0559047	0.0498261	0.0571136	0.0528721	0.052126	0.0497865	0.0548628	0.0627764	0.0574038	0.0627445	0.0563867	0.0647608	0.0538423	0.0246947	0.0573062	0.0703466	0.0436391	0.0502574	0.0544129	0.0548959	0.0489129	0.0462493	0.0475464	0.0455143
61	Relative volume of grey matter in Thalamus	0.018623	61	0.0347061	0.0491186	0.053789	0.0680441	0.0650442	0.0663425	0.0728004	0.0764129	0.0681121	0.045986	0.0398144	0.040674	0.0524042	0.0399262	0.0535153	0.0478415	0.0641318	0.0648551	0.0537825	0.0448662	0.0548702	0.0490784	0.0549896	0.0496841	0.057166	0.0520155	0.0513397	0.049311	0.0540693	0.0619713	0.0567426	0.061922	0.057056	0.0638218	0.0570913	0.038248	0.056698	0.0699361	0.0429073	0.0495692	0.0537945	0.0533646	0.0484476	0.0520486	0.0468578	0.0446026
62	Relative volume of grey matter in Caudate	0.0186732	62	0.0390986	0.0557162	0.06107	0.0770888	0.0744555	0.0753289	0.0828765	0.0863758	0.0774575	0.0521097	0.0499274	0.0483806	0.0582714	0.0462701	0.0599724	0.0544749	0.071496	0.0725691	0.0605579	0.0504436	0.0620554	0.055749	0.0619171	0.0563195	0.0645216	0.0588406	0.0583109	0.0557726	0.0605053	0.0699805	0.0642159	0.0704855	0.0648215	0.0727925	0.064076	0.0432128	0.0630521	0.0784927	0.048733	0.0548198	0.059445	0.060702	0.0549517	0.0589973	0.0527782	0.0509215
63	Relative volume of grey matter in Putamen	0.0186953	63	0.0352428	0.0498147	0.0547176	0.0690953	0.0661051	0.0675281	0.0740145	0.0775875	0.0692601	0.04677	0.0450449	0.0431619	0.0517391	0.0407636	0.0533502	0.0484533	0.0639022	0.0645603	0.0544149	0.044818	0.0553784	0.0498014	0.0551071	0.0499344	0.0574193	0.0527013	0.0516683	0.0490797	0.0546628	0.0630677	0.0574652	0.0629189	0.0578605	0.0650627	0.0574988	0.0385798	0.0569497	0.0703647	0.04371	0.050365	0.0546542	0.0553108	0.0491457	0.0530745	0.047102	0.0455886
64	Relative volume of grey matter in Pallidum	0.0179481	64	0.0553378	0.07872	0.0860091	0.109093	0.103868	0.106807	0.116596	0.121804	0.109126	0.0734552	0.0704677	0.0673531	0.082814	0.0641354	0.0847594	0.0764493	0.100526	0.102113	0.0858784	0.0718991	0.0876367	0.0785672	0.0876469	0.0793286	0.0905864	0.0831554	0.0822858	0.0784391	0.0864313	0.0988053	0.0912873	0.098976	0.0911026	0.102089	0.0909577	0.0616698	0.0897477	0.110665	0.068741	0.0796313	0.0850806	0.0859777	0.077749	0.0835629	0.07455	0.0719209
65	Relative volume of grey matter in Hippocampus	0.0187786	65	0.0327548	0.0463095	0.050797	0.064369	0.0613698	0.0631511	0.0702655	0.0723902	0.0648816	0.0434304	0.0371198	0.0391753	0.0492472	0.0377208	0.050136	0.0447634	0.0597717	0.0605791	0.0509546	0.042677	0.0520068	0.0461119	0.0520114	0.0465378	0.0538426	0.0489902	0.0485018	0.046526	0.0510846	0.0584817	0.0535516	0.0585101	0.0541597	0.060566	0.0537365	0.0361205	0.0534319	0.0655539	0.0407466	0.0472571	0.0508618	0.0516161	0.0460232	0.0491954	0.0448313	0.0388783
66	Relative volume of grey matter in Amygdala	0.0184065	66	0.0391368	0.054981	0.0603653	0.0765288	0.0728626	0.074578	0.0821493	0.085798	0.0772489	0.0516212	0.0489387	0.0478692	0.0586632	0.044357	0.0595035	0.0536289	0.0707922	0.0717834	0.060416	0.0501773	0.0620059	0.0552839	0.061615	0.0558778	0.0635925	0.0574758	0.0575794	0.0544131	0.0606371	0.0695532	0.0635607	0.0698669	0.0643304	0.0724899	0.0636447	0.0427795	0.06343	0.0777841	0.0482889	0.0560538	0.0602334	0.0610939	0.0543799	0.058566	0.0519712	0.0486132
67	Relative volume of grey matter in Ventral Striatum	0.018746	67	0.0344335	0.0485941	0.0534153	0.0675408	0.064456	0.0659828	0.0723032	0.0758914	0.067764	0.0456799	0.0437686	0.0422083	0.0514131	0.0400827	0.052173	0.0469507	0.0624155	0.0633687	0.0533274	0.0434729	0.0542912	0.0488078	0.0542703	0.0489408	0.0561646	0.0514185	0.0504057	0.0476271	0.0537091	0.0618899	0.0560061	0.0617134	0.056297	0.0635924	0.05607	0.0374795	0.0557704	0.0690957	0.0424424	0.0495076	0.0526023	0.0540938	0.0477874	0.0515621	0.0463955	0.0447031
68	Relative volume of grey matter in I-IV Cerebellum	0.0186715	68	0.0344732	0.0488095	0.0534495	0.06753	0.0645878	0.0661618	0.0730432	0.0757248	0.0677706	0.0457063	0.0421576	0.0419649	0.0505525	0.0400504	0.0526711	0.0461022	0.0626513	0.0633657	0.0531663	0.0440272	0.0542475	0.0484502	0.054645	0.0487015	0.0553547	0.0516631	0.0495916	0.0466023	0.0524732	0.0615828	0.0557114	0.0609617	0.0554844	0.0630474	0.0557587	0.0378723	0.0556983	0.069129	0.0428668	0.0487053	0.0529746	0.0542296	0.0468719	0.0513548	0.0468334	0.0446283
69	Relative volume of grey matter in V Cerebellum	0.018513	69	0.0340079	0.0481085	0.0527356	0.0667039	0.0636986	0.0650793	0.0717944	0.0747423	0.06697	0.0451198	0.042019	0.0411021	0.0493644	0.0395787	0.0516894	0.0457381	0.0617284	0.06249	0.0525544	0.0434049	0.0535337	0.0478435	0.053692	0.0480649	0.0549833	0.0506421	0.0488763	0.0466512	0.0522222	0.0607324	0.0551932	0.0603686	0.0553775	0.0621765	0.0544723	0.0375444	0.0552422	0.0679855	0.0422406	0.0472627	0.0527425	0.0532895	0.045405	0.0503898	0.045864	0.0440849
70	Relative volume of grey matter in VI Cerebellum	0.0185261	70	0.0334291	0.0472437	0.0518212	0.0655454	0.0626028	0.0639923	0.0705915	0.0735423	0.0659819	0.0443362	0.0430471	0.0410983	0.0477578	0.0379126	0.0504416	0.045147	0.0601709	0.0612103	0.050915	0.0423783	0.0526685	0.0471293	0.0518355	0.0471081	0.0539697	0.0491218	0.0480091	0.0455818	0.0512714	0.0598371	0.0542961	0.0593808	0.0547535	0.0612965	0.052544	0.0367782	0.0542631	0.0669732	0.0410443	0.0465394	0.0519863	0.0522464	0.0453304	0.0497557	0.0438399	0.0432314
71	Relative volume of grey matter in Crus I Cerebellum	0.0187022	71	0.0317212	0.044803	0.0492399	0.0622587	0.0594932	0.0608944	0.0667292	0.0697249	0.0635081	0.0421119	0.0408254	0.0389518	0.0468535	0.0362427	0.0479914	0.0435459	0.0576357	0.0586918	0.0485358	0.0407753	0.0504978	0.0449388	0.049684	0.0450821	0.0516558	0.0471225	0.0461492	0.0450325	0.0491423	0.0566045	0.0516949	0.0565814	0.0521091	0.0581224	0.0518952	0.0348047	0.0518968	0.0637676	0.0391656	0.0449668	0.0491538	0.049596	0.0434676	0.0473685	0.0425569	0.0412584
72	Relative volume of grey matter in Crus II Cerebellum	0.018582	72	0.0325321	0.0457619	0.0504189	0.0637834	0.0610014	0.0622653	0.0686011	0.0714524	0.0641528	0.0431648	0.0417233	0.039837	0.047486	0.0373603	0.0492266	0.0438714	0.0595546	0.0598823	0.0499342	0.0415591	0.0512614	0.046008	0.0510632	0.0461599	0.0531209	0.048483	0.0475402	0.0457486	0.0504408	0.0581025	0.0529992	0.0579565	0.0534233	0.0595006	0.0524759	0.0355039	0.0530651	0.0654613	0.0399799	0.0459068	0.0504205	0.0508142	0.0441883	0.048057	0.0435298	0.0422182
73	Relative volume of grey matter in VIIb Cerebellum	0.0185191	73	0.0326964	0.0460502	0.0506375	0.0640714	0.0614582	0.0626077	0.0689632	0.0721997	0.0644335	0.0433794	0.0424184	0.0400679	0.0477809	0.0375814	0.0495179	0.0441308	0.0598701	0.0600952	0.0499224	0.041629	0.0515877	0.0461715	0.0512525	0.0463417	0.0532867	0.0485854	0.0477821	0.0457476	0.0502327	0.058284	0.0530671	0.0581334	0.05371	0.0598085	0.0520777	0.0356239	0.0532482	0.0657977	0.0401023	0.0461998	0.050629	0.0508159	0.0443864	0.0484014	0.0436302	0.0423711
74	Relative volume of grey matter in VIIIa Cerebellum	0.018446	74	0.0347621	0.0488217	0.0539897	0.0683394	0.065521	0.0668203	0.0733407	0.0774359	0.0688564	0.0462349	0.0458869	0.042865	0.0509652	0.0401877	0.0527011	0.0469295	0.0633984	0.063995	0.0533439	0.0445527	0.0550651	0.0491664	0.0546544	0.0489307	0.0562576	0.0518783	0.0505839	0.0479196	0.0532164	0.0620252	0.0562872	0.0619406	0.0570626	0.0638995	0.0548367	0.0382154	0.0566869	0.0703444	0.0428315	0.0493552	0.0539256	0.053973	0.0469152	0.0511572	0.0464597	0.0451039
75	Relative volume of grey matter in VIIIb Cerebellum	0.0183948	75	0.0357951	0.0510417	0.0565056	0.0715029	0.0681031	0.0699606	0.076718	0.0811088	0.0721796	0.048329	0.0475075	0.0447868	0.0541289	0.0423918	0.0551445	0.0493734	0.0660627	0.0669598	0.0563655	0.0470096	0.0574456	0.0512087	0.0573101	0.0507312	0.0583985	0.0544883	0.0531153	0.050145	0.0558336	0.0650298	0.0590776	0.0652765	0.0595299	0.0668781	0.0583012	0.0402036	0.0593299	0.0733168	0.0451516	0.0518895	0.0563818	0.0569122	0.0495914	0.0538711	0.0493359	0.0469452
76	Relative volume of grey matter in IX Cerebellum	0.018448	76	0.034295	0.0482349	0.0533114	0.0673245	0.0642894	0.0657099	0.072089	0.0754304	0.0674918	0.045682	0.0444968	0.0422156	0.0502724	0.0399264	0.0518432	0.0461079	0.0621889	0.0629592	0.0524246	0.0436514	0.054047	0.0485834	0.0539015	0.0481559	0.0553767	0.0512428	0.049394	0.0472935	0.0526362	0.0612051	0.055888	0.0612132	0.0562077	0.062903	0.0551573	0.0378868	0.0557699	0.0687373	0.0424736	0.0488488	0.0532051	0.0537052	0.0462799	0.0502774	0.0460138	0.0444575
77	Relative volume of grey matter in X Cerebellum	0.0187533	77	0.0355858	0.0503216	0.0552332	0.0700592	0.0667669	0.0681827	0.0749402	0.0782701	0.0700075	0.0472231	0.0456938	0.0437337	0.0535329	0.0411729	0.0543775	0.0489785	0.0648661	0.0657155	0.0553796	0.046083	0.0563468	0.0500799	0.0568826	0.0505295	0.0578975	0.0533703	0.0527368	0.0505759	0.055844	0.0636664	0.0585707	0.0637365	0.0585514	0.0656244	0.0582574	0.0389838	0.0582564	0.0726085	0.0440711	0.0504466	0.0544116	0.0555814	0.0492037	0.0536753	0.0477949	0.0458602
78	Relative volume of grey matter in Brain-Stem	0.0185131	78	0.0402129	0.0567275	0.0620821	0.0786232	0.0750908	0.0767828	0.0848435	0.0883941	0.0787118	0.0531548	0.0516027	0.0457502	0.0608789	0.0468322	0.061252	0.0551964	0.0729888	0.0740269	0.062107	0.0517549	0.0633823	0.056839	0.0635829	0.0575437	0.0656307	0.0599787	0.0593711	0.057064	0.0627845	0.0722291	0.0657828	0.0724906	0.0661232	0.0742575	0.0662497	0.0441012	0.0659141	0.0818269	0.0495973	0.0580808	0.0619852	0.0632321	0.0565406	0.0605375	0.0541185	0.0518547
79	Relative volume of grey matter in Vermis VI Cerebellum	0.0186222	79	0.0360252	0.0510148	0.0560146	0.0708094	0.0676857	0.069099	0.0762931	0.0798867	0.0715983	0.0478431	0.0458261	0.0440383	0.0539163	0.0421055	0.0548477	0.0493128	0.0654988	0.0662702	0.0559513	0.0467162	0.0571174	0.0510296	0.0572777	0.0512199	0.0581626	0.0541685	0.0530179	0.0502586	0.0559943	0.0646392	0.0585345	0.064209	0.0591417	0.0664046	0.0584825	0.0397251	0.0587996	0.0720205	0.0446436	0.0515551	0.0556147	0.0562669	0.0488239	0.0538868	0.0486794	0.0461806
80	Relative volume of grey matter in Vermis Crus I Cerebellum	0.0177074	80	0.0645843	0.0909433	0.0998762	0.126057	0.120537	0.122982	0.135038	0.143164	0.127809	0.0852774	0.0828753	0.078831	0.0987697	0.0756352	0.0989238	0.0889879	0.118454	0.118744	0.101251	0.0834726	0.101646	0.0910113	0.102326	0.0921021	0.104963	0.0963834	0.0953316	0.091537	0.100319	0.114827	0.105432	0.115441	0.106802	0.119622	0.104835	0.071054	0.104711	0.129404	0.079803	0.0924846	0.0996015	0.100917	0.0900629	0.098181	0.0880622	0.0832664
81	Relative volume of grey matter in Vermis Crus II Cerebellum	0.0184748	81	0.0370435	0.0524292	0.0574519	0.0726778	0.0694875	0.0709368	0.0780744	0.0815119	0.0734655	0.0491478	0.0476532	0.0455385	0.0556925	0.0429921	0.0564165	0.0510319	0.0676287	0.0682426	0.0576217	0.0480179	0.0587905	0.0524249	0.0586849	0.052962	0.0604489	0.0555021	0.0549729	0.0523643	0.0575675	0.0661665	0.0604166	0.0660339	0.0609003	0.0682404	0.0603953	0.0408044	0.0603219	0.0738933	0.0458184	0.0531085	0.0573395	0.0579163	0.0511422	0.0554858	0.050037	0.0478524
82	Relative volume of grey matter in Vermis VIIb Cerebellum	0.0183771	82	0.0366714	0.051866	0.056816	0.0718447	0.0686013	0.0702338	0.0770453	0.0807122	0.0722162	0.0485695	0.0472451	0.0450669	0.0542626	0.0422707	0.0556604	0.0501619	0.0664814	0.0673343	0.0568986	0.0469207	0.0579795	0.0518614	0.0576155	0.0517069	0.0595652	0.0546989	0.0539435	0.0510295	0.0566095	0.065629	0.0595451	0.0652592	0.0600282	0.0671525	0.05914	0.0403706	0.0595325	0.0730688	0.0452372	0.0521589	0.0568428	0.057143	0.0500768	0.0545297	0.0491774	0.0474212
83	Relative volume of grey matter in Vermis VIIIa Cerebellum	0.0184498	83	0.0353265	0.0500642	0.0547844	0.0695215	0.0660844	0.0678138	0.0745604	0.0776081	0.0695935	0.0468721	0.0460492	0.0434509	0.0521824	0.040748	0.0537103	0.0480536	0.0642575	0.0651774	0.0551245	0.0455123	0.0558102	0.0498589	0.0553176	0.0494968	0.0572652	0.0528156	0.0520218	0.0493377	0.0540904	0.0631785	0.0570903	0.0627496	0.0577979	0.0646974	0.056611	0.0389545	0.0574213	0.0704926	0.0435261	0.050079	0.0545053	0.0549173	0.0478961	0.0523352	0.0475477	0.0457785
84	Relative volume of grey matter in Vermis VIIIb Cerebellum	0.0185701	84	0.0341288	0.0481164	0.0529494	0.0669411	0.0638937	0.0655056	0.0717675	0.0750244	0.067303	0.0452894	0.0441368	0.0419153	0.0504613	0.039602	0.0518813	0.0461138	0.0619384	0.0628558	0.052973	0.0439551	0.053994	0.0482561	0.0537418	0.0479361	0.0552496	0.0509576	0.0500352	0.0474043	0.052532	0.0611218	0.0555495	0.060818	0.055953	0.0626837	0.0547158	0.0376156	0.0554672	0.06816	0.042165	0.0484242	0.0526117	0.0532596	0.0464256	0.0508822	0.0459347	0.0442066
85	Relative volume of grey matter in Vermis IX Cerebellum	0.0185541	85	0.0363868	0.0512293	0.0563773	0.0713651	0.0681902	0.0696158	0.0764927	0.0799201	0.0717209	0.0482284	0.0464799	0.0444645	0.0524643	0.0422932	0.0550464	0.0488871	0.0658949	0.0667237	0.05627	0.0459142	0.0572441	0.0514169	0.0566282	0.0508013	0.0591681	0.0538816	0.0524442	0.0506734	0.0557982	0.0647536	0.0592403	0.0646935	0.0595893	0.0666968	0.0582996	0.0400013	0.0590574	0.0724547	0.0449352	0.0509436	0.0564802	0.0569678	0.0484498	0.0533712	0.0485191	0.0470751
86	Relative volume of grey matter in Vermis X Cerebellum	0.0183806	86	0.0379912	0.053561	0.0588362	0.0746026	0.0713364	0.072681	0.0798536	0.0834289	0.0745848	0.0503282	0.0488197	0.0462553	0.0567709	0.0441326	0.0575784	0.0515924	0.0687551	0.0696575	0.0580734	0.0471483	0.0599865	0.0537095	0.059865	0.0541076	0.0616666	0.0567821	0.0551515	0.0528003	0.0581993	0.0677418	0.0615145	0.0674479	0.0621978	0.0702996	0.0614888	0.0418498	0.0614548	0.075654	0.0470402	0.0546694	0.0589071	0.060163	0.0524919	0.0555646	0.0501594	0.0482749
Panel C. Significant estimates at the 5% level.
	Trait	h2	rg	1	2	3	4	5	6	7	8	9	10	11	12	13	14	15	16	17	18	19	20	21	22	23	24	25	26	27	28	29	30	31	32	33	34	35	36	37	38	39	40	41	42	43	44	45	46
1	Height	0.519083	1	1	-0.166247			-0.169127					0.124835														-0.0884679													0.130584		0.0917192		-0.109839	-0.103813
2	Body-mass index (logarithm)	0.237358	2	-0.166247	1	-0.264209		0.17444					-0.19363																				0.237701														0.119626
3	Educational attainment	0.192616	3		-0.264209	1	-0.173451						0.691301					-0.176986																											0.140429
4	Visual memory	0.117752	4			-0.173451	1	0.250567					-0.507173
5	Reaction time	0.130433	5	-0.169127	0.17444		0.250567	1					-0.22506									0.166369						0.184813
6	Neuroticism	0.124115	6						1	-0.527415	0.635992
7	Subjective well-being	0.101377	7						-0.527415	1	-0.463878								0.220565
8	Depression	0.0926623	8						0.635992	-0.463878	1
9	Alcohol drinks per week (logarithm)	0.116939	9									1																									0.228324
10	Intelligence	0.272156	10	0.124835	-0.19363	0.691301	-0.507173	-0.22506					1			0.135526																							-0.0812691	0.169414
11	Grey matter volume	0.292107	11											1	0.785357	0.113848	-0.126615			0.153118	0.178032						0.107515	0.12693								0.195151		0.229853								0.160219	0.156783		-0.194364
12	Grey + white matter volume	0.323766	12											0.785357	1		-0.123387				0.166242												-0.169081					0.146409	0.112762			-0.120517		-0.109163					-0.172093
13	Relative volume of grey matter in Frontal Pole	0.206658	13										0.135526	0.113848		1	0.18771	0.328355	0.507635	0.244872	0.164468	0.214343							-0.191535		0.119324						0.173261		-0.142219	0.265987		0.135712	0.249214					0.308258
14	Relative volume of grey matter in Insular Cortex	0.373224	14											-0.126615	-0.123387	0.18771	1	0.256109		0.354357	0.128995		0.106291	0.257393											-0.175917				-0.0811718		0.158583	0.243354	0.225774					0.267424
15	Relative volume of grey matter in Superior Frontal Gyrus	0.199588	15			-0.176986										0.328355	0.256109	1	0.199818			0.342009		0.292467		0.186901	-0.124685	-0.246115				-0.213729		-0.262913	-0.403656	-0.402291			-0.132248		0.617935		0.119747		-0.223873	-0.148704		0.163237
16	Relative volume of grey matter in Middle Frontal Gyrus	0.247939	16							0.220565						0.507635		0.199818	1			0.257485													-0.182429	-0.130921			0.0859726			0.179592	0.294862	0.340628			0.165027
17	Relative volume of grey matter in Inferior Frontal Gyrus, pars triangularis	0.138431	17											0.153118		0.244872	0.354357			1	0.581332					0.171092									-0.17896													0.385031
18	Relative volume of grey matter in Inferior Frontal Gyrus, pars opercularis	0.133886	18											0.178032	0.166242	0.164468	0.128995			0.581332	1		0.13462																	0.280239			0.18233					0.300229
19	Relative volume of grey matter in Precentral Gyrus	0.194397	19					0.166369								0.214343		0.342009	0.257485			1								0.141594		0.332935				-0.165699				0.192171	0.434457		0.156448	0.133801		-0.155976
20	Relative volume of grey matter in Temporal Pole	0.292389	20														0.106291				0.13462		1	0.405406		0.526709		-0.135744	0.579757	0.1825									-0.0925503	0.291023					-0.139772			0.144494	0.416888
21	Relative volume of grey matter in Superior Temporal Gyrus, anterior division	0.186291	21														0.257393	0.292467					0.405406	1	0.484682	0.337216	0.160432		0.232123			-0.196693		-0.232825					-0.160809	0.151486			0.129479	-0.142711	-0.274071	-0.157613			0.143165
22	Relative volume of grey matter in Superior Temporal Gyrus, posterior division	0.23796	22																					0.484682	1		0.436274	0.246631			0.258931				0.234314	0.167275			-0.150205
23	Relative volume of grey matter in Middle Temporal Gyrus, anterior division	0.184403	23															0.186901		0.171092			0.526709	0.337216		1	0.269577	-0.165781	0.637702	0.252574	-0.221176																		0.279241
24	Relative volume of grey matter in Middle Temporal Gyrus, posterior division	0.231884	24	-0.0884679										0.107515				-0.124685						0.160432	0.436274	0.269577	1	0.469101		0.313247	0.273926			0.128478	0.258727	0.321798		0.153089	-0.146477				-0.117126		0.148286		-0.183943
25	Relative volume of grey matter in Middle Temporal Gyrus, temporooccipital part	0.173731	25					0.184813						0.12693				-0.246115					-0.135744		0.246631	-0.165781	0.469101	1	-0.176098	0.153309	0.650812	0.233211		0.295908	0.560605	0.648535	0.200024	0.458589	-0.224446									-0.164436	-0.160611
26	Relative volume of grey matter in Inferior Temporal Gyrus, anterior division	0.209856	26													-0.191535							0.579757	0.232123		0.637702		-0.176098	1	0.357209	-0.161431									0.142991			0.12948						0.195581
27	Relative volume of grey matter in Inferior Temporal Gyrus, posterior division	0.215732	27																			0.141594	0.1825			0.252574	0.313247	0.153309	0.357209	1	0.17217	0.131347		0.144487														0.110192	-0.123375
28	Relative volume of grey matter in Inferior Temporal Gyrus, temporooccipital part	0.233849	28													0.119324									0.258931	-0.221176	0.273926	0.650812	-0.161431	0.17217	1				0.296786	0.337864	0.248323	0.423529	-0.339948				-0.150119					0.108347
29	Relative volume of grey matter in Postcentral Gyrus	0.191487	29															-0.213729				0.332935		-0.196693				0.233211		0.131347		1	0.342113	0.572103	0.497185	0.298068	0.226924			0.198876
30	Relative volume of grey matter in Superior Parietal Lobule	0.144675	30		0.237701										-0.169081																	0.342113	1	0.295724	0.425253	0.199824	0.211487		-0.120729							0.210968
31	Relative volume of grey matter in Supramarginal Gyrus, anterior division	0.174466	31															-0.262913						-0.232825			0.128478	0.295908		0.144487		0.572103	0.295724	1	0.74603	0.434925	0.174285									0.187474	0.139784
32	Relative volume of grey matter in Supramarginal Gyrus, posterior division	0.143394	32														-0.175917	-0.403656	-0.182429	-0.17896					0.234314		0.258727	0.560605			0.296786	0.497185	0.425253	0.74603	1	0.748139	0.223491	0.179444	-0.207389						0.177148	0.16573
33	Relative volume of grey matter in Angular Gyrus	0.168303	33											0.195151				-0.402291	-0.130921			-0.165699			0.167275		0.321798	0.648535			0.337864	0.298068	0.199824	0.434925	0.748139	1	0.254399	0.2554	-0.306861		-0.258657				0.300493	0.213919
34	Relative volume of grey matter in Lateral Occipital Cortex, superior division	0.132804	34									0.228324				0.173261												0.200024			0.248323	0.226924	0.211487	0.174285	0.223491	0.254399	1		-0.182594					-0.189274	0.283353	0.159108
35	Relative volume of grey matter in Lateral Occipital Cortex, inferior division	0.172688	35											0.229853	0.146409												0.153089	0.458589			0.423529				0.179444	0.2554		1	0.288966					-0.211117					-0.132577
36	Relative volume of grey matter in Intracalcarine Cortex	0.417213	36										-0.0812691		0.112762	-0.142219	-0.0811718	-0.132248	0.0859726				-0.0925503	-0.160809	-0.150205		-0.146477	-0.224446			-0.339948		-0.120729		-0.207389	-0.306861	-0.182594	0.288966	1	-0.140292			0.113514	-0.125338		0.150405	0.409411	-0.0991709	-0.108493
37	Relative volume of grey matter in Frontal Medial Cortex	0.174886	37	0.130584									0.169414			0.265987					0.280239	0.192171	0.291023	0.151486					0.142991			0.198876							-0.140292	1		0.184443	0.315083	-0.157685					0.207869
38	Relative volume of grey matter in Juxtapositional Lobule Cortex (formerly Supplementary M	0.113067	38														0.158583	0.617935				0.434457														-0.258657					1		0.421959	0.203261
39	Relative volume of grey matter in Subcallosal Cortex	0.321167	39	0.0917192											-0.120517	0.135712	0.243354		0.179592																					0.184443		1	0.156404	0.159985				0.366711
40	Relative volume of grey matter in Paracingulate Gyrus	0.229411	40													0.249214	0.225774	0.119747	0.294862		0.18233	0.156448		0.129479			-0.117126		0.12948		-0.150119								0.113514	0.315083	0.421959	0.156404	1	0.22684	-0.154473		0.123484		-0.147399
41	Relative volume of grey matter in Cingulate Gyrus, anterior division	0.195608	41	-0.109839											-0.109163				0.340628			0.133801		-0.142711													-0.189274	-0.211117	-0.125338	-0.157685	0.203261	0.159985	0.22684	1	0.25587			-0.198899
42	Relative volume of grey matter in Cingulate Gyrus, posterior division	0.19026	42	-0.103813		0.140429												-0.223873					-0.139772	-0.274071			0.148286								0.177148	0.300493	0.283353						-0.154473	0.25587	1	0.415752	-0.133207
43	Relative volume of grey matter in Precuneous Cortex	0.244173	43											0.160219				-0.148704				-0.155976		-0.157613									0.210968	0.187474	0.16573	0.213919	0.159108		0.150405						0.415752	1	0.421001
44	Relative volume of grey matter in Cuneal Cortex	0.206064	44		0.119626									0.156783					0.165027								-0.183943							0.139784					0.409411				0.123484		-0.133207	0.421001	1
45	Relative volume of grey matter in Frontal Orbital Cortex	0.262673	45													0.308258	0.267424	0.163237		0.385031	0.300229		0.144494					-0.164436		0.110192	0.108347								-0.0991709			0.366711		-0.198899				1
46	Relative volume of grey matter in Parahippocampal Gyrus, anterior division	0.288839	46											-0.194364	-0.172093								0.416888	0.143165		0.279241		-0.160611	0.195581	-0.123375								-0.132577	-0.108493	0.207869			-0.147399						1
47	Relative volume of grey matter in Parahippocampal Gyrus, posterior division	0.292689	47							-0.151892				-0.17734	-0.155037				-0.213686								0.101608							-0.167593															0.107478
48	Relative volume of grey matter in Lingual Gyrus	0.228785	48													-0.336403	-0.10538	-0.172199	-0.198934					-0.153316						-0.185617	-0.263921							0.164429	0.425361				-0.116436				0.125185	-0.145286	0.134281
49	Relative volume of grey matter in Temporal Fusiform Cortex, anterior division	0.247764	49	0.12476					0.151081					-0.104048	-0.159266	-0.135729							0.66245	0.415174		0.354654			0.530587	0.256429		0.139076				0.135098			-0.161927	0.268373									0.58019
50	Relative volume of grey matter in Temporal Fusiform Cortex, posterior division	0.322606	50	0.0984222																			0.10816	0.271534	0.12742			0.161383	0.122003	0.631217	0.289198					0.114905			-0.231278			-0.0858831					-0.104039	0.120153
51	Relative volume of grey matter in Temporal Occipital Fusiform Cortex	0.229103	51													-0.191706	-0.191351	-0.121815	-0.222452	-0.144691		-0.131699	-0.188289		0.172144	-0.228515	0.1652	0.314983	-0.206517		0.252895				0.274513	0.232913			-0.29664			-0.112564	-0.31675				-0.137552	-0.172012
52	Relative volume of grey matter in Occipital Fusiform Gyrus	0.207421	52							-0.184519				0.108074		-0.192031	-0.207448	-0.191749						-0.233146	-0.126883			-0.171753			-0.255795							0.164957	0.454551			-0.139113					0.175316
53	Relative volume of grey matter in Frontal Operculum Cortex	0.222921	53											0.114548	0.115358	0.267151	0.527325	0.164399	0.138628	0.723707	0.512804		0.183008	0.244414		0.168019		-0.209834	0.165352		-0.150076			-0.133004	-0.203328					0.142848	0.239497		0.33957					0.315015
54	Relative volume of grey matter in Central Opercular Cortex	0.262396	54											0.233406	0.133596	0.17181	0.283267		0.152006		0.238294	0.160844		0.342704	0.333172	0.145536	0.142937		0.163657			0.242314				0.125702						0.198663	0.26248			0.163987
55	Relative volume of grey matter in Parietal Operculum Cortex	0.263816	55											0.104826			0.220419						-0.118187		0.145621				0.11367					0.405346								0.160924		-0.126814		0.247778	0.141588	0.128735	-0.100709
56	Relative volume of grey matter in Planum Polare	0.284845	56						0.140794								0.369692				0.191875		0.0967201	0.464613	0.392414	-0.189615	0.120829	0.235568	0.112633	0.225571	0.211558							0.131923	-0.124574	0.132896			0.202481						-0.124308
57	Relative volume of grey matter in Heschls Gyrus (includes H1 and H2)	0.303612	57											0.096044			0.270241			0.150582	0.143935		-0.135574	0.217519	0.176299		-0.112124	-0.126357	0.198655	0.136186						-0.139355			0.0957321			0.127049		-0.113406		0.123162	0.249175	0.105109	-0.11432
58	Relative volume of grey matter in Planum Temporale	0.266631	58														0.191928			0.169177			-0.115824	0.180878	0.38687	0.134182			0.130891	0.14827	0.107109					-0.205172						0.108748		-0.154412		0.116545	0.183651	0.14237	-0.0969305
59	Relative volume of grey matter in Supracalcarine Cortex	0.27886	59													-0.155453							-0.109035										-0.191035				-0.188977	0.272596	0.47057	-0.172796			0.10417	0.14271	-0.116517	0.403829	0.737348	-0.193557	-0.0940456
60	Relative volume of grey matter in Occipital Pole	0.31551	60										-0.161384				-0.0937626		0.164559	0.150725				-0.150127	-0.183022		-0.214823	-0.237024			-0.129134				-0.232139	-0.355173		0.366182	0.755585					-0.206696	-0.145215		0.457735
61	Relative volume of grey matter in Thalamus	0.323962	61		-0.117685									-0.359095	-0.235718	-0.134669		-0.184131		-0.167768	-0.222164			-0.110136										-0.133078				-0.143835			-0.157362		-0.102723		0.126912	-0.133316	-0.103335		0.117857
62	Relative volume of grey matter in Caudate	0.247399	62	-0.0950012									-0.109609	-0.136493		-0.233327	-0.100154	-0.127311				-0.152173	-0.148648	-0.246276		-0.220848			-0.128498		-0.190692	-0.202009	-0.202297	-0.129339			-0.174133		0.0926903	-0.313617			-0.221036	0.267043	0.14886			-0.158873
63	Relative volume of grey matter in Putamen	0.314139	63											-0.141616		-0.217128		-0.14302			-0.137793		-0.171683	-0.139554		-0.289372	-0.13564		-0.105896		-0.162487	-0.125171	-0.147267	-0.198087	-0.145173		-0.153963		0.12256	-0.170899					0.138491			-0.128768
64	Relative volume of grey matter in Pallidum	0.117591	64	-0.121012										-0.197167																		-0.174071							0.131161					0.214493
65	Relative volume of grey matter in Hippocampus	0.37165	65						0.13799	-0.173098				-0.39118	-0.149781	-0.144961			-0.157395			-0.105225								-0.144835	-0.143963					-0.113067		-0.222465					-0.0944836				-0.150809		0.266017
66	Relative volume of grey matter in Amygdala	0.249198	66											-0.28258			0.124922											-0.184034	0.147757		-0.175047			-0.143277	-0.189568	-0.255598	-0.150188	-0.165729	0.086218									0.123918	0.171374
67	Relative volume of grey matter in Ventral Striatum	0.331532	67											-0.199824		-0.196838		-0.155482	-0.115655				-0.22421		-0.102416	-0.23352	-0.217107	-0.172018	-0.157976	-0.133413	-0.240161	-0.159481	-0.144734	-0.251147	-0.239575	-0.174069			0.144188		-0.162288			-0.142833		-0.118808	-0.125252	-0.123025
68	Relative volume of grey matter in I-IV Cerebellum	0.329423	68											-0.284678	-0.104377	-0.254722			-0.23216				-0.116784		-0.217173		-0.191265	-0.230973		-0.242814	-0.300608	-0.240231		-0.332701	-0.306451	-0.238721		-0.154307		-0.145914	-0.140169		-0.217039	-0.129949		-0.248979	-0.115322	-0.0937715
69	Relative volume of grey matter in V Cerebellum	0.335863	69											-0.240662	-0.118984	-0.274053	-0.0948894		-0.244932		-0.192926		-0.135252		-0.194693	-0.151473	-0.175004	-0.18419	-0.167146	-0.227413	-0.224319	-0.175202		-0.21542	-0.180179	-0.166719	-0.17124	-0.194221		-0.139848	-0.152096	-0.0950552	-0.328315	-0.185309	-0.13748	-0.294069	-0.174838	-0.144917
70	Relative volume of grey matter in VI Cerebellum	0.349455	70		-0.0950249											-0.36723	-0.249809	-0.158195	-0.252827	-0.169264	-0.147792	-0.152731	-0.146943		-0.0986888	-0.217546	-0.128795	-0.144995	-0.19575	-0.231545	-0.213847	-0.172784	-0.1585	-0.189425			-0.15678	-0.216929	-0.0771342	-0.152465	-0.176117	-0.169535	-0.380065	-0.116205		-0.207669	-0.181528	-0.268085
71	Relative volume of grey matter in Crus I Cerebellum	0.39693	71									-0.142531			0.102057	-0.293633	-0.255771	-0.154026	-0.21905		-0.170443	-0.227452	-0.108337	-0.171897	-0.0905136	-0.177731	-0.113005		-0.138809	-0.211491		-0.134729					-0.158311	-0.142251	-0.0704753	-0.216262	-0.15861	-0.0963193	-0.266073			-0.191477	-0.161184	-0.124056
72	Relative volume of grey matter in Crus II Cerebellum	0.372545	72		-0.118534									-0.112495		-0.245979	-0.15507	-0.184857	-0.268073	-0.269278	-0.161643	-0.200256	-0.156204	-0.113654		-0.192663	-0.127399		-0.11397	-0.218704	-0.150215	-0.196098					-0.118044	-0.213071	-0.135005	-0.218313	-0.232508	-0.152783	-0.171843		-0.102204	-0.18566	-0.226073	-0.206585
73	Relative volume of grey matter in VIIb Cerebellum	0.367077	73		-0.10934			-0.158759						-0.150404		-0.233773	-0.143562	-0.193056	-0.229717	-0.288849	-0.134182	-0.14442	-0.158035			-0.173712	-0.117349		-0.134978	-0.182422	-0.157445	-0.171015		-0.139734			-0.12173	-0.268496	-0.151815	-0.176689	-0.20947	-0.173474	-0.170764	-0.13992	-0.171497	-0.19749	-0.201927	-0.196889
74	Relative volume of grey matter in VIIIa Cerebellum	0.316911	74	0.070303	-0.138521			-0.199476						-0.153669		-0.225683	-0.133442	-0.183641	-0.243264	-0.27068	-0.16009		-0.119028			-0.165181	-0.185821	-0.204722	-0.104038	-0.198081	-0.207301	-0.176837		-0.214729	-0.181103			-0.280809	-0.106643	-0.11264	-0.23645	-0.157155	-0.198155	-0.265071	-0.172461	-0.270204	-0.235195	-0.164694
75	Relative volume of grey matter in VIIIb Cerebellum	0.286984	75	0.166432										-0.154354		-0.138584	-0.0862721	-0.189858	-0.203385						-0.154984	-0.17988	-0.283489	-0.28956		-0.134743	-0.19469	-0.136719	-0.17087	-0.21261	-0.271944	-0.177434	-0.134527	-0.184561			-0.209912		-0.208434	-0.24847		-0.255849	-0.183482
76	Relative volume of grey matter in IX Cerebellum	0.327258	76										0.124112	-0.13712		-0.229578	-0.116568	-0.169959	-0.254991		-0.125846	-0.109088	-0.13589	-0.134363	-0.103271	-0.229461	-0.264952	-0.257503		-0.244982	-0.209769	-0.156572	-0.127421	-0.161588	-0.189372	-0.152242	-0.153569	-0.147125		-0.119348	-0.175794		-0.188814	-0.212407		-0.292393	-0.238407
77	Relative volume of grey matter in X Cerebellum	0.308531	77													-0.118002	-0.179908	-0.146865							-0.124575	-0.135446	-0.186993		-0.115379					-0.136235				-0.178861	-0.0861205		-0.265905	-0.100935	-0.248894	-0.190871	-0.192842	-0.216698		0.0949642
78	Relative volume of grey matter in Brain-Stem	0.236127	78					-0.154073							0.298521	-0.14278	-0.102851										-0.170504	-0.19655			-0.204044		-0.151183	-0.268872	-0.242055	-0.209216		-0.25258			-0.237778			-0.218707	-0.131674	-0.169452
79	Relative volume of grey matter in Vermis VI Cerebellum	0.297028	79											-0.146471		-0.194163	-0.108714		-0.141041	-0.142673							-0.134161	-0.302069		-0.147214	-0.235619			-0.148904		-0.195413		-0.185596	-0.092936			-0.0968476	-0.117603	-0.178026	-0.161928	-0.26177	-0.126051	-0.111485	0.134297
80	Relative volume of grey matter in Vermis Crus I Cerebellum	0.0859537	80
81	Relative volume of grey matter in Vermis Crus II Cerebellum	0.278254	81														-0.143976			-0.143951											-0.123856											-0.094496			-0.131416	-0.138252
82	Relative volume of grey matter in Vermis VIIb Cerebellum	0.283445	82											-0.0984444		-0.20696	-0.198934		-0.186623				-0.12453			-0.157294	-0.171994	-0.167171			-0.202685	-0.126227		-0.126338		-0.141626	-0.135323	-0.153067		-0.119954		-0.111802	-0.210019	-0.186376	-0.140438	-0.23129	-0.163258	-0.146291
83	Relative volume of grey matter in Vermis VIIIa Cerebellum	0.307374	83		-0.127947									-0.14146		-0.184186	-0.185823	-0.127197	-0.217641		-0.133924					-0.165168	-0.213505	-0.187014			-0.154228	-0.18167	-0.150021	-0.188959	-0.141262		-0.154457	-0.191764				-0.10829	-0.194953	-0.199035	-0.148105	-0.25826	-0.215557
84	Relative volume of grey matter in Vermis VIIIb Cerebellum	0.334159	84											-0.087114		-0.18406	-0.136641		-0.219387		-0.146982					-0.192635	-0.244678	-0.263211		-0.134815	-0.198651	-0.176052	-0.173356	-0.163777	-0.152161	-0.127206	-0.156841	-0.204658				-0.0858803	-0.172535	-0.189601	-0.120732	-0.279092	-0.184762
85	Relative volume of grey matter in Vermis IX Cerebellum	0.290774	85		-0.101845									-0.203485		-0.315029	-0.182711	-0.146021	-0.261297		-0.199763		-0.169678	-0.137997		-0.283271	-0.252373	-0.186677	-0.142452	-0.274093	-0.169608	-0.160388		-0.17699	-0.130172		-0.207986	-0.171395		-0.16669		-0.106017	-0.229012	-0.12541	-0.125911	-0.337163	-0.246294	-0.167755
86	Relative volume of grey matter in Vermis X Cerebellum	0.263055	86		-0.136837			-0.166579							0.124404	-0.231682			-0.229362			-0.116286	-0.266453			-0.212939	-0.160924	-0.178985		-0.27798	-0.246359	-0.173602		-0.152403	-0.151278		-0.184105	-0.133107		-0.270395					-0.16035	-0.222773	-0.288846	-0.204899	-0.202647
[truncated: 40 more columns]
