# Supplementary material for: Multivariate analysis reveals shared genetic architecture of brain morphology and human behavior
Source: Commun Biol. 2021 Oct 12;4:1180. doi: 10.1038/s42003-021-02712-y (PMC8511103; doi:10.1038/s42003-021-02712-y)
Supplement: Supplementary file 10 — Supplemental Data 7 [file 42003_2021_2712_MOESM10_ESM.xlsx]

## Sheet: Data 7
Supplementary Data 7. The heritability of and genetic correlations across 86 traits in 20,190 unrelated ‘white British’ individuals from the UK Biobank as estimated using SumHer (relative volumes). Reference sample for SumHer: UK Biobank (GBR tagging file).
Panel A. Point estimates.
	Trait	h2	rg	1	2	3	4	5	6	7	8	9	10	11	12	13	14	15	16	17	18	19	20	21	22	23	24	25	26	27	28	29	30	31	32	33	34	35	36	37	38	39	40	41	42	43	44	45	46
1	Height	0.554805	1	1	-0.17167	0.153235	-0.12935	-0.178675	-0.121112	-0.095648	0.0133	0.010653	0.101667	-0.063022	-0.104357	0.140795	-0.003905	-0.043842	-0.091491	0.214382	0.180375	-0.043328	0.137401	-0.004532	0.04294	-0.136344	-0.12632	0.001231	-0.091651	-0.045241	0.043266	0.010149	-0.011862	0.070358	0.123167	0.169971	-0.059779	-0.048953	-0.131224	0.303231	-0.060849	0.186278	0.087225	-0.202019	-0.139847	0.016965	-0.097524	0.057356	0.02714
2	Body-mass index (logarithm)	0.20965	2	-0.17167	1	-0.10412	0.121215	0.182246	-0.032886	0.165666	0.112099	-0.095239	-0.143054	-0.043831	-0.08112	-0.151077	-0.032184	0.079953	-0.018909	0.00292	-0.109645	-0.129711	-0.007578	-0.18376	-0.041166	-0.004219	0.107807	-0.116497	-0.072284	0.197599	0.016564	-0.026206	0.457754	0.103805	-0.137258	0.013243	0.030263	0.064076	0.097048	-0.267944	0.100068	0.014143	-0.016943	-0.083346	-0.085248	0.032721	0.007984	-0.056619	0.05614
3	Educational attainment	0.144511	3	0.153235	-0.10412	1	-0.181288	0.24891	-0.269648	-0.046108	-0.08049	-0.119437	0.610603	-0.042039	-0.100454	0.129928	-0.094195	-0.19834	-0.092025	0.267607	0.296531	0.322505	0.201315	-0.054245	-0.04251	0.196642	0.135339	0.067056	-0.216549	-0.152584	0.119658	0.144215	0.123995	-0.043788	0.011263	0.060398	-0.037031	0.003571	0.015158	0.076266	0.034763	0.088808	-0.039953	0.080877	0.263599	-0.013619	0.002432	0.149089	0.136168
4	Visual memory	0.0925	4	-0.12935	0.121215	-0.181288	1	0.504876	0.247729	0.199316	0.055476	-0.016201	-0.50874	-0.175254	-0.173688	-0.096709	-0.154971	0.043355	0.11591	-0.474694	-0.248571	-0.011287	0.019627	0.122145	-0.098179	-0.235398	-0.059794	0.299719	0.071738	-0.185873	-0.012972	-0.02475	0.008151	-0.209242	0.09875	0.208584	-0.006184	0.10739	0.037371	0.072092	-0.278068	0.026043	-0.049015	0.204004	0.034053	-0.102023	-0.159272	-0.19321	-0.064218
5	Reaction time	0.075464	5	-0.178675	0.182246	0.24891	0.504876	1	0.106907	0.200862	-0.073175	-0.256636	-0.297753	0.088532	0.047132	-0.025726	0.023197	0.242856	0.123835	0.206223	0.113979	0.026789	0.110595	0.078198	0.143124	0.23946	0.076158	0.171797	0.214659	0.176995	-0.036999	0.12375	0.302611	-0.042064	-0.24987	-0.112856	-0.006584	-0.045002	-0.065505	-0.350822	0.488653	-0.021083	-0.00986	0.121319	0.166595	0.237055	0.329123	0.088143	-0.074769
6	Neuroticism	0.168551	6	-0.121112	-0.032886	-0.269648	0.247729	0.106907	1	-0.65866	0.694193	-0.045314	-0.070449	-0.015796	0.046503	0.063905	0.012369	0.223781	-0.047015	-0.084893	-0.309689	-0.108412	-0.104355	0.14844	-0.014998	-0.041132	-0.058255	0.001404	0.115644	-0.132246	-0.031351	-0.107674	-0.070605	-0.229944	-0.217679	-0.282905	0.198963	0.053425	-0.134888	0.134649	0.106438	0.007985	0.161985	-0.033189	0.023583	-0.026803	-0.19345	0.176267	0.033815
7	Subjective well-being	0.113666	7	-0.095648	0.165666	-0.046108	0.199316	0.200862	-0.65866	1	-0.752342	0.211356	-0.021432	-0.070514	-0.019869	0.13748	-0.11299	0.017713	0.236938	-0.212841	0.020061	0.073664	-0.106765	-0.027696	0.074446	0.033984	0.085631	0.107689	-0.269903	0.020262	0.279997	0.187991	0.226093	0.23459	0.357331	0.227961	0.052985	-0.121742	-0.045783	-0.127331	-0.013194	0.018669	-0.097641	0.00539	0.173131	-0.187638	-0.122764	-0.040691	-0.145193
8	Depression	0.123836	8	0.0133	0.112099	-0.08049	0.055476	-0.073175	0.694193	-0.752342	1	-0.236943	0.044922	-0.06247	-0.0707	-0.032129	0.120527	-0.048014	0.019959	-0.091156	-0.092902	-0.114185	-0.004331	0.271215	-0.078027	-0.138954	-0.141458	-0.182102	0.112489	-0.169822	-0.14757	-0.188247	-0.227465	-0.359951	-0.419288	-0.209552	0.151151	0.1281	-0.019307	0.185616	0.106012	0.038295	0.149889	0.158014	-0.207814	-0.097156	0.058544	0.017161	0.172156
9	Alcohol drinks per week (logarithm)	0.101052	9	0.010653	-0.095239	-0.119437	-0.016201	-0.256636	-0.045314	0.211356	-0.236943	1	0.088179	-0.191748	-0.184592	-0.324039	-0.237509	-0.071835	0.082059	-0.384651	-0.148596	0.274847	-0.05113	0.026618	-0.219005	-8.5e-05	-0.077217	-0.116154	-0.048265	0.06766	-0.076497	0.235096	0.166915	0.103964	0.160047	-0.199409	0.439723	0.08421	-0.032027	-0.140763	-0.028739	-0.030412	0.010111	-0.054745	-0.100549	0.12643	0.015618	-0.014027	-0.086719
10	Intelligence	0.262724	10	0.101667	-0.143054	0.610603	-0.50874	-0.297753	-0.070449	-0.021432	0.044922	0.088179	1	0.002178	-0.110034	0.209569	0.007782	-0.054818	-0.016112	0.313884	0.070681	0.115518	0.017879	0.039427	0.051195	0.151938	-0.117158	0.013019	-0.033312	-0.12267	0.14075	-0.123579	0.070013	0.023928	0.092067	0.057616	-0.023928	0.027715	-0.095403	0.183012	0.07743	0.040775	-0.050643	-0.0794	-0.159287	-0.046902	-0.100476	0.124398	0.179318
11	Grey matter volume	0.262358	11	-0.063022	-0.043831	-0.042039	-0.175254	0.088532	-0.015796	-0.070514	-0.06247	-0.191748	0.002178	1	0.77039	0.05445	-0.115381	0.024937	0.068225	0.180366	0.087102	-0.063649	-0.049929	-0.118871	-0.076399	0.077727	0.08434	0.163291	0.019929	0.071317	0.146786	0.017354	-0.2258	0.122133	0.150753	0.211796	0.094361	0.452802	0.137828	-0.177743	-0.14637	-0.054237	0.049983	-0.06052	0.020317	0.189772	0.2286	0.011469	-0.321293
12	Grey + white matter volume	0.311914	12	-0.104357	-0.08112	-0.100454	-0.173688	0.047132	0.046503	-0.019869	-0.0707	-0.184592	-0.110034	0.77039	1	-0.039515	-0.152078	-0.015499	-0.004497	0.179162	0.137948	-0.178819	-0.080426	-0.208753	-0.151828	0.06474	0.010349	0.15564	-0.00123	-0.011159	0.031289	-0.106664	-0.395928	-0.025293	-0.036357	0.00144	0.219346	0.348519	0.191491	-0.224691	-0.225035	-0.16437	-0.009511	-0.103544	-0.014832	0.036252	0.157481	-0.085134	-0.28533
13	Relative volume of grey matter in Frontal Pole	0.20428	13	0.140795	-0.151077	0.129928	-0.096709	-0.025726	0.063905	0.13748	-0.032129	-0.324039	0.209569	0.05445	-0.039515	1	0.235942	0.444559	0.561651	0.222824	0.18647	0.31911	0.145954	0.061479	0.115714	0.081039	0.026704	-0.119922	-0.23947	-0.06595	0.050706	-0.056328	0.094455	-0.084835	-0.030963	-0.091016	0.240024	-0.114915	-0.255022	0.295175	0.339127	0.115786	0.191208	-0.115173	0.076611	-0.095363	-0.27651	0.259329	0.06846
14	Relative volume of grey matter in Insular Cortex	0.292904	14	-0.003905	-0.032184	-0.094195	-0.154971	0.023197	0.012369	-0.11299	0.120527	-0.237509	0.007782	-0.115381	-0.152078	0.235942	1	0.289435	0.029257	0.44757	0.192255	0.215818	0.136812	0.272407	0.144281	0.109026	0.023085	-0.149789	0.016096	-0.000794	0.108727	0.058193	-0.012779	-0.062163	-0.144105	-0.034819	0.055132	0.039221	-0.166304	0.164803	0.336828	0.18992	0.240214	0.042346	-0.046939	-0.0912	-0.034439	0.297881	-0.084824
15	Relative volume of grey matter in Superior Frontal Gyrus	0.193024	15	-0.043842	0.079953	-0.19834	0.043355	0.242856	0.223781	0.017713	-0.048014	-0.071835	-0.054818	0.024937	-0.015499	0.444559	0.289435	1	0.161299	0.023653	-0.011715	0.320249	0.184176	0.347852	0.066224	0.194471	0.036455	-0.377033	7.1e-05	0.038798	-0.114858	-0.241239	-0.177874	-0.254049	-0.469228	-0.528253	-0.00962	0.049302	-0.239792	0.235436	0.740031	0.050046	0.195048	-0.060091	-0.265063	-0.262764	-0.246132	0.208623	0.068197
16	Relative volume of grey matter in Middle Frontal Gyrus	0.242358	16	-0.091491	-0.018909	-0.092025	0.11591	0.123835	-0.047015	0.236938	0.019959	0.082059	-0.016112	0.068225	-0.004497	0.561651	0.029257	0.161299	1	0.166663	0.153989	0.306943	0.114479	0.187514	0.080242	0.195815	0.157625	-0.045297	0.129209	0.039438	-0.20543	-0.237687	0.062468	-0.150496	-0.288072	-0.164238	0.01451	-0.03517	0.004625	0.088265	0.004672	0.13496	0.299933	0.342678	-0.036088	0.121867	0.240006	0.033091	-0.028585
17	Relative volume of grey matter in Inferior Frontal Gyrus, pars triangularis	0.145319	17	0.214382	0.00292	0.267607	-0.474694	0.206223	-0.084893	-0.212841	-0.091156	-0.384651	0.313884	0.180366	0.179162	0.222824	0.44757	0.023653	0.166663	1	0.714011	-0.029795	0.092308	0.222979	-0.006093	0.144773	-0.008121	0.004476	0.049567	-0.013545	-0.090036	-0.144867	-0.023886	-0.09658	-0.133419	-0.078719	0.227845	0.097498	0.057521	0.00108	0.086616	0.086715	0.125027	-0.191827	-0.28329	0.0089	0.04148	0.351014	-0.160703
18	Relative volume of grey matter in Inferior Frontal Gyrus, pars opercularis	0.112599	18	0.180375	-0.109645	0.296531	-0.248571	0.113979	-0.309689	0.020061	-0.092902	-0.148596	0.070681	0.087102	0.137948	0.18647	0.192255	-0.011715	0.153989	0.714011	1	0.285557	0.009309	0.124871	0.121362	0.042937	0.151194	0.245376	0.21448	0.063021	-0.091323	-0.027452	0.107594	-0.008895	0.210085	0.222718	-0.129934	0.344728	-0.14594	0.581395	-0.051353	-0.011828	0.212763	0.094666	0.073615	-0.101994	-0.000935	0.161932	-0.108616
19	Relative volume of grey matter in Precentral Gyrus	0.151798	19	-0.043328	-0.129711	0.322505	-0.011287	0.026789	-0.108412	0.073664	-0.114185	0.274847	0.115518	-0.063649	-0.178819	0.31911	0.215818	0.320249	0.306943	-0.029795	0.285557	1	0.163394	0.16114	-0.047961	0.185507	-0.115488	-0.16897	0.249005	0.174298	-0.179261	0.386446	0.040528	0.10011	-0.212794	-0.118029	0.026124	-0.268114	-0.248668	0.481569	0.552512	0.108172	0.197866	0.225275	-0.143555	-0.157347	0.154292	0.038802	0.058706
20	Relative volume of grey matter in Temporal Pole	0.267746	20	0.137401	-0.007578	0.201315	0.019627	0.110595	-0.104355	-0.106765	-0.004331	-0.05113	0.017879	-0.049929	-0.080426	0.145954	0.136812	0.184176	0.114479	0.092308	0.009309	0.163394	1	0.386951	-0.046778	0.509663	0.007505	-0.212581	0.590994	0.131617	-0.139728	-0.012986	-0.131181	-0.039971	-0.00941	0.072331	0.02702	-0.146562	-0.05706	0.413673	0.48594	-0.095657	0.060486	0.015157	-0.119985	-0.022348	0.031562	0.195367	0.407081
21	Relative volume of grey matter in Superior Temporal Gyrus, anterior division	0.186961	21	-0.004532	-0.18376	-0.054245	0.122145	0.078198	0.14844	-0.027696	0.271215	0.026618	0.039427	-0.118871	-0.208753	0.061479	0.272407	0.347852	0.187514	0.222979	0.124871	0.16114	0.386951	1	0.476188	0.327222	0.163771	-0.084309	0.154516	0.077062	0.049963	-0.321928	-0.184364	-0.267073	-0.03749	-0.077343	0.124306	-0.037433	-0.230449	0.091159	0.01313	-0.021227	0.093893	0.034318	-0.134135	-0.217019	-0.129489	0.011887	0.020818
22	Relative volume of grey matter in Superior Temporal Gyrus, posterior division	0.238903	22	0.04294	-0.041166	-0.04251	-0.098179	0.143124	-0.014998	0.074446	-0.078027	-0.219005	0.051195	-0.076399	-0.151828	0.115714	0.144281	0.066224	0.080242	-0.006093	0.121362	-0.047961	-0.046778	0.476188	1	0.046211	0.369545	0.084984	0.153635	0.087997	0.194155	0.065684	0.12052	0.06581	0.283203	0.11439	0.013653	0.127644	-0.189581	0.256616	-0.103705	0.063043	0.005772	-0.032253	-0.044949	-0.047652	0.021476	-0.06985	-0.093355
23	Relative volume of grey matter in Middle Temporal Gyrus, anterior division	0.162258	23	-0.136344	-0.004219	0.196642	-0.235398	0.23946	-0.041132	0.033984	-0.138954	-8.5e-05	0.151938	0.077727	0.06474	0.081039	0.109026	0.194471	0.195815	0.144773	0.042937	0.185507	0.509663	0.327222	0.046211	1	0.4048	-0.029026	0.670786	0.198565	-0.131017	-0.012479	0.125675	-0.08515	-0.056531	-0.173669	0.294143	-0.011843	0.100053	-0.257753	-0.010689	-0.003741	0.077282	0.101585	0.000668	-0.036499	0.091402	0.093469	0.260596
24	Relative volume of grey matter in Middle Temporal Gyrus, posterior division	0.167504	24	-0.12632	0.107807	0.135339	-0.059794	0.076158	-0.058255	0.085631	-0.141458	-0.077217	-0.117158	0.08434	0.010349	0.026704	0.023085	0.036455	0.157625	-0.008121	0.151194	-0.115488	0.007505	0.163771	0.369545	0.4048	1	0.541117	0.104317	0.520469	0.17466	0.036478	0.307275	0.089551	0.272057	0.24495	0.210266	0.090963	-0.187545	0.051627	-0.07347	0.032179	-0.039656	0.12941	0.22768	0.240791	-0.027444	0.169856	-0.032682
25	Relative volume of grey matter in Middle Temporal Gyrus, temporooccipital part	0.129391	25	0.001231	-0.116497	0.067056	0.299719	0.171797	0.001404	0.107689	-0.182102	-0.116154	0.013019	0.163291	0.15564	-0.119922	-0.149789	-0.377033	-0.045297	0.004476	0.245376	-0.16897	-0.212581	-0.084309	0.084984	-0.029026	0.541117	1	-0.050167	0.274363	0.691861	0.197278	0.176642	0.021238	0.655918	0.757904	0.053971	0.526068	-0.261214	0.263051	-0.252559	-0.133695	-0.151178	-0.055802	0.227312	-0.121337	-0.097849	-0.170981	-0.360786
26	Relative volume of grey matter in Inferior Temporal Gyrus, anterior division	0.161061	26	-0.091651	-0.072284	-0.216549	0.071738	0.214659	0.115644	-0.269903	0.112489	-0.048265	-0.033312	0.019929	-0.00123	-0.23947	0.016096	7.1e-05	0.129209	0.049567	0.21448	0.249005	0.590994	0.154516	0.153635	0.670786	0.104317	-0.050167	1	0.32923	-0.068546	0.309981	-0.049129	0.126212	0.021788	-0.000449	-0.036031	0.15972	0.078961	0.174406	0.249739	-0.064531	0.18252	0.045495	-0.085091	0.055927	0.253795	-0.101897	0.261207
27	Relative volume of grey matter in Inferior Temporal Gyrus, posterior division	0.196868	27	-0.045241	0.197599	-0.152584	-0.185873	0.176995	-0.132246	0.020262	-0.169822	0.06766	-0.12267	0.071317	-0.011159	-0.06595	-0.000794	0.038798	0.039438	-0.013545	0.063021	0.174298	0.131617	0.077062	0.087997	0.198565	0.520469	0.274363	0.32923	1	0.276758	0.21953	0.044554	0.191057	0.10432	0.047116	0.099795	0.078911	-0.009526	-0.037399	-0.056114	-0.086518	0.152936	-0.131976	0.176232	0.062887	0.138449	0.14701	-0.090753
28	Relative volume of grey matter in Inferior Temporal Gyrus, temporooccipital part	0.225427	28	0.043266	0.016564	0.119658	-0.012972	-0.036999	-0.031351	0.279997	-0.14757	-0.076497	0.14075	0.146786	0.031289	0.050706	0.108727	-0.114858	-0.20543	-0.090036	-0.091323	-0.179261	-0.139728	0.049963	0.194155	-0.131017	0.17466	0.691861	-0.068546	0.276758	1	-0.081732	0.098936	-0.114804	0.242907	0.304006	0.146895	0.304498	-0.407831	0.074284	-0.037625	-0.043102	-0.073223	-0.18894	-0.027207	-0.198793	-0.159026	0.075822	0.030132
29	Relative volume of grey matter in Postcentral Gyrus	0.186486	29	0.010149	-0.026206	0.144215	-0.02475	0.12375	-0.107674	0.187991	-0.188247	0.235096	-0.123579	0.017354	-0.106664	-0.056328	0.058193	-0.241239	-0.237687	-0.144867	-0.027452	0.386446	-0.012986	-0.321928	0.065684	-0.012479	0.036478	0.197278	0.309981	0.21953	-0.081732	1	0.476094	0.581807	0.405959	0.179271	0.156298	-0.143474	-0.073614	0.295659	-0.018127	0.067885	-0.036654	-0.134726	0.094016	0.137585	0.178098	0.056211	-0.020954
30	Relative volume of grey matter in Superior Parietal Lobule	0.117741	30	-0.011862	0.457754	0.123995	0.008151	0.302611	-0.070605	0.226093	-0.227465	0.166915	0.070013	-0.2258	-0.395928	0.094455	-0.012779	-0.177874	0.062468	-0.023886	0.107594	0.040528	-0.131181	-0.184364	0.12052	0.125675	0.307275	0.176642	-0.049129	0.044554	0.098936	0.476094	1	0.391426	0.526856	0.27219	0.304487	0.011559	-0.348797	0.199821	-0.097941	0.183463	-0.017411	0.036136	0.230607	0.191481	-0.362014	0.142838	0.072313
31	Relative volume of grey matter in Supramarginal Gyrus, anterior division	0.173967	31	0.070358	0.103805	-0.043788	-0.209242	-0.042064	-0.229944	0.23459	-0.359951	0.103964	0.023928	0.122133	-0.025293	-0.084835	-0.062163	-0.254049	-0.150496	-0.09658	-0.008895	0.10011	-0.039971	-0.267073	0.06581	-0.08515	0.089551	0.021238	0.126212	0.191057	-0.114804	0.581807	0.391426	1	0.752297	0.354655	0.09162	-0.02816	0.03162	0.059958	-0.161081	0.090071	-0.095351	0.04334	0.225413	0.424861	0.214247	-0.068527	-0.069296
32	Relative volume of grey matter in Supramarginal Gyrus, posterior division	0.124669	32	0.123167	-0.137258	0.011263	0.09875	-0.24987	-0.217679	0.357331	-0.419288	0.160047	0.092067	0.150753	-0.036357	-0.030963	-0.144105	-0.469228	-0.288072	-0.133419	0.210085	-0.212794	-0.00941	-0.03749	0.283203	-0.056531	0.272057	0.655918	0.021788	0.10432	0.242907	0.405959	0.526856	0.752297	1	0.923314	0.232332	0.259333	-0.205056	0.183485	-0.346447	0.041414	-0.065551	0.358673	0.203365	0.231061	-0.08549	-0.141573	-0.168718
33	Relative volume of grey matter in Angular Gyrus	0.172204	33	0.169971	0.013243	0.060398	0.208584	-0.112856	-0.282905	0.227961	-0.209552	-0.199409	0.057616	0.211796	0.00144	-0.091016	-0.034819	-0.528253	-0.164238	-0.078719	0.222718	-0.118029	0.072331	-0.077343	0.11439	-0.173669	0.24495	0.757904	-0.000449	0.047116	0.304006	0.179271	0.27219	0.354655	0.923314	1	0.248103	0.43923	-0.387641	0.261709	-0.351455	0.110772	-0.128064	0.120273	0.349395	0.212614	-0.097863	-0.054145	-0.09171
34	Relative volume of grey matter in Lateral Occipital Cortex, superior division	0.124872	34	-0.059779	0.030263	-0.037031	-0.006184	-0.006584	0.198963	0.052985	0.151151	0.439723	-0.023928	0.094361	0.219346	0.240024	0.055132	-0.00962	0.01451	0.227845	-0.129934	0.026124	0.02702	0.124306	0.013653	0.294143	0.210266	0.053971	-0.036031	0.099795	0.146895	0.156298	0.304487	0.09162	0.232332	0.248103	1	0.224435	-0.203127	-0.214605	-0.088033	-0.083554	0.002689	-0.428848	0.630487	0.181584	-0.088081	0.197941	0.047212
35	Relative volume of grey matter in Lateral Occipital Cortex, inferior division	0.121827	35	-0.048953	0.064076	0.003571	0.10739	-0.045002	0.053425	-0.121742	0.1281	0.08421	0.027715	0.452802	0.348519	-0.114915	0.039221	0.049302	-0.03517	0.097498	0.344728	-0.268114	-0.146562	-0.037433	0.127644	-0.011843	0.090963	0.526068	0.15972	0.078911	0.304498	-0.143474	0.011559	-0.02816	0.259333	0.43923	0.224435	1	0.331833	-0.006128	-0.143841	-0.463052	0.04411	-0.251561	-0.319362	-0.194899	0.126993	-0.272954	-0.182648
36	Relative volume of grey matter in Intracalcarine Cortex	0.37936	36	-0.131224	0.097048	0.015158	0.037371	-0.065505	-0.134888	-0.045783	-0.019307	-0.032027	-0.095403	0.137828	0.191491	-0.255022	-0.166304	-0.239792	0.004625	0.057521	-0.14594	-0.248668	-0.05706	-0.230449	-0.189581	0.100053	-0.187545	-0.261214	0.078961	-0.009526	-0.407831	-0.073614	-0.348797	0.03162	-0.205056	-0.387641	-0.203127	0.331833	1	-0.352233	-0.142941	-0.209504	0.043081	-0.120013	-0.293489	0.071813	0.4698	-0.209578	-0.128748
37	Relative volume of grey matter in Frontal Medial Cortex	0.14523	37	0.303231	-0.267944	0.076266	0.072092	-0.350822	0.134649	-0.127331	0.185616	-0.140763	0.183012	-0.177743	-0.224691	0.295175	0.164803	0.235436	0.088265	0.00108	0.581395	0.481569	0.413673	0.091159	0.256616	-0.257753	0.051627	0.263051	0.174406	-0.037399	0.074284	0.295659	0.199821	0.059958	0.183485	0.261709	-0.214605	-0.006128	-0.352233	1	0.606957	0.142668	0.524855	-0.354265	0.106889	-0.144312	-0.13102	0.159471	0.203755
38	Relative volume of grey matter in Juxtapositional Lobule Cortex (formerly Supplementary M	0.07604	38	-0.060849	0.100068	0.034763	-0.278068	0.488653	0.106438	-0.013194	0.106012	-0.028739	0.07743	-0.14637	-0.225035	0.339127	0.336828	0.740031	0.004672	0.086616	-0.051353	0.552512	0.48594	0.01313	-0.103705	-0.010689	-0.07347	-0.252559	0.249739	-0.056114	-0.037625	-0.018127	-0.097941	-0.161081	-0.346447	-0.351455	-0.088033	-0.143841	-0.142941	0.606957	1	0.05777	0.589153	0.349079	-0.287457	0.014779	0.128844	0.20348	0.024606
39	Relative volume of grey matter in Subcallosal Cortex	0.295384	39	0.186278	0.014143	0.088808	0.026043	-0.021083	0.007985	0.018669	0.038295	-0.030412	0.040775	-0.054237	-0.16437	0.115786	0.18992	0.050046	0.13496	0.086715	-0.011828	0.108172	-0.095657	-0.021227	0.063043	-0.003741	0.032179	-0.133695	-0.064531	-0.086518	-0.043102	0.067885	0.183463	0.090071	0.041414	0.110772	-0.083554	-0.463052	-0.209504	0.142668	0.05777	1	0.056339	0.070759	0.102382	0.107445	-0.11584	0.433366	0.073934
40	Relative volume of grey matter in Paracingulate Gyrus	0.21553	40	0.087225	-0.016943	-0.039953	-0.049015	-0.00986	0.161985	-0.097641	0.149889	0.010111	-0.050643	0.049983	-0.009511	0.191208	0.240214	0.195048	0.299933	0.125027	0.212763	0.197866	0.060486	0.093893	0.005772	0.077282	-0.039656	-0.151178	0.18252	0.152936	-0.073223	-0.036654	-0.017411	-0.095351	-0.065551	-0.128064	0.002689	0.04411	0.043081	0.524855	0.589153	0.056339	1	0.210349	-0.138909	0.153659	0.170572	0.000162	-0.153933
41	Relative volume of grey matter in Cingulate Gyrus, anterior division	0.131347	41	-0.202019	-0.083346	0.080877	0.204004	0.121319	-0.033189	0.00539	0.158014	-0.054745	-0.0794	-0.06052	-0.103544	-0.115173	0.042346	-0.060091	0.342678	-0.191827	0.094666	0.225275	0.015157	0.034318	-0.032253	0.101585	0.12941	-0.055802	0.045495	-0.131976	-0.18894	-0.134726	0.036136	0.04334	0.358673	0.120273	-0.428848	-0.251561	-0.120013	-0.354265	0.349079	0.070759	0.210349	1	0.157662	0.290313	0.351514	-0.121829	0.034901
42	Relative volume of grey matter in Cingulate Gyrus, posterior division	0.099889	42	-0.139847	-0.085248	0.263599	0.034053	0.166595	0.023583	0.173131	-0.207814	-0.100549	-0.159287	0.020317	-0.014832	0.076611	-0.046939	-0.265063	-0.036088	-0.28329	0.073615	-0.143555	-0.119985	-0.134135	-0.044949	0.000668	0.22768	0.227312	-0.085091	0.176232	-0.027207	0.094016	0.230607	0.225413	0.203365	0.349395	0.630487	-0.319362	-0.293489	0.106889	-0.287457	0.102382	-0.138909	0.157662	1	0.607593	-0.153003	0.025889	0.106969
43	Relative volume of grey matter in Precuneous Cortex	0.258777	43	0.016965	0.032721	-0.013619	-0.102023	0.237055	-0.026803	-0.187638	-0.097156	0.12643	-0.046902	0.189772	0.036252	-0.095363	-0.0912	-0.262764	0.121867	0.0089	-0.101994	-0.157347	-0.022348	-0.217019	-0.047652	-0.036499	0.240791	-0.121337	0.055927	0.062887	-0.198793	0.137585	0.191481	0.424861	0.231061	0.212614	0.181584	-0.194899	0.071813	-0.144312	0.014779	0.107445	0.153659	0.290313	0.607593	1	0.41505	0.007529	0.015856
44	Relative volume of grey matter in Cuneal Cortex	0.153844	44	-0.097524	0.007984	0.002432	-0.159272	0.329123	-0.19345	-0.122764	0.058544	0.015618	-0.100476	0.2286	0.157481	-0.27651	-0.034439	-0.246132	0.240006	0.04148	-0.000935	0.154292	0.031562	-0.129489	0.021476	0.091402	-0.027444	-0.097849	0.253795	0.138449	-0.159026	0.178098	-0.362014	0.214247	-0.08549	-0.097863	-0.088081	0.126993	0.4698	-0.13102	0.128844	-0.11584	0.170572	0.351514	-0.153003	0.41505	1	-0.292692	-0.149938
45	Relative volume of grey matter in Frontal Orbital Cortex	0.227478	45	0.057356	-0.056619	0.149089	-0.19321	0.088143	0.176267	-0.040691	0.017161	-0.014027	0.124398	0.011469	-0.085134	0.259329	0.297881	0.208623	0.033091	0.351014	0.161932	0.038802	0.195367	0.011887	-0.06985	0.093469	0.169856	-0.170981	-0.101897	0.14701	0.075822	0.056211	0.142838	-0.068527	-0.141573	-0.054145	0.197941	-0.272954	-0.209578	0.159471	0.20348	0.433366	0.000162	-0.121829	0.025889	0.007529	-0.292692	1	0.118801
46	Relative volume of grey matter in Parahippocampal Gyrus, anterior division	0.315803	46	0.02714	0.05614	0.136168	-0.064218	-0.074769	0.033815	-0.145193	0.172156	-0.086719	0.179318	-0.321293	-0.28533	0.06846	-0.084824	0.068197	-0.028585	-0.160703	-0.108616	0.058706	0.407081	0.020818	-0.093355	0.260596	-0.032682	-0.360786	0.261207	-0.090753	0.030132	-0.020954	0.072313	-0.069296	-0.168718	-0.09171	0.047212	-0.182648	-0.128748	0.203755	0.024606	0.073934	-0.153933	0.034901	0.106969	0.015856	-0.149938	0.118801	1
47	Relative volume of grey matter in Parahippocampal Gyrus, posterior division	0.314611	47	-0.004289	0.022107	0.028157	-0.102307	-0.181817	0.013271	-0.012007	0.022358	-0.031554	-0.126238	-0.194858	-0.110119	-0.129522	-0.002719	0.073693	-0.205236	-0.003814	0.124312	0.006207	-0.068546	-0.200824	0.021686	-0.03599	0.189927	-0.245422	0.064112	0.005823	0.087933	0.103486	-0.05639	-0.23097	-0.083452	-0.159229	0.0152	-0.163165	-0.079866	0.071681	0.109674	-0.138891	-0.036218	-0.184408	0.110693	-0.082651	0.037874	-0.074173	0.126629
48	Relative volume of grey matter in Lingual Gyrus	0.192587	48	0.037718	-0.004265	0.144373	0.335271	-0.164462	-0.041537	-0.245669	0.000434	0.264624	0.108611	-0.070044	0.008287	-0.414694	-0.186028	-0.251933	-0.277162	-0.105611	-0.094581	-0.329978	0.01124	-0.244201	-0.144792	-0.062718	-0.189072	-0.106295	0.015396	-0.381963	-0.291999	0.002276	-0.08235	0.048274	-0.172215	-0.278356	-0.153884	0.082315	0.426934	-0.021379	-0.027139	-0.184464	-0.212554	-0.166653	-0.237036	-0.198884	0.108779	-0.109305	0.225492
49	Relative volume of grey matter in Temporal Fusiform Cortex, anterior division	0.227351	49	0.185436	-0.040687	0.065406	0.018582	-0.109481	0.116055	-0.140915	0.233941	-0.139916	0.162149	-0.143057	-0.236431	-0.195381	0.006951	-0.035147	-0.157548	-0.150622	0.149937	0.169486	0.682956	0.237853	0.048663	0.306931	-0.061883	-0.079404	0.563755	0.379943	0.047703	0.063503	-0.095543	0.058486	-0.007293	0.218973	0.003331	-0.054723	-0.16737	0.285496	0.282675	-0.017766	-0.035008	-0.089589	-0.041856	0.020478	-0.015871	0.111631	0.558955
50	Relative volume of grey matter in Temporal Fusiform Cortex, posterior division	0.314611	50	0.176626	0.03585	-0.022776	-0.134706	-0.12157	-0.014832	0.04114	-0.139976	-0.123781	0.05607	0.062117	-0.020534	0.009248	0.019368	0.085451	-0.184179	0.03554	0.198098	0.035429	0.13894	0.198274	0.191948	-0.086576	0.101446	0.10303	0.030451	0.617528	0.343968	0.039527	0.292108	-0.004791	0.222135	0.236102	0.060198	0.155512	-0.25037	0.101965	0.044214	-0.088072	0.081755	-0.311228	-0.072419	-0.007848	-0.150967	0.206122	-0.053668
51	Relative volume of grey matter in Temporal Occipital Fusiform Cortex	0.21284	51	0.031455	-0.069571	0.136409	0.145023	-0.190088	0.112805	-0.164372	0.019561	0.053331	0.067713	0.10362	0.028297	-0.192842	-0.239666	-0.071459	-0.243474	-0.204891	-0.012291	-0.336004	-0.298324	-0.068837	0.159869	-0.190988	0.201358	0.219322	-0.051068	-0.092849	0.319625	0.029847	0.227888	0.055494	0.253978	0.079088	0.009783	-0.10199	-0.348959	-0.036184	-0.252134	-0.159471	-0.300424	-0.163893	0.169057	-0.091012	-0.29548	-0.203987	-0.0644
52	Relative volume of grey matter in Occipital Fusiform Gyrus	0.181443	52	0.095987	-0.162881	0.266814	0.026323	-0.159159	0.113599	-0.340194	0.128185	0.463316	-0.063104	0.186386	0.130718	-0.405912	-0.316765	-0.273028	-0.127647	-0.146913	0.033258	-0.204837	0.025651	-0.370934	-0.245228	0.086974	-0.122358	-0.209106	0.095058	-0.098864	-0.381712	0.073127	-0.027214	0.12098	0.128574	-0.15033	0.054836	0.084706	0.386396	-0.221568	-0.008864	-0.40055	-0.073615	0.036773	0.057824	-0.086251	0.201813	-0.276586	0.116252
53	Relative volume of grey matter in Frontal Operculum Cortex	0.157595	53	0.022755	0.05469	0.19447	-0.38089	0.155867	-0.07852	0.026382	-0.156022	-0.451333	0.087148	0.22738	0.193368	0.266077	0.475092	0.133941	0.387972	0.695084	0.50595	0.245793	0.218021	0.377946	0.0884	0.18413	0.004207	-0.169792	0.179328	0.163946	-0.159935	0.070236	0.019783	-0.220302	-0.284755	-0.032814	0.255495	-0.056269	-0.02875	0.275686	0.20559	-0.053084	0.500004	-0.184846	-0.212695	0.070111	0.389266	0.18065	-0.120158
54	Relative volume of grey matter in Central Opercular Cortex	0.30492	54	0.110016	-0.08145	0.010918	-0.182066	-0.153235	0.046924	-0.113542	0.117384	-0.140561	0.017902	0.172634	0.041612	0.169495	0.271443	0.1141	0.128195	0.027671	0.182982	0.232549	0.037312	0.27865	0.328097	0.153431	0.199805	-0.100514	0.29363	0.204268	-0.014398	0.299507	0.134075	0.208171	0.110995	0.158943	0.167884	-0.014604	-0.123065	0.202424	0.079183	0.215123	0.307878	-0.035417	0.10635	0.262061	0.090164	0.086061	-0.076027
55	Relative volume of grey matter in Parietal Operculum Cortex	0.225621	55	0.067352	-0.070581	-0.094808	-0.276353	0.032033	-0.073909	0.052757	-0.234199	-0.065727	0.033645	0.072353	-0.03133	0.050073	0.325129	-0.102468	0.064969	0.162367	0.35595	0.038566	0.014444	0.095542	0.416626	0.059579	0.183691	-0.151046	0.261627	0.075859	-0.048033	0.143332	0.091095	0.398322	0.154176	-0.011592	-0.04992	-0.295456	-0.062314	0.078401	0.166205	0.117104	0.200376	0.009484	0.136613	0.331036	0.043473	0.142231	-0.108138
56	Relative volume of grey matter in Planum Polare	0.225246	56	-0.015527	-0.122925	-0.233303	0.125203	0.063676	0.140434	-0.385137	0.277775	-0.34412	-0.099632	0.15862	0.072725	-0.08348	0.266154	0.195686	-0.069543	0.11538	0.412048	0.226478	0.056355	0.371603	0.302774	-0.131832	0.123878	0.293333	0.163542	0.312063	0.301647	-0.035187	-0.16733	-0.130543	-0.007381	0.088137	-0.079836	0.254887	-0.171084	0.261596	0.156676	-0.152819	0.231294	0.016417	-0.216177	-0.039956	-0.030683	-0.082192	-0.243225
57	Relative volume of grey matter in Heschls Gyrus (includes H1 and H2)	0.278858	57	0.037536	-0.017183	-0.10995	-0.217736	-0.093116	-0.082237	0.05318	-0.04983	-0.134303	0.075782	0.062875	0.015438	-0.00075	0.271433	0.050993	-4.9e-05	0.258905	0.30722	0.031783	-0.146878	0.262576	0.264967	-0.00927	0.007071	-0.086728	0.128303	0.090091	-0.012053	0.029685	0.006494	0.100103	-0.11659	-0.099531	0.039864	-0.118185	0.024793	0.028011	-0.233448	0.148824	0.023577	-0.032875	0.111417	0.273022	0.15	0.076885	-0.157163
58	Relative volume of grey matter in Planum Temporale	0.261252	58	0.031738	0.008742	-0.132588	-0.270916	0.038021	-0.066636	-0.009112	-0.106175	-0.114072	0.110605	-0.042428	-0.172505	0.012888	0.263581	0.0097	0.01871	0.226517	0.201533	-0.06557	-0.116425	0.290842	0.579476	0.079355	0.167787	-0.121802	0.106701	0.069317	0.033692	-0.030316	0.019369	0.094781	-0.077628	-0.220147	-0.054106	-0.174112	-0.040551	-0.003578	-0.071389	0.172588	-0.002772	-0.057471	-0.016975	0.177892	0.043849	0.036126	-0.164228
59	Relative volume of grey matter in Supracalcarine Cortex	0.273376	59	-0.033626	0.106876	0.060708	-0.076924	0.029517	-0.085351	-0.114699	0.098745	0.02482	0.141297	0.174081	0.130273	-0.295219	-0.0104	-0.230757	0.159822	0.070228	0.003465	-0.047035	-0.110804	-0.07971	0.022025	-0.066187	-0.055872	0.028019	-0.008611	-0.067093	-0.056353	-0.021714	-0.281873	0.277728	0.111815	0.049248	-0.209223	0.283948	0.462124	-0.073006	0.155133	-0.051172	0.062307	0.279481	-0.230182	0.37445	0.712026	-0.343659	-0.073052
60	Relative volume of grey matter in Occipital Pole	0.24439	60	-0.091961	0.122203	-0.012257	-0.107794	0.122099	-0.120929	0.039331	-0.111726	0.251359	-0.105624	0.00609	0.109598	-0.215231	-0.166061	-0.138637	-0.003703	0.168952	0.164967	-0.157832	-0.009785	-0.161937	-0.21568	0.181694	-0.27287	-0.321854	0.141619	0.087072	-0.199241	0.048782	-0.002709	-0.028322	-0.278361	-0.354435	0.039459	0.287442	0.779992	-0.285932	0.054865	-0.282129	0.008293	-0.218618	-0.281482	0.022992	0.474852	-0.168519	-0.02228
61	Relative volume of grey matter in Thalamus	0.341507	61	-0.019529	-0.325284	0.023953	-0.019362	-0.061626	0.030511	0.020927	0.06394	0.13537	0.058261	-0.445401	-0.294013	-0.069197	0.110564	-0.16371	0.056163	-0.076693	-0.123204	0.14882	0.108497	0.043746	0.11117	0.167517	-0.002737	-0.169568	0.24265	-0.001163	-0.091207	0.039041	0.052647	-0.088293	-0.103391	-0.00149	0.011054	-0.217291	-0.137615	0.021393	-0.136917	0.104376	-0.02053	0.193583	0.200554	-0.032348	-0.01951	0.068583	0.244585
62	Relative volume of grey matter in Caudate	0.248283	62	-0.143041	0.007703	-0.029404	0.004442	-0.072712	-0.013567	0.039601	-0.052902	0.010767	-0.079223	-0.177663	-0.012785	-0.176109	-0.060362	-0.055363	0.164089	-0.066313	-0.137719	-0.228959	-0.165518	-0.088099	-0.063085	-0.12511	-0.019368	-0.106796	-0.221803	-0.184446	-0.152564	-0.248433	-0.185414	-0.058366	-0.225066	-0.152032	-0.20979	0.03991	0.147264	-0.248713	0.033535	0.055238	-0.229479	0.307508	0.132421	0.053651	-0.154148	-0.135392	-0.053396
63	Relative volume of grey matter in Putamen	0.324335	63	-0.074095	0.01535	-0.069241	0.005728	-0.056864	-0.007092	-0.02048	0.090075	-0.10891	-0.093759	-0.216964	-0.103512	-0.326753	0.03568	0.005958	-0.086922	0.001752	-0.130314	-0.084938	-0.103528	-0.03671	-0.089738	-0.232126	-0.29351	-0.230507	-0.115081	-0.19337	-0.187485	-0.149651	-0.181091	-0.156908	-0.23423	-0.179908	-0.255218	-0.044343	0.122836	-0.295039	0.155865	-0.07135	-0.156326	-0.093046	-0.00525	-0.039246	-0.025894	-0.184967	-0.080251
64	Relative volume of grey matter in Pallidum	0.117549	64	-0.263077	0.048669	0.077561	-0.194812	-0.023309	0.105442	-0.035923	0.110614	0.15685	0.077666	-0.19608	-0.102916	-0.175585	0.165531	-0.088527	-0.079006	0.132234	0.378418	0.027622	-0.015889	0.050137	-0.047924	0.079316	-0.142147	-0.221502	-0.090447	-0.156853	-0.198322	-0.226191	-0.222252	-0.137752	-0.179979	-0.160877	-0.121947	0.196831	0.129858	-0.014201	0.26188	0.015933	-0.29292	0.159788	0.055007	0.068348	0.02516	-0.065985	0.046486
65	Relative volume of grey matter in Hippocampus	0.247973	65	-0.103303	-0.081621	0.112016	-0.063681	-0.021647	0.15827	-0.121448	0.206963	-0.098584	-0.10945	-0.368173	-0.093229	-0.10045	0.022897	0.178911	-0.251063	0.01943	-0.018653	-0.069726	-0.03597	-0.046108	-0.015443	0.223606	0.168589	-0.26506	0.125286	-0.223271	-0.093826	0.043991	0.035565	-0.200954	-0.15955	-0.196291	-0.051819	-0.138875	-0.085928	0.018569	0.164364	-0.047852	-0.067207	0.028267	0.157819	0.023025	0.033903	-0.165401	0.31664
66	Relative volume of grey matter in Amygdala	0.201698	66	-0.136666	0.061379	0.054808	-0.175964	0.109127	0.048771	-0.021463	0.096903	-0.298354	-0.051474	-0.21261	0.13004	0.005217	-0.017812	0.157152	-0.097534	0.098085	0.109579	0.119263	0.101433	-0.076476	-0.023366	0.047957	0.022433	-0.272072	0.052362	-0.083198	-0.145337	0.040372	-0.054911	-0.159723	-0.458116	-0.383692	-0.040963	-0.094408	0.068723	-0.048619	0.306362	-0.024767	-0.02595	0.000959	0.174083	0.03256	-0.024548	0.066238	0.207322
67	Relative volume of grey matter in Ventral Striatum	0.374979	67	-0.061086	0.046813	0.014409	0.092937	-0.020813	0.01897	0.078431	0.01153	-0.001798	-0.187734	-0.153653	0.106493	-0.270162	-0.068398	-0.041919	-0.295845	0.008954	-0.05166	-0.204112	-0.213954	-0.165205	-0.111678	-0.273932	-0.318068	-0.231066	-0.18043	-0.141699	-0.268092	-0.147123	-0.102798	-0.210832	-0.343157	-0.211492	-0.005768	-0.128359	0.096276	-0.271504	-0.148012	-0.025098	-0.137005	-0.227428	-0.011036	-0.090813	-0.069108	-0.128418	-0.096604
68	Relative volume of grey matter in I-IV Cerebellum	0.329011	68	0.009784	-0.074986	-0.020148	-0.01151	-0.169491	0.053076	-0.09122	-0.087344	0.063543	-0.101722	-0.269722	-0.066656	-0.231946	0.001249	-0.15396	-0.281705	0.060381	0.019493	-0.163099	-0.031939	-0.045644	-0.202322	-0.161245	-0.240263	-0.192377	-0.235382	-0.350912	-0.227862	-0.220957	-0.190778	-0.30379	-0.330674	-0.283395	-0.055587	-0.103835	0.005131	-0.123655	-0.193637	-0.082332	-0.237485	-0.37068	-0.100617	-0.177929	-0.211277	-0.150362	0.02663
69	Relative volume of grey matter in V Cerebellum	0.301765	69	0.056742	-0.03301	-0.02656	0.042321	-0.290762	-0.027719	-0.051055	-0.065069	0.108749	0.01798	-0.316674	-0.136427	-0.308751	-0.109796	-0.191053	-0.353521	-0.132321	-0.1683	-0.183559	-0.080601	-0.030156	-0.192674	-0.250592	-0.266889	-0.148647	-0.281845	-0.413976	-0.145947	-0.077947	-0.155368	-0.192092	-0.251946	-0.199762	-0.131495	-0.236543	-0.09552	-0.120269	-0.11859	-0.077245	-0.370886	-0.519654	-0.126539	-0.19564	-0.174455	-0.227483	0.099198
70	Relative volume of grey matter in VI Cerebellum	0.297883	70	-0.001578	-0.027095	0.069564	0.063269	-0.208116	-0.02956	-0.19912	0.046399	0.0179	0.111943	-0.061334	0.075373	-0.425265	-0.355709	-0.221687	-0.388302	-0.185909	-0.11834	-0.316749	-0.142169	-0.042141	-0.115991	-0.306452	-0.133998	-0.116458	-0.196341	-0.290649	-0.186027	-0.131274	-0.286347	-0.122095	-0.207685	-0.192771	-0.089302	-0.145145	-0.06236	-0.165427	-0.258346	-0.180653	-0.404611	-0.483074	-0.074935	-0.172955	-0.148375	-0.315061	0.065474
71	Relative volume of grey matter in Crus I Cerebellum	0.370955	71	-0.011734	0.06435	0.088037	0.180367	-0.032615	0.015455	-0.056935	-0.016332	-0.01399	0.000851	0.097115	0.177611	-0.382417	-0.267726	-0.164404	-0.420275	-0.076682	-0.30245	-0.41724	-0.085025	-0.233105	-0.130123	-0.138698	-0.127764	-0.113419	-0.161615	-0.250572	-0.066198	-0.100845	-0.146144	0.004182	0.02364	-0.007366	-0.324177	-0.196104	-0.077051	-0.245939	-0.378319	-0.181892	-0.312991	-0.283773	-0.19007	-0.111766	-0.239411	-0.174146	-0.010473
72	Relative volume of grey matter in Crus II Cerebellum	0.346576	72	0.041471	-0.089384	-0.058623	-0.08131	-0.236685	0.051295	-0.110131	0.030608	-0.103697	-0.02795	-0.085238	-0.012409	-0.240522	-0.235807	-0.177084	-0.27051	-0.247331	-0.162923	-0.286522	-0.214786	-0.172148	-0.063105	-0.220507	-0.133737	-0.026476	-0.189036	-0.346846	-0.180938	-0.233785	-0.123443	-0.096369	-0.107839	-0.117101	-0.223208	-0.141375	-0.010961	-0.29744	-0.203555	-0.136921	-0.235549	-0.199001	-0.149355	-0.087443	-0.175331	-0.327691	-0.016269
73	Relative volume of grey matter in VIIb Cerebellum	0.316824	73	0.00711	-0.058986	-0.082229	-0.073516	-0.374416	0.08844	-0.144749	0.131342	-0.087575	0.018684	-0.211157	-0.111394	-0.134377	-0.218195	-0.132871	-0.259076	-0.230749	-0.138719	-0.121384	-0.245608	-0.094407	0.023096	-0.281921	-0.127917	-0.035956	-0.154747	-0.307069	-0.161192	-0.191404	-0.189254	-0.113179	-0.171662	-0.170271	-0.157566	-0.129191	-0.056331	-0.229041	-0.081223	-0.151425	-0.198756	-0.350666	-0.222363	-0.164597	-0.107744	-0.291826	-0.074495
74	Relative volume of grey matter in VIIIa Cerebellum	0.302677	74	0.052398	-0.086603	0.018567	-0.011871	-0.459623	0.119208	-0.137348	0.227138	-0.144823	0.087696	-0.254125	-0.072329	-0.121859	-0.218056	-0.128346	-0.322967	-0.22895	-0.08511	-0.065094	-0.195404	-0.057006	0.008911	-0.332732	-0.184777	-0.152032	-0.134388	-0.308903	-0.144162	-0.134055	-0.264906	-0.171064	-0.331831	-0.223662	-0.123875	-0.119968	-0.080609	-0.082105	-0.030454	-0.123842	-0.214142	-0.63037	-0.143979	-0.216162	-0.166898	-0.222956	0.017709
75	Relative volume of grey matter in VIIIb Cerebellum	0.33615	75	0.152088	-0.095661	0.010841	0.14806	-0.291015	0.14116	-0.125149	0.260764	-0.121377	0.136824	-0.246232	-0.044052	-0.146745	-0.161005	-0.228468	-0.312308	-0.068171	-0.045446	-0.049762	-0.117681	-0.084754	-0.103448	-0.337141	-0.370389	-0.266022	-0.196141	-0.247219	-0.116475	-0.084571	-0.437414	-0.111625	-0.296244	-0.198979	-0.148878	-0.089134	-0.053951	-0.011628	-0.058174	0.024382	-0.223125	-0.594796	-0.04737	-0.148663	-0.14691	-0.03147	0.049835
76	Relative volume of grey matter in IX Cerebellum	0.333015	76	0.028645	-0.053461	0.012224	0.100637	-0.245074	0.086767	-0.024657	0.030756	-0.050261	0.203944	-0.15339	0.006903	-0.126059	-0.205855	-0.201338	-0.282802	-0.003363	-0.010497	-0.136202	-0.167794	-0.130073	-0.089953	-0.31142	-0.240124	-0.193659	-0.179772	-0.335543	-0.099439	-0.101	-0.346547	-0.089068	-0.212824	-0.222258	-0.175657	-0.006699	-0.03294	-0.098357	-0.112685	-0.018185	-0.172997	-0.507962	-0.085765	-0.216275	-0.192205	-0.091417	0.001797
77	Relative volume of grey matter in X Cerebellum	0.287057	77	0.091754	-0.056054	0.066328	-0.140482	-0.196038	-0.052669	-0.132591	-0.182095	0.233687	0.009648	-0.083279	0.086324	-0.102236	-0.194337	-0.191191	-0.181596	-0.016893	0.049406	-0.182231	-0.001772	-0.142912	-0.04753	-0.253963	-0.252956	-0.219352	-0.215898	-0.0786	-0.11901	-0.003928	-0.120475	0.013884	-0.073327	-0.172663	-0.155708	-0.294155	-0.124386	-0.100426	-0.274552	-0.128346	-0.201254	-0.164643	-0.237817	-0.1253	-0.088837	0.024491	0.095123
78	Relative volume of grey matter in Brain-Stem	0.235039	78	-0.084907	-0.205039	0.052393	0.019293	-0.075308	0.057019	-0.209488	0.093683	-0.073486	-0.144374	-0.093893	0.271028	-0.137133	-0.100843	-0.064766	-0.084188	-0.048334	0.049433	0.006674	0.012478	0.02755	-0.076997	-0.162337	-0.225825	-0.251512	-0.045131	-0.065131	-0.200475	-0.203915	-0.364352	-0.227924	-0.22958	-0.331063	-0.196758	-0.440704	-0.05144	-0.165574	-0.298363	-0.234989	-0.028723	-0.242246	-0.240162	-0.142963	0.025708	-0.1374	-0.005999
79	Relative volume of grey matter in Vermis VI Cerebellum	0.264843	79	0.050081	-0.011925	0.103894	-0.029198	0.067198	0.062852	-0.327571	0.260184	-0.037446	0.257984	-0.139353	-0.064559	-0.253507	-0.169836	-0.136729	-0.23184	-0.111018	-0.046897	-0.108601	0.067875	0.051349	0.03776	-0.29019	-0.271049	-0.263138	-0.20016	-0.202137	-0.195699	-0.108222	-0.169324	-0.129415	-0.178997	-0.168382	-0.125274	-0.08492	-0.078397	0.09773	0.042359	-0.104222	-0.104751	-0.389634	-0.045986	-0.166249	-0.089122	-0.07245	0.211568
80	Relative volume of grey matter in Vermis Crus I Cerebellum	0.087166	80	-0.061499	-0.107962	0.011075	-0.46775	-0.079846	0.073139	0.050177	0.265955	0.120715	0.235119	0.2587	0.301343	-0.075109	-0.11089	-0.217917	-0.02824	0.003248	0.145657	-0.031441	0.139258	0.006566	0.026009	0.24331	0.016932	-0.13376	0.33548	0.102435	-0.200583	0.073127	-0.035419	0.285529	0.139978	0.018167	-0.05171	-0.171998	0.0787	0.049874	-0.247795	-0.290706	0.015637	-0.044135	0.049429	0.271078	0.116246	-0.087163	0.02291
81	Relative volume of grey matter in Vermis Crus II Cerebellum	0.254421	81	0.104386	-0.067614	-0.002507	0.052456	-0.009476	0.092174	-0.195604	0.134211	-0.044428	0.019956	-0.075486	0.02504	-0.082615	-0.210727	-0.178934	-0.213762	-0.161095	-0.078557	-0.1277	0.027459	-0.000742	-0.014342	-0.087383	-0.024546	-0.07566	-0.080106	-0.03813	-0.153331	-0.044898	-0.092668	-0.005475	-0.080949	0.024652	-0.094698	-0.216151	-0.092952	0.035437	-0.031421	-0.160211	-0.134647	-0.242136	-0.198509	-0.013667	-0.073831	-0.129348	0.153531
82	Relative volume of grey matter in Vermis VIIb Cerebellum	0.284549	82	0.019749	-0.033185	-0.016439	0.226412	-0.089118	0.00257	-0.202023	0.163889	0.004627	0.078333	-0.192802	0.023992	-0.275681	-0.303541	-0.126567	-0.443954	-0.056488	-0.102437	-0.212033	-0.087532	-0.107059	0.013913	-0.296726	-0.269879	-0.174288	0.013798	-0.136666	-0.277681	-0.039035	-0.337601	-0.107426	-0.183316	-0.085717	-0.244788	-0.186898	-0.025269	-0.073661	0.078906	-0.179128	-0.303108	-0.472421	-0.24965	-0.178635	-0.158093	-0.240022	0.040941
83	Relative volume of grey matter in Vermis VIIIa Cerebellum	0.308199	83	0.041963	-0.0604	-0.038932	0.096425	-0.230652	0.11511	-0.162859	0.152027	-0.091148	0.058108	-0.20449	-0.019671	-0.185363	-0.316009	-0.212784	-0.355271	-0.16288	-0.203813	-0.068912	-0.053109	-0.083376	0.007871	-0.222918	-0.203688	-0.186993	-0.04206	-0.20435	-0.106534	-0.076824	-0.306905	-0.120878	-0.242456	-0.174963	-0.139844	-0.187628	-0.080022	-0.134045	-0.0182	-0.1464	-0.211069	-0.484271	-0.23834	-0.239239	-0.188713	-0.197713	0.102578
84	Relative volume of grey matter in Vermis VIIIb Cerebellum	0.323942	84	0.002231	-0.104352	-0.0788	0.1209	-0.121111	0.175544	-0.12504	0.119414	-0.013499	0.049946	-0.058049	0.093681	-0.043766	-0.228498	-0.161662	-0.225554	-0.129101	-0.099514	-0.071879	-0.105856	-0.12226	-0.040796	-0.27799	-0.254948	-0.174512	-0.142963	-0.262073	-0.073302	-0.113779	-0.353608	-0.05484	-0.219255	-0.228889	-0.219054	-0.061725	-0.0453	-0.106656	-0.002432	-0.085979	-0.121513	-0.411838	-0.135664	-0.220591	-0.14873	-0.141895	-0.042595
85	Relative volume of grey matter in Vermis IX Cerebellum	0.268394	85	-0.06195	-0.066187	-0.048594	0.150735	-0.253783	0.072602	-0.052279	0.091956	-0.063516	0.084239	-0.23568	-0.030334	-0.249985	-0.240786	-0.187124	-0.301462	-0.147721	-0.079479	-0.072685	-0.194783	-0.096856	-0.072919	-0.360637	-0.293059	-0.199119	-0.180851	-0.489793	-0.145884	-0.1743	-0.275886	-0.182024	-0.292526	-0.275526	-0.2364	-0.051626	-0.014111	-0.201914	-0.044612	-0.078154	-0.174374	-0.492028	-0.154776	-0.322589	-0.213983	-0.126483	-0.044308
86	Relative volume of grey matter in Vermis X Cerebellum	0.271425	86	-0.09249	-0.179083	0.071235	-0.122901	-0.439409	-0.076096	0.043942	-0.119253	0.051473	0.003508	-0.021871	0.107428	-0.228446	-0.093504	-0.113133	-0.30173	-0.156785	0.031468	-0.118758	-0.221876	-0.083721	0.025175	-0.302082	-0.274399	-0.213217	-0.099048	-0.319942	-0.239799	-0.011183	-0.139803	-0.052493	-0.164163	-0.240104	-0.272257	-0.124491	0.041515	-0.187775	-0.144219	-0.200546	-0.093966	-0.32708	-0.367917	-0.232609	-0.1813	-0.237336	-0.188713
Panel B. Standard errors.
	Trait	S.E. h2	S.E. rg	1	2	3	4	5	6	7	8	9	10	11	12	13	14	15	16	17	18	19	20	21	22	23	24	25	26	27	28	29	30	31	32	33	34	35	36	37	38	39	40	41	42	43	44	45	46
1	Height	0.050709	1	0	0.063527	0.077705	0.099175	0.112873	0.072161	0.086029	0.082073	0.098289	0.066254	0.064895	0.069563	0.062835	0.067692	0.069387	0.07302	0.075846	0.10612	0.082624	0.063879	0.075168	0.067615	0.089853	0.085164	0.087168	0.081549	0.084233	0.071196	0.074181	0.100764	0.070104	0.09235	0.07735	0.088175	0.097662	0.05237	0.083123	0.108651	0.054695	0.068327	0.092958	0.097946	0.06084	0.087006	0.06951	0.060459
2	Body-mass index (logarithm)	0.028917	2	0.063527	0	0.120469	0.152193	0.177627	0.11947	0.146918	0.138377	0.158643	0.097408	0.09218	0.08426	0.113494	0.086008	0.110313	0.103305	0.124704	0.147767	0.128799	0.093844	0.106955	0.09573	0.129539	0.108583	0.12869	0.122563	0.104818	0.099725	0.110776	0.150845	0.104877	0.137036	0.11376	0.121494	0.119575	0.08146	0.122315	0.190964	0.091526	0.103329	0.136434	0.144975	0.086313	0.116004	0.096406	0.092255
3	Educational attainment	0.030123	3	0.077705	0.120469	0	0.158716	0.202127	0.131745	0.16133	0.141426	0.17143	0.089695	0.112969	0.108612	0.122625	0.102517	0.141599	0.103632	0.144221	0.156689	0.148519	0.111473	0.121429	0.119072	0.146072	0.136206	0.160871	0.12918	0.119197	0.118125	0.132112	0.149917	0.129219	0.147357	0.133309	0.164959	0.144024	0.088654	0.141958	0.178384	0.107034	0.117944	0.171754	0.17895	0.110255	0.142523	0.118006	0.102146
4	Visual memory	0.031225	4	0.099175	0.152193	0.158716	0	0.245597	0.158221	0.190643	0.199029	0.206512	0.128194	0.138433	0.14447	0.153917	0.126683	0.153284	0.147511	0.188712	0.19664	0.169386	0.130557	0.1518	0.132625	0.17851	0.170171	0.205988	0.196598	0.167972	0.141013	0.143154	0.224175	0.16626	0.185681	0.148412	0.1808	0.194037	0.121251	0.185883	0.263353	0.125473	0.145749	0.183393	0.212008	0.13697	0.157143	0.134456	0.116374
5	Reaction time	0.027211	5	0.112873	0.177627	0.202127	0.245597	0	0.176462	0.216543	0.215618	0.232989	0.144788	0.164828	0.144299	0.156648	0.142962	0.181383	0.145701	0.195936	0.21118	0.192666	0.143123	0.15501	0.161829	0.183397	0.170734	0.210901	0.170964	0.157114	0.145808	0.164215	0.22587	0.187991	0.219261	0.202463	0.210761	0.240632	0.133972	0.203716	0.295107	0.122794	0.149727	0.195946	0.255644	0.151276	0.209296	0.157829	0.145859
6	Neuroticism	0.031251	6	0.072161	0.11947	0.131745	0.158221	0.176462	0	0.120675	0.102375	0.155262	0.107264	0.103972	0.107632	0.122352	0.096272	0.122881	0.108239	0.128073	0.164717	0.128619	0.110935	0.129409	0.104557	0.13414	0.12654	0.147971	0.123582	0.107567	0.103235	0.113629	0.142355	0.137528	0.140794	0.121563	0.149067	0.142103	0.080871	0.151542	0.177863	0.092522	0.112694	0.142209	0.169147	0.102307	0.126575	0.116164	0.102492
7	Subjective well-being	0.025391	7	0.086029	0.146918	0.16133	0.190643	0.216543	0.120675	0	0.147885	0.199454	0.130851	0.136284	0.11402	0.149813	0.124949	0.159667	0.138818	0.175199	0.201917	0.1579	0.12282	0.145215	0.127981	0.175266	0.150032	0.188961	0.150872	0.139699	0.135995	0.143841	0.168646	0.148563	0.173151	0.162821	0.183397	0.171744	0.107801	0.170933	0.237498	0.108981	0.145635	0.175261	0.191728	0.128647	0.16205	0.125678	0.113308
8	Depression	0.029688	8	0.082073	0.138377	0.141426	0.199029	0.215618	0.102375	0.147885	0	0.178151	0.121719	0.120128	0.104935	0.138321	0.107203	0.128458	0.123103	0.172987	0.17073	0.147734	0.115023	0.144164	0.128083	0.146709	0.148245	0.170193	0.146282	0.125863	0.126564	0.143242	0.175611	0.133812	0.177225	0.14967	0.186062	0.179001	0.099216	0.173087	0.200291	0.114615	0.12283	0.164216	0.214672	0.116353	0.154324	0.124178	0.11146
9	Alcohol drinks per week (logarithm)	0.029684	9	0.098289	0.158643	0.17143	0.206512	0.232989	0.155262	0.199454	0.178151	0	0.119671	0.151304	0.136612	0.154886	0.143236	0.175095	0.12572	0.173282	0.199368	0.177547	0.129654	0.147304	0.14983	0.156439	0.150797	0.179787	0.174165	0.141798	0.137833	0.161106	0.18976	0.164669	0.187228	0.162929	0.197373	0.194219	0.113722	0.187916	0.246232	0.123071	0.146555	0.164666	0.209994	0.135099	0.177887	0.140397	0.130759
10	Intelligence	0.035136	10	0.066254	0.097408	0.089695	0.128194	0.144788	0.107264	0.130851	0.121719	0.119671	0	0.081919	0.085685	0.109375	0.091192	0.093741	0.084556	0.114804	0.124626	0.105609	0.087698	0.107173	0.091539	0.106166	0.110829	0.114459	0.111043	0.104494	0.101246	0.098791	0.128641	0.09968	0.124713	0.12388	0.120896	0.114203	0.079231	0.109107	0.150786	0.079194	0.09739	0.112146	0.133727	0.085063	0.10713	0.094872	0.084662
11	Grey matter volume	0.040687	11	0.064895	0.09218	0.112969	0.138433	0.164828	0.103972	0.136284	0.120128	0.151304	0.081919	0	0.035025	0.114012	0.084131	0.103522	0.085929	0.111093	0.11519	0.101471	0.079924	0.103008	0.092341	0.104648	0.092804	0.121764	0.112247	0.095515	0.090702	0.096911	0.134342	0.106986	0.124967	0.118644	0.12789	0.12786	0.075335	0.115912	0.149722	0.080572	0.095773	0.111919	0.133356	0.088961	0.103392	0.093336	0.08166
12	Grey + white matter volume	0.043471	12	0.069563	0.08426	0.108612	0.14447	0.144299	0.107632	0.11402	0.104935	0.136612	0.085685	0.035025	0	0.107397	0.078536	0.097021	0.074929	0.108207	0.103995	0.09364	0.078313	0.094892	0.083262	0.109308	0.087741	0.122142	0.108102	0.09493	0.092651	0.098695	0.130183	0.098697	0.125185	0.112437	0.116421	0.123886	0.070535	0.11338	0.152292	0.075688	0.089613	0.113172	0.125941	0.081048	0.1057	0.100397	0.076549
13	Relative volume of grey matter in Frontal Pole	0.034753	13	0.062835	0.113494	0.122625	0.153917	0.156648	0.122352	0.149813	0.138321	0.154886	0.109375	0.114012	0.107397	0	0.093858	0.114252	0.097071	0.132263	0.149172	0.110351	0.091279	0.117456	0.103465	0.11761	0.12691	0.133139	0.127881	0.115555	0.121161	0.113848	0.132132	0.118009	0.146309	0.111566	0.133833	0.139958	0.088055	0.11643	0.183011	0.089231	0.108261	0.141524	0.156235	0.091457	0.129062	0.094576	0.099478
14	Relative volume of grey matter in Insular Cortex	0.03636	14	0.067692	0.086008	0.102517	0.126683	0.142962	0.096272	0.124949	0.107203	0.143236	0.091192	0.084131	0.078536	0.093858	0	0.096596	0.101507	0.097997	0.124986	0.104297	0.084937	0.091558	0.073414	0.096914	0.100162	0.106343	0.101111	0.098335	0.088049	0.095121	0.110745	0.097062	0.112521	0.093511	0.115206	0.11518	0.07466	0.112911	0.165782	0.082019	0.090815	0.121287	0.132429	0.092873	0.105612	0.081094	0.084573
15	Relative volume of grey matter in Superior Frontal Gyrus	0.032649	15	0.069387	0.110313	0.141599	0.153284	0.181383	0.122881	0.159667	0.128458	0.175095	0.093741	0.103522	0.097021	0.114252	0.096596	0	0.104778	0.131559	0.153366	0.113331	0.100758	0.116619	0.101711	0.122866	0.114799	0.142123	0.11863	0.128536	0.104941	0.12273	0.157189	0.105466	0.129388	0.117788	0.132534	0.140086	0.082781	0.132163	0.160628	0.098684	0.097145	0.133961	0.171243	0.092625	0.128013	0.118301	0.097144
16	Relative volume of grey matter in Middle Frontal Gyrus	0.033679	16	0.07302	0.103305	0.103632	0.147511	0.145701	0.108239	0.138818	0.123103	0.12572	0.084556	0.085929	0.074929	0.097071	0.101507	0.104778	0	0.117841	0.142425	0.101215	0.096511	0.100255	0.097429	0.111276	0.111667	0.122428	0.109055	0.107555	0.099978	0.106479	0.134846	0.104361	0.122574	0.106611	0.130942	0.130006	0.084067	0.131466	0.170343	0.092388	0.093737	0.116992	0.143589	0.087427	0.116226	0.109554	0.089015
17	Relative volume of grey matter in Inferior Frontal Gyrus, pars triangularis	0.029963	17	0.075846	0.124704	0.144221	0.188712	0.195936	0.128073	0.175199	0.172987	0.173282	0.114804	0.111093	0.108207	0.132263	0.097997	0.131559	0.117841	0	0.134322	0.146577	0.100648	0.122873	0.124717	0.122571	0.124503	0.154421	0.142959	0.123579	0.120466	0.130957	0.163301	0.130431	0.158937	0.137641	0.167547	0.151553	0.102092	0.151313	0.204754	0.10889	0.11608	0.148828	0.161163	0.115171	0.139611	0.116071	0.099497
18	Relative volume of grey matter in Inferior Frontal Gyrus, pars opercularis	0.029971	18	0.10612	0.147767	0.156689	0.19664	0.21118	0.164717	0.201917	0.17073	0.199368	0.124626	0.11519	0.103995	0.149172	0.124986	0.153366	0.142425	0.134322	0	0.166511	0.136401	0.137668	0.142581	0.156709	0.165238	0.168564	0.154334	0.14427	0.13446	0.146045	0.185005	0.151375	0.164211	0.144096	0.193049	0.163794	0.127908	0.178404	0.211149	0.123172	0.128832	0.170168	0.198071	0.119955	0.158679	0.135486	0.115926
19	Relative volume of grey matter in Precentral Gyrus	0.032749	19	0.082624	0.128799	0.148519	0.169386	0.192666	0.128619	0.1579	0.147734	0.177547	0.105609	0.101471	0.09364	0.110351	0.104297	0.113331	0.101215	0.146577	0.166511	0	0.105584	0.119392	0.098781	0.133278	0.124937	0.158687	0.127939	0.123874	0.120052	0.110384	0.153687	0.117325	0.153047	0.12587	0.153584	0.148108	0.102868	0.158227	0.170363	0.098743	0.105182	0.140527	0.188198	0.102472	0.128223	0.112913	0.0966
20	Relative volume of grey matter in Temporal Pole	0.037312	20	0.063879	0.093844	0.111473	0.130557	0.143123	0.110935	0.12282	0.115023	0.129654	0.087698	0.079924	0.078313	0.091279	0.084937	0.100758	0.096511	0.100648	0.136401	0.105584	0	0.084809	0.08699	0.096114	0.107336	0.116532	0.104462	0.101561	0.080313	0.100452	0.118171	0.100989	0.117278	0.11281	0.115017	0.128096	0.077664	0.104109	0.173694	0.086562	0.088414	0.115909	0.131247	0.094164	0.104903	0.093934	0.065318
21	Relative volume of grey matter in Superior Temporal Gyrus, anterior division	0.033475	21	0.075168	0.106955	0.121429	0.1518	0.15501	0.129409	0.145215	0.144164	0.147304	0.107173	0.103008	0.094892	0.117456	0.091558	0.116619	0.100255	0.122873	0.137668	0.119392	0.084809	0	0.091626	0.115236	0.123116	0.137664	0.138316	0.119212	0.10605	0.128748	0.14963	0.128801	0.13913	0.128579	0.146816	0.15034	0.094905	0.126208	0.170479	0.102087	0.113727	0.133522	0.156487	0.09572	0.13437	0.111745	0.086561
22	Relative volume of grey matter in Superior Temporal Gyrus, posterior division	0.039248	22	0.067615	0.09573	0.119072	0.132625	0.161829	0.104557	0.127981	0.128083	0.14983	0.091539	0.092341	0.083262	0.103465	0.073414	0.101711	0.097429	0.124717	0.142581	0.098781	0.08699	0.091626	0	0.103596	0.090625	0.122126	0.117387	0.099832	0.083177	0.097401	0.123896	0.103428	0.122015	0.112406	0.133094	0.14381	0.079084	0.115957	0.157769	0.089574	0.080809	0.115952	0.147836	0.084766	0.119505	0.097966	0.091174
23	Relative volume of grey matter in Middle Temporal Gyrus, anterior division	0.035742	23	0.089853	0.129539	0.146072	0.17851	0.183397	0.13414	0.175266	0.146709	0.156439	0.106166	0.104648	0.109308	0.11761	0.096914	0.122866	0.111276	0.122571	0.156709	0.133278	0.096114	0.115236	0.103596	0	0.107497	0.15962	0.099751	0.119891	0.126918	0.123452	0.169531	0.133168	0.14107	0.147368	0.152415	0.16073	0.089278	0.161032	0.19966	0.102848	0.107147	0.152616	0.174626	0.103303	0.12904	0.11517	0.101397
24	Relative volume of grey matter in Middle Temporal Gyrus, posterior division	0.034268	24	0.085164	0.108583	0.136206	0.170171	0.170734	0.12654	0.150032	0.148245	0.150797	0.110829	0.092804	0.087741	0.12691	0.100162	0.114799	0.111667	0.124503	0.165238	0.124937	0.107336	0.123116	0.090625	0.107497	0	0.138896	0.142251	0.109802	0.11137	0.112108	0.14418	0.122887	0.148572	0.130393	0.127674	0.149108	0.093775	0.12744	0.18048	0.095107	0.111012	0.139066	0.161072	0.105626	0.128974	0.122866	0.098426
25	Relative volume of grey matter in Middle Temporal Gyrus, temporooccipital part	0.032152	25	0.087168	0.12869	0.160871	0.205988	0.210901	0.147971	0.188961	0.170193	0.179787	0.114459	0.121764	0.122142	0.133139	0.106343	0.142123	0.122428	0.154421	0.168564	0.158687	0.116532	0.137664	0.122126	0.15962	0.138896	0	0.150219	0.149136	0.095279	0.142415	0.177928	0.141389	0.15937	0.145435	0.171289	0.15876	0.104573	0.153761	0.215513	0.114631	0.127672	0.140899	0.181671	0.129058	0.155863	0.137044	0.113164
26	Relative volume of grey matter in Inferior Temporal Gyrus, anterior division	0.031468	26	0.081549	0.122563	0.12918	0.196598	0.170964	0.123582	0.150872	0.146282	0.174165	0.111043	0.112247	0.108102	0.127881	0.101111	0.11863	0.109055	0.142959	0.154334	0.127939	0.104462	0.138316	0.117387	0.099751	0.142251	0.150219	0	0.106688	0.115774	0.118674	0.144361	0.136333	0.148444	0.12638	0.148242	0.153737	0.091991	0.123656	0.193093	0.10148	0.09878	0.148425	0.165556	0.106054	0.125396	0.110901	0.098573
27	Relative volume of grey matter in Inferior Temporal Gyrus, posterior division	0.031902	27	0.084233	0.104818	0.119197	0.167972	0.157114	0.107567	0.139699	0.125863	0.141798	0.104494	0.095515	0.09493	0.115555	0.098335	0.128536	0.107555	0.123579	0.14427	0.123874	0.101561	0.119212	0.099832	0.119891	0.109802	0.149136	0.106688	0	0.103561	0.11681	0.156083	0.116795	0.148394	0.129589	0.150572	0.137658	0.089039	0.121225	0.187817	0.09808	0.096234	0.141783	0.159777	0.099275	0.13085	0.105507	0.09643
28	Relative volume of grey matter in Inferior Temporal Gyrus, temporooccipital part	0.03448	28	0.071196	0.099725	0.118125	0.141013	0.145808	0.103235	0.135995	0.126564	0.137833	0.101246	0.090702	0.092651	0.121161	0.088049	0.104941	0.099978	0.120466	0.13446	0.120052	0.080313	0.10605	0.083177	0.126918	0.11137	0.095279	0.115774	0.103561	0	0.096821	0.133846	0.112129	0.134558	0.108207	0.131286	0.118876	0.081705	0.126057	0.19407	0.093127	0.097091	0.132065	0.130776	0.094632	0.119405	0.085164	0.083882
29	Relative volume of grey matter in Postcentral Gyrus	0.03256	29	0.074181	0.110776	0.132112	0.143154	0.164215	0.113629	0.143841	0.143242	0.161106	0.098791	0.096911	0.098695	0.113848	0.095121	0.12273	0.106479	0.130957	0.146045	0.110384	0.100452	0.128748	0.097401	0.123452	0.112108	0.142415	0.118674	0.11681	0.096821	0	0.137752	0.093905	0.134229	0.132716	0.139436	0.146458	0.087406	0.115241	0.173254	0.095273	0.105497	0.139793	0.15163	0.099358	0.121747	0.108582	0.096357
30	Relative volume of grey matter in Superior Parietal Lobule	0.030536	30	0.100764	0.150845	0.149917	0.224175	0.22587	0.142355	0.168646	0.175611	0.18976	0.128641	0.134342	0.130183	0.132132	0.110745	0.157189	0.134846	0.163301	0.185005	0.153687	0.118171	0.14963	0.123896	0.169531	0.14418	0.177928	0.144361	0.156083	0.133846	0.137752	0	0.138429	0.161493	0.149182	0.172245	0.188003	0.108494	0.149058	0.208898	0.119994	0.14184	0.144059	0.17265	0.11929	0.163749	0.126118	0.121277
31	Relative volume of grey matter in Supramarginal Gyrus, anterior division	0.0321	31	0.070104	0.104877	0.129219	0.16626	0.187991	0.137528	0.148563	0.133812	0.164669	0.09968	0.106986	0.098697	0.118009	0.097062	0.105466	0.104361	0.130431	0.151375	0.117325	0.100989	0.128801	0.103428	0.133168	0.122887	0.141389	0.136333	0.116795	0.112129	0.093905	0.138429	0	0.093315	0.127572	0.129421	0.147177	0.09302	0.131353	0.17947	0.099421	0.111954	0.164429	0.162191	0.103518	0.129427	0.106975	0.087375
32	Relative volume of grey matter in Supramarginal Gyrus, posterior division	0.02858	32	0.09235	0.137036	0.147357	0.185681	0.219261	0.140794	0.173151	0.177225	0.187228	0.124713	0.124967	0.125185	0.146309	0.112521	0.129388	0.122574	0.158937	0.164211	0.153047	0.117278	0.13913	0.122015	0.14107	0.148572	0.15937	0.148444	0.148394	0.134558	0.134229	0.161493	0.093315	0	0.106171	0.180527	0.181521	0.108096	0.153602	0.211644	0.112908	0.123658	0.184589	0.180621	0.118573	0.16583	0.112696	0.108143
33	Relative volume of grey matter in Angular Gyrus	0.034132	33	0.07735	0.11376	0.133309	0.148412	0.202463	0.121563	0.162821	0.14967	0.162929	0.12388	0.118644	0.112437	0.111566	0.093511	0.117788	0.106611	0.137641	0.144096	0.12587	0.11281	0.128579	0.112406	0.147368	0.130393	0.145435	0.12638	0.129589	0.108207	0.132716	0.149182	0.127572	0.106171	0	0.149625	0.157875	0.08365	0.131747	0.175141	0.092891	0.107343	0.145317	0.151101	0.099507	0.139016	0.113975	0.095937
34	Relative volume of grey matter in Lateral Occipital Cortex, superior division	0.028343	34	0.088175	0.121494	0.164959	0.1808	0.210761	0.149067	0.183397	0.186062	0.197373	0.120896	0.12789	0.116421	0.133833	0.115206	0.132534	0.130942	0.167547	0.193049	0.153584	0.115017	0.146816	0.133094	0.152415	0.127674	0.171289	0.148242	0.150572	0.131286	0.139436	0.172245	0.129421	0.180527	0.149625	0	0.174485	0.108026	0.172746	0.207721	0.118104	0.131252	0.165725	0.194384	0.116859	0.138188	0.13524	0.111736
35	Relative volume of grey matter in Lateral Occipital Cortex, inferior division	0.033496	35	0.097662	0.119575	0.144024	0.194037	0.240632	0.142103	0.171744	0.179001	0.194219	0.114203	0.12786	0.123886	0.139958	0.11518	0.140086	0.130006	0.151553	0.163794	0.148108	0.128096	0.15034	0.14381	0.16073	0.149108	0.15876	0.153737	0.137658	0.118876	0.146458	0.188003	0.147177	0.181521	0.157875	0.174485	0	0.114134	0.176291	0.213859	0.151255	0.155201	0.169483	0.184232	0.134649	0.143491	0.136243	0.115382
36	Relative volume of grey matter in Intracalcarine Cortex	0.047582	36	0.05237	0.08146	0.088654	0.121251	0.133972	0.080871	0.107801	0.099216	0.113722	0.079231	0.075335	0.070535	0.088055	0.07466	0.082781	0.084067	0.102092	0.127908	0.102868	0.077664	0.094905	0.079084	0.089278	0.093775	0.104573	0.091991	0.089039	0.081705	0.087406	0.108494	0.09302	0.108096	0.08365	0.108026	0.114134	0	0.097032	0.13327	0.066109	0.086484	0.110182	0.118655	0.077927	0.085841	0.072958	0.069621
37	Relative volume of grey matter in Frontal Medial Cortex	0.032559	37	0.083123	0.122315	0.141958	0.185883	0.203716	0.151542	0.170933	0.173087	0.187916	0.109107	0.115912	0.11338	0.11643	0.112911	0.132163	0.131466	0.151313	0.178404	0.158227	0.104109	0.126208	0.115957	0.161032	0.12744	0.153761	0.123656	0.121225	0.126057	0.115241	0.149058	0.131353	0.153602	0.131747	0.172746	0.176291	0.097032	0	0.229009	0.102472	0.134009	0.172832	0.162398	0.111343	0.144802	0.11452	0.101185
38	Relative volume of grey matter in Juxtapositional Lobule Cortex (formerly Supplementary M	0.03048	38	0.108651	0.190964	0.178384	0.263353	0.295107	0.177863	0.237498	0.200291	0.246232	0.150786	0.149722	0.152292	0.183011	0.165782	0.160628	0.170343	0.204754	0.211149	0.170363	0.173694	0.170479	0.157769	0.19966	0.18048	0.215513	0.193093	0.187817	0.19407	0.173254	0.208898	0.17947	0.211644	0.175141	0.207721	0.213859	0.13327	0.229009	0	0.139219	0.18731	0.268088	0.249074	0.152664	0.198852	0.198646	0.135935
39	Relative volume of grey matter in Subcallosal Cortex	0.037724	39	0.054695	0.091526	0.107034	0.125473	0.122794	0.092522	0.108981	0.114615	0.123071	0.079194	0.080572	0.075688	0.089231	0.082019	0.098684	0.092388	0.10889	0.123172	0.098743	0.086562	0.102087	0.089574	0.102848	0.095107	0.114631	0.10148	0.09808	0.093127	0.095273	0.119994	0.099421	0.112908	0.092891	0.118104	0.151255	0.066109	0.102472	0.139219	0	0.090775	0.098986	0.125245	0.08577	0.105413	0.067909	0.076402
40	Relative volume of grey matter in Paracingulate Gyrus	0.032899	40	0.068327	0.103329	0.117944	0.145749	0.149727	0.112694	0.145635	0.12283	0.146555	0.09739	0.095773	0.089613	0.108261	0.090815	0.097145	0.093737	0.11608	0.128832	0.105182	0.088414	0.113727	0.080809	0.107147	0.111012	0.127672	0.09878	0.096234	0.097091	0.105497	0.14184	0.111954	0.123658	0.107343	0.131252	0.155201	0.086484	0.134009	0.18731	0.090775	0	0.144543	0.146443	0.096492	0.112884	0.096776	0.082277
41	Relative volume of grey matter in Cingulate Gyrus, anterior division	0.034559	41	0.092958	0.136434	0.171754	0.183393	0.195946	0.142209	0.175261	0.164216	0.164666	0.112146	0.111919	0.113172	0.141524	0.121287	0.133961	0.116992	0.148828	0.170168	0.140527	0.115909	0.133522	0.115952	0.152616	0.139066	0.140899	0.148425	0.141783	0.132065	0.139793	0.144059	0.164429	0.184589	0.145317	0.165725	0.169483	0.110182	0.172832	0.268088	0.098986	0.144543	0	0.161969	0.12278	0.159141	0.123587	0.106039
42	Relative volume of grey matter in Cingulate Gyrus, posterior division	0.030256	42	0.097946	0.144975	0.17895	0.212008	0.255644	0.169147	0.191728	0.214672	0.209994	0.133727	0.133356	0.125941	0.156235	0.132429	0.171243	0.143589	0.161163	0.198071	0.188198	0.131247	0.156487	0.147836	0.174626	0.161072	0.181671	0.165556	0.159777	0.130776	0.15163	0.17265	0.162191	0.180621	0.151101	0.194384	0.184232	0.118655	0.162398	0.249074	0.125245	0.146443	0.161969	0	0.145584	0.139709	0.148892	0.133239
43	Relative volume of grey matter in Precuneous Cortex	0.033567	43	0.06084	0.086313	0.110255	0.13697	0.151276	0.102307	0.128647	0.116353	0.135099	0.085063	0.088961	0.081048	0.091457	0.092873	0.092625	0.087427	0.115171	0.119955	0.102472	0.094164	0.09572	0.084766	0.103303	0.105626	0.129058	0.106054	0.099275	0.094632	0.099358	0.11929	0.103518	0.118573	0.099507	0.116859	0.134649	0.077927	0.111343	0.152664	0.08577	0.096492	0.12278	0.145584	0	0.091685	0.103903	0.082545
44	Relative volume of grey matter in Cuneal Cortex	0.032983	44	0.087006	0.116004	0.142523	0.157143	0.209296	0.126575	0.16205	0.154324	0.177887	0.10713	0.103392	0.1057	0.129062	0.105612	0.128013	0.116226	0.139611	0.158679	0.128223	0.104903	0.13437	0.119505	0.12904	0.128974	0.155863	0.125396	0.13085	0.119405	0.121747	0.163749	0.129427	0.16583	0.139016	0.138188	0.143491	0.085841	0.144802	0.198852	0.105413	0.112884	0.159141	0.139709	0.091685	0	0.120208	0.104539
45	Relative volume of grey matter in Frontal Orbital Cortex	0.036961	45	0.06951	0.096406	0.118006	0.134456	0.157829	0.116164	0.125678	0.124178	0.140397	0.094872	0.093336	0.100397	0.094576	0.081094	0.118301	0.109554	0.116071	0.135486	0.112913	0.093934	0.111745	0.097966	0.11517	0.122866	0.137044	0.110901	0.105507	0.085164	0.108582	0.126118	0.106975	0.112696	0.113975	0.13524	0.136243	0.072958	0.11452	0.198646	0.067909	0.096776	0.123587	0.148892	0.103903	0.120208	0	0.088892
46	Relative volume of grey matter in Parahippocampal Gyrus, anterior division	0.040946	46	0.060459	0.092255	0.102146	0.116374	0.145859	0.102492	0.113308	0.11146	0.130759	0.084662	0.08166	0.076549	0.099478	0.084573	0.097144	0.089015	0.099497	0.115926	0.0966	0.065318	0.086561	0.091174	0.101397	0.098426	0.113164	0.098573	0.09643	0.083882	0.096357	0.121277	0.087375	0.108143	0.095937	0.111736	0.115382	0.069621	0.101185	0.135935	0.076402	0.082277	0.106039	0.133239	0.082545	0.104539	0.088892	0
47	Relative volume of grey matter in Parahippocampal Gyrus, posterior division	0.036748	47	0.059483	0.089489	0.102288	0.125481	0.136734	0.082106	0.10215	0.109054	0.126495	0.084819	0.078642	0.079445	0.095224	0.084832	0.090568	0.081319	0.090679	0.113711	0.09	0.079934	0.09491	0.094375	0.105543	0.091121	0.101308	0.095204	0.093403	0.07719	0.09672	0.116123	0.092154	0.122927	0.100114	0.103683	0.12024	0.06164	0.097055	0.155478	0.078819	0.085786	0.107125	0.120046	0.089652	0.095057	0.084867	0.077324
48	Relative volume of grey matter in Lingual Gyrus	0.041275	48	0.075355	0.113758	0.122489	0.174644	0.17149	0.123519	0.15391	0.136772	0.15926	0.096734	0.09976	0.094123	0.115586	0.093609	0.109111	0.108282	0.133392	0.160523	0.130606	0.099861	0.124407	0.113573	0.130269	0.122714	0.144938	0.116724	0.111788	0.107037	0.107543	0.145236	0.10945	0.141252	0.141809	0.127978	0.146925	0.082949	0.146951	0.187837	0.102544	0.099957	0.138564	0.174146	0.100225	0.123279	0.109673	0.087414
49	Relative volume of grey matter in Temporal Fusiform Cortex, anterior division	0.032053	49	0.070899	0.113042	0.113844	0.141013	0.170784	0.099792	0.127354	0.126191	0.139768	0.085219	0.081421	0.076893	0.105926	0.087016	0.103968	0.085766	0.122588	0.13237	0.106439	0.069582	0.104282	0.090534	0.112436	0.106847	0.124091	0.090655	0.102717	0.085037	0.117325	0.131705	0.116894	0.125848	0.115366	0.114386	0.128122	0.074001	0.10464	0.164921	0.08771	0.103217	0.118186	0.156498	0.093718	0.105323	0.11278	0.062908
50	Relative volume of grey matter in Temporal Fusiform Cortex, posterior division	0.040934	50	0.065153	0.088469	0.10071	0.132497	0.143355	0.087697	0.112526	0.099249	0.132336	0.081646	0.07805	0.074848	0.089294	0.074857	0.101748	0.089305	0.113064	0.130061	0.097653	0.083447	0.094964	0.081009	0.115191	0.095855	0.120372	0.10436	0.06748	0.08468	0.104058	0.119254	0.102963	0.107576	0.106609	0.112482	0.123595	0.067767	0.098731	0.138016	0.085444	0.082923	0.121656	0.128953	0.084145	0.103654	0.084236	0.076105
51	Relative volume of grey matter in Temporal Occipital Fusiform Cortex	0.040515	51	0.069116	0.096445	0.12719	0.159086	0.180191	0.118263	0.126155	0.138212	0.147265	0.097872	0.103647	0.098979	0.109982	0.09719	0.112287	0.097832	0.125849	0.140707	0.125251	0.094533	0.117967	0.107226	0.118945	0.107837	0.126635	0.119897	0.108485	0.091059	0.111749	0.143835	0.107082	0.139573	0.114097	0.14939	0.141924	0.084362	0.125582	0.191132	0.095715	0.097917	0.138392	0.146341	0.098655	0.135306	0.102947	0.08933
52	Relative volume of grey matter in Occipital Fusiform Gyrus	0.041074	52	0.078767	0.105217	0.130737	0.151762	0.185998	0.122081	0.160035	0.133102	0.172536	0.088039	0.124577	0.109049	0.124745	0.100693	0.12945	0.111925	0.12046	0.167115	0.12477	0.100287	0.122417	0.113193	0.138724	0.133193	0.140075	0.118366	0.120537	0.108148	0.124988	0.149591	0.114926	0.137034	0.136938	0.142999	0.151659	0.086254	0.145213	0.186928	0.107373	0.110774	0.147251	0.170567	0.103271	0.143277	0.127167	0.105721
53	Relative volume of grey matter in Frontal Operculum Cortex	0.031734	53	0.075184	0.121762	0.13023	0.180645	0.175584	0.128177	0.178298	0.15114	0.177091	0.111691	0.111102	0.106432	0.114277	0.085685	0.13484	0.122983	0.085866	0.146413	0.136997	0.104932	0.12946	0.120596	0.134107	0.127986	0.140759	0.135833	0.123444	0.115601	0.11789	0.163337	0.126984	0.142203	0.126112	0.1515	0.156881	0.095976	0.140943	0.210144	0.104703	0.11586	0.145624	0.169933	0.109006	0.14257	0.12057	0.094701
54	Relative volume of grey matter in Central Opercular Cortex	0.034705	54	0.055563	0.0891	0.102371	0.132205	0.142886	0.097967	0.119772	0.114282	0.123726	0.078208	0.07351	0.074278	0.087396	0.073759	0.095236	0.083432	0.099725	0.112853	0.093812	0.082666	0.105036	0.083514	0.103308	0.097899	0.103478	0.088084	0.094044	0.090069	0.087478	0.109255	0.102574	0.112891	0.104751	0.109381	0.105804	0.070122	0.101607	0.134681	0.072406	0.079423	0.115116	0.129147	0.078107	0.101029	0.086405	0.075617
55	Relative volume of grey matter in Parietal Operculum Cortex	0.036903	55	0.064864	0.100344	0.112329	0.163916	0.144323	0.112889	0.135011	0.138963	0.141793	0.097169	0.100041	0.09744	0.108863	0.086188	0.107374	0.088125	0.130712	0.13919	0.10858	0.100753	0.113353	0.091526	0.120966	0.105675	0.130186	0.119161	0.106203	0.095354	0.12049	0.124602	0.097844	0.12334	0.127163	0.124983	0.13083	0.086923	0.106882	0.161145	0.09011	0.097668	0.112211	0.153843	0.08278	0.108496	0.092921	0.084223
56	Relative volume of grey matter in Planum Polare	0.040127	56	0.07022	0.102392	0.119411	0.144756	0.142335	0.120715	0.1469	0.138212	0.163969	0.095155	0.098381	0.102495	0.113333	0.080843	0.118619	0.093794	0.114854	0.134194	0.107432	0.094716	0.085212	0.094326	0.119436	0.105397	0.135527	0.125911	0.093451	0.109596	0.108237	0.129699	0.103485	0.106955	0.104042	0.123845	0.123504	0.086626	0.113502	0.16514	0.089423	0.102366	0.12878	0.144925	0.096427	0.12071	0.099495	0.085781
57	Relative volume of grey matter in Heschls Gyrus (includes H1 and H2)	0.039437	57	0.060429	0.092654	0.106957	0.147496	0.1456	0.102619	0.121616	0.113073	0.127616	0.100678	0.085117	0.086455	0.090368	0.080999	0.098682	0.080391	0.110657	0.128034	0.103263	0.086312	0.095479	0.082017	0.110969	0.097299	0.104274	0.110645	0.090539	0.091358	0.10315	0.124514	0.095683	0.111985	0.105342	0.122383	0.118972	0.071184	0.10241	0.157135	0.084363	0.08185	0.107037	0.143164	0.08695	0.098901	0.092858	0.075036
58	Relative volume of grey matter in Planum Temporale	0.037273	58	0.058273	0.08665	0.106917	0.147366	0.143319	0.101056	0.127418	0.119993	0.145231	0.098552	0.08633	0.079671	0.098309	0.086237	0.098352	0.079731	0.120139	0.125821	0.101229	0.086343	0.094982	0.067819	0.110017	0.11064	0.109254	0.108652	0.093944	0.089432	0.110116	0.121359	0.095269	0.121997	0.103384	0.125935	0.127841	0.0708	0.109041	0.151868	0.092318	0.092248	0.108171	0.131616	0.082797	0.107172	0.09726	0.077228
59	Relative volume of grey matter in Supracalcarine Cortex	0.039665	59	0.066954	0.085051	0.101072	0.129478	0.149116	0.102981	0.139514	0.129588	0.128781	0.081763	0.086761	0.08501	0.093356	0.088653	0.086806	0.090116	0.104864	0.115576	0.112897	0.080633	0.103988	0.08546	0.101558	0.099398	0.126583	0.100781	0.096663	0.097508	0.093488	0.122584	0.101909	0.117747	0.104992	0.122013	0.128388	0.065768	0.110776	0.149951	0.077071	0.094354	0.126932	0.124497	0.074175	0.068649	0.087082	0.072373
60	Relative volume of grey matter in Occipital Pole	0.034617	60	0.065709	0.096529	0.110208	0.13082	0.163806	0.103205	0.135378	0.108934	0.133648	0.087178	0.082606	0.07974	0.096639	0.088021	0.102099	0.102164	0.122142	0.146207	0.115699	0.098125	0.11588	0.088155	0.110976	0.110423	0.122328	0.101588	0.110332	0.093305	0.097434	0.122997	0.101038	0.12035	0.094724	0.130236	0.126456	0.051185	0.113627	0.160008	0.089348	0.092064	0.125028	0.142256	0.105342	0.100863	0.104521	0.091824
61	Relative volume of grey matter in Thalamus	0.039913	61	0.056692	0.085973	0.103293	0.122759	0.142673	0.099457	0.109344	0.103976	0.128319	0.079568	0.074741	0.074579	0.094473	0.071231	0.099321	0.080168	0.103491	0.111534	0.107574	0.080293	0.084366	0.076285	0.108652	0.090358	0.108037	0.095205	0.102023	0.083177	0.093057	0.119202	0.085611	0.102451	0.092181	0.108248	0.11711	0.071294	0.104322	0.143445	0.070477	0.089073	0.116803	0.121006	0.077774	0.091153	0.085097	0.078826
62	Relative volume of grey matter in Caudate	0.033929	62	0.064649	0.108352	0.113284	0.135395	0.165444	0.109284	0.118084	0.120582	0.125081	0.083278	0.091288	0.087367	0.108859	0.086777	0.10396	0.092971	0.126026	0.144287	0.106236	0.088453	0.106344	0.093742	0.120812	0.105361	0.130122	0.117851	0.09465	0.107425	0.091381	0.120964	0.100005	0.11565	0.116937	0.115457	0.144836	0.080625	0.11637	0.168218	0.0897	0.097121	0.123261	0.131967	0.089341	0.10398	0.093292	0.081512
63	Relative volume of grey matter in Putamen	0.046126	63	0.0576	0.092691	0.101927	0.11878	0.138677	0.092658	0.108938	0.111782	0.120704	0.084173	0.078953	0.080859	0.094394	0.085866	0.085846	0.085731	0.111093	0.113906	0.10512	0.089565	0.083917	0.07641	0.113688	0.099706	0.123963	0.103177	0.090875	0.086631	0.084079	0.107773	0.092703	0.10531	0.103241	0.100608	0.111199	0.066422	0.099568	0.15942	0.079847	0.093614	0.105201	0.124676	0.081603	0.09521	0.089435	0.074401
64	Relative volume of grey matter in Pallidum	0.033286	64	0.092702	0.136114	0.173166	0.19219	0.208602	0.160436	0.173802	0.177815	0.194213	0.12879	0.139585	0.142403	0.165581	0.120538	0.153032	0.124124	0.173546	0.210072	0.148578	0.130144	0.140152	0.131399	0.164833	0.165021	0.163775	0.159754	0.134194	0.134402	0.154711	0.185284	0.143195	0.164469	0.150941	0.157105	0.168615	0.117396	0.166706	0.210905	0.133774	0.148132	0.170967	0.192173	0.105987	0.158394	0.140738	0.115276
65	Relative volume of grey matter in Hippocampus	0.035696	65	0.066455	0.103129	0.119606	0.139886	0.155875	0.107215	0.121425	0.120144	0.135864	0.085839	0.076167	0.082975	0.098115	0.082549	0.108529	0.089574	0.111781	0.130312	0.118714	0.093177	0.088755	0.094995	0.109923	0.10809	0.114328	0.101059	0.093279	0.088637	0.108448	0.12932	0.105452	0.129691	0.111035	0.121586	0.137643	0.069527	0.098241	0.163849	0.081617	0.088494	0.11946	0.131125	0.08701	0.109228	0.101134	0.083451
66	Relative volume of grey matter in Amygdala	0.033885	66	0.06876	0.109091	0.134329	0.151369	0.176709	0.125122	0.151117	0.130081	0.161083	0.099059	0.086831	0.092684	0.104539	0.087174	0.111572	0.103267	0.119896	0.136687	0.125792	0.10613	0.113545	0.092823	0.126233	0.123197	0.150871	0.123714	0.121409	0.109966	0.117462	0.138446	0.123926	0.156282	0.127752	0.129802	0.149917	0.083466	0.136405	0.192518	0.093544	0.108791	0.140879	0.154389	0.105619	0.108665	0.113047	0.082879
67	Relative volume of grey matter in Ventral Striatum	0.054727	67	0.054481	0.082369	0.099645	0.11693	0.130511	0.079381	0.097596	0.097834	0.106068	0.080347	0.074258	0.075692	0.094199	0.073404	0.091789	0.067333	0.094539	0.097952	0.104105	0.074396	0.087095	0.066976	0.109841	0.09086	0.100309	0.092213	0.083297	0.078952	0.083615	0.107821	0.094846	0.112255	0.091432	0.098367	0.100771	0.062422	0.093191	0.123897	0.070368	0.084913	0.102752	0.122328	0.080173	0.093732	0.084539	0.06189
68	Relative volume of grey matter in I-IV Cerebellum	0.041703	68	0.064405	0.089473	0.095771	0.12156	0.148166	0.091342	0.118785	0.105929	0.126184	0.081164	0.071548	0.076756	0.094214	0.084918	0.086431	0.077972	0.108604	0.116732	0.095316	0.083538	0.09353	0.081733	0.111217	0.103412	0.112175	0.099547	0.090473	0.088034	0.087676	0.118173	0.092857	0.103186	0.098098	0.109373	0.114948	0.076017	0.096845	0.142539	0.081758	0.086188	0.104491	0.115507	0.088551	0.094456	0.094174	0.076927
69	Relative volume of grey matter in V Cerebellum	0.043146	69	0.070481	0.08937	0.093981	0.129181	0.165171	0.09525	0.125329	0.107357	0.129883	0.077561	0.076405	0.077253	0.094901	0.085387	0.087883	0.078386	0.102799	0.112692	0.09797	0.087338	0.096009	0.083791	0.115242	0.111426	0.117163	0.108612	0.10008	0.087679	0.093591	0.117448	0.087315	0.107734	0.100319	0.109896	0.112813	0.076133	0.101915	0.14819	0.082296	0.091087	0.119126	0.111436	0.081359	0.099522	0.091716	0.084715
70	Relative volume of grey matter in VI Cerebellum	0.041396	70	0.066144	0.090893	0.101729	0.126022	0.161857	0.097666	0.116516	0.112548	0.123688	0.084026	0.075609	0.073941	0.094266	0.068558	0.08619	0.078017	0.099986	0.119727	0.098779	0.080478	0.089567	0.084842	0.101098	0.100668	0.12845	0.107387	0.099615	0.082672	0.095869	0.115591	0.098989	0.122912	0.09641	0.117153	0.115004	0.077597	0.099771	0.150585	0.077694	0.083156	0.126541	0.122596	0.076675	0.101809	0.079805	0.0731
71	Relative volume of grey matter in Crus I Cerebellum	0.038744	71	0.056545	0.086663	0.088485	0.12374	0.13516	0.085099	0.098393	0.105384	0.112689	0.069336	0.070171	0.064208	0.085243	0.068625	0.080579	0.08321	0.100089	0.113309	0.087039	0.075206	0.085359	0.077655	0.093227	0.090427	0.101799	0.095348	0.08453	0.084901	0.090994	0.107638	0.081597	0.109284	0.086213	0.100943	0.105645	0.06123	0.093079	0.145146	0.071257	0.078092	0.113314	0.123445	0.074342	0.083485	0.07924	0.06906
72	Relative volume of grey matter in Crus II Cerebellum	0.041951	72	0.062893	0.084839	0.103836	0.129414	0.141871	0.092792	0.110962	0.098972	0.113813	0.079334	0.084332	0.077951	0.092041	0.070408	0.087806	0.082893	0.09648	0.116226	0.089801	0.079541	0.09542	0.07503	0.10113	0.092782	0.10887	0.097803	0.09809	0.081572	0.098355	0.10607	0.088605	0.105142	0.09661	0.117815	0.107859	0.068869	0.097794	0.132629	0.073848	0.075808	0.115999	0.111115	0.073407	0.104124	0.085258	0.076348
73	Relative volume of grey matter in VIIb Cerebellum	0.043246	73	0.06305	0.083176	0.109074	0.12707	0.166128	0.100094	0.118259	0.109354	0.118556	0.082513	0.085469	0.076127	0.095522	0.072721	0.085055	0.081898	0.100688	0.12022	0.093905	0.082618	0.096637	0.081675	0.105592	0.102114	0.114741	0.102533	0.103009	0.087874	0.091333	0.110944	0.094023	0.106188	0.100066	0.118976	0.120631	0.078392	0.098212	0.145701	0.074106	0.086316	0.12245	0.128115	0.074854	0.111127	0.082612	0.073214
74	Relative volume of grey matter in VIIIa Cerebellum	0.043646	74	0.064339	0.086354	0.109141	0.124689	0.183582	0.102666	0.122444	0.116291	0.130319	0.084924	0.087365	0.074577	0.097973	0.079225	0.081519	0.079432	0.108991	0.127114	0.10032	0.083715	0.093332	0.083573	0.102087	0.099799	0.114569	0.104627	0.103665	0.087433	0.093952	0.114787	0.097525	0.115081	0.104332	0.118754	0.12161	0.076568	0.097534	0.153476	0.072784	0.095843	0.120853	0.130524	0.077708	0.108615	0.09091	0.075364
75	Relative volume of grey matter in VIIIb Cerebellum	0.039057	75	0.059101	0.090915	0.103425	0.120221	0.161368	0.099676	0.117569	0.104393	0.127533	0.081943	0.078136	0.073955	0.093807	0.078322	0.080089	0.081633	0.101875	0.116406	0.09779	0.081931	0.082033	0.072289	0.09882	0.092062	0.10608	0.098095	0.091452	0.084483	0.092116	0.122614	0.100342	0.111639	0.094887	0.113319	0.107861	0.068814	0.092465	0.151438	0.075865	0.095627	0.113258	0.123941	0.081538	0.104325	0.086812	0.069647
76	Relative volume of grey matter in IX Cerebellum	0.042854	76	0.059909	0.089423	0.104347	0.116602	0.146552	0.091618	0.120033	0.104045	0.128211	0.083787	0.077126	0.075158	0.094989	0.072613	0.088869	0.076577	0.100548	0.120939	0.094692	0.080653	0.090281	0.074331	0.107543	0.092958	0.111015	0.099615	0.090848	0.083484	0.094399	0.11667	0.100483	0.118165	0.100021	0.121888	0.110561	0.067844	0.095924	0.147007	0.072617	0.095486	0.103682	0.131582	0.080406	0.101896	0.083325	0.069594
77	Relative volume of grey matter in X Cerebellum	0.036975	77	0.060237	0.07909	0.104936	0.130294	0.146948	0.096562	0.118532	0.111513	0.14269	0.084932	0.086495	0.081453	0.103158	0.080536	0.094732	0.091863	0.100253	0.124192	0.095107	0.084589	0.098861	0.08455	0.105073	0.099076	0.114529	0.10812	0.099523	0.081916	0.099795	0.121979	0.092779	0.113941	0.106467	0.124684	0.106151	0.081943	0.115747	0.157915	0.081356	0.087739	0.112644	0.135234	0.088848	0.101043	0.089408	0.078873
78	Relative volume of grey matter in Brain-Stem	0.0379	78	0.070171	0.100841	0.121873	0.134599	0.152397	0.10691	0.134674	0.119633	0.145574	0.096212	0.096958	0.081053	0.116895	0.080437	0.103623	0.102891	0.099149	0.112988	0.114227	0.087137	0.114947	0.080867	0.12403	0.110569	0.128234	0.10792	0.104188	0.104549	0.115909	0.136221	0.108285	0.129158	0.119763	0.12027	0.145365	0.085023	0.133035	0.169127	0.087462	0.104934	0.129658	0.144006	0.096677	0.117816	0.099076	0.08444
79	Relative volume of grey matter in Vermis VI Cerebellum	0.038415	79	0.065564	0.099385	0.094276	0.138172	0.145736	0.103842	0.131699	0.127819	0.130544	0.082281	0.075614	0.0758	0.103732	0.081058	0.093141	0.07987	0.10901	0.138254	0.107576	0.095716	0.106619	0.090867	0.127244	0.112693	0.130205	0.109241	0.107882	0.101641	0.099793	0.126903	0.104151	0.112198	0.104276	0.128411	0.129676	0.074845	0.114007	0.159149	0.08081	0.098397	0.118692	0.130091	0.095736	0.104421	0.092481	0.084112
80	Relative volume of grey matter in Vermis Crus I Cerebellum	0.027469	80	0.0934	0.153118	0.174168	0.243215	0.222481	0.166979	0.198199	0.198753	0.189367	0.141583	0.156629	0.142548	0.149127	0.124165	0.150138	0.141584	0.177908	0.20997	0.184671	0.144497	0.155418	0.142913	0.174486	0.165024	0.185898	0.207244	0.159003	0.141108	0.17832	0.204145	0.172241	0.203071	0.179971	0.205959	0.212668	0.126003	0.197645	0.270749	0.127493	0.146412	0.199424	0.230041	0.1419	0.18389	0.145651	0.121245
81	Relative volume of grey matter in Vermis Crus II Cerebellum	0.039175	81	0.064209	0.092887	0.112989	0.13489	0.153071	0.107885	0.123632	0.115733	0.132438	0.087356	0.083014	0.083286	0.104604	0.08056	0.103823	0.094316	0.110689	0.135616	0.107934	0.088958	0.102904	0.097482	0.122353	0.10561	0.12251	0.103142	0.106369	0.103703	0.111015	0.128961	0.107246	0.115192	0.110583	0.118554	0.126507	0.073655	0.123437	0.15104	0.071337	0.10004	0.117374	0.144681	0.086537	0.100777	0.091862	0.073939
82	Relative volume of grey matter in Vermis VIIb Cerebellum	0.038653	82	0.05892	0.098292	0.097963	0.14623	0.149255	0.101826	0.118068	0.105139	0.134931	0.088316	0.077518	0.076075	0.105173	0.076361	0.089171	0.080853	0.110406	0.128486	0.101274	0.086006	0.089236	0.088954	0.109061	0.10702	0.132928	0.110437	0.100479	0.091299	0.099979	0.124574	0.096329	0.110873	0.10165	0.117456	0.130276	0.071208	0.103083	0.148566	0.0729	0.094769	0.122255	0.137753	0.078832	0.103142	0.085349	0.075402
83	Relative volume of grey matter in Vermis VIIIa Cerebellum	0.047933	83	0.067491	0.089854	0.09617	0.13296	0.156304	0.099631	0.126492	0.105255	0.124624	0.078213	0.074626	0.071434	0.090883	0.081076	0.090317	0.077648	0.109365	0.124555	0.094704	0.087587	0.09289	0.078641	0.112332	0.100914	0.12248	0.111789	0.099448	0.084193	0.094409	0.110785	0.089477	0.11125	0.101569	0.109764	0.113763	0.064165	0.100889	0.140654	0.073007	0.086426	0.113096	0.127543	0.082954	0.107964	0.082553	0.078049
84	Relative volume of grey matter in Vermis VIIIb Cerebellum	0.048622	84	0.064766	0.0917	0.099912	0.12897	0.142357	0.095329	0.120354	0.102299	0.124217	0.083211	0.070713	0.070031	0.099457	0.077118	0.088553	0.075119	0.110112	0.123133	0.099005	0.080728	0.085997	0.070857	0.106525	0.099515	0.12001	0.101556	0.097717	0.08588	0.093154	0.109946	0.091902	0.105997	0.097437	0.114362	0.108743	0.066181	0.1018	0.144886	0.074598	0.086485	0.110073	0.124659	0.077615	0.109302	0.087381	0.069163
85	Relative volume of grey matter in Vermis IX Cerebellum	0.043124	85	0.069841	0.08836	0.111119	0.12984	0.157517	0.10231	0.127382	0.118337	0.144652	0.091454	0.08153	0.078267	0.097352	0.08358	0.101223	0.081653	0.115546	0.137988	0.107849	0.08274	0.091044	0.080147	0.111708	0.099678	0.119461	0.106044	0.10149	0.089187	0.099333	0.113714	0.09895	0.119673	0.100714	0.129822	0.123488	0.071086	0.105061	0.155103	0.082874	0.094207	0.122153	0.134091	0.084453	0.106138	0.094977	0.076799
86	Relative volume of grey matter in Vermis X Cerebellum	0.037956	86	0.066464	0.094344	0.116733	0.137825	0.163365	0.102793	0.123931	0.119843	0.128986	0.094019	0.086155	0.084399	0.098987	0.087456	0.1055	0.078056	0.106117	0.128677	0.117999	0.078853	0.097675	0.080277	0.112363	0.105726	0.126719	0.101187	0.10887	0.096756	0.102845	0.129825	0.110107	0.113664	0.098664	0.117516	0.122812	0.065423	0.118316	0.156883	0.088966	0.090779	0.130516	0.14586	0.087877	0.096981	0.102188	0.070928
Panel C. Significant estimates at the 5% level.
	Trait	h2	rg	1	2	3	4	5	6	7	8	9	10	11	12	13	14	15	16	17	18	19	20	21	22	23	24	25	26	27	28	29	30	31	32	33	34	35	36	37	38	39	40	41	42	43	44	45	46
1	Height	0.554805	1	1	-0.17167	0.153235										0.140795				0.214382			0.137401													0.169971			-0.131224	0.303231		0.186278		-0.202019
2	Body-mass index (logarithm)	0.20965	2	-0.17167	1																												0.457754							-0.267944
3	Educational attainment	0.144511	3	0.153235		1			-0.269648				0.610603									0.322505
4	Visual memory	0.0925	4				1	0.504876					-0.50874							-0.474694
5	Reaction time	0.075464	5				0.504876	1					-0.297753
6	Neuroticism	0.168551	6			-0.269648			1	-0.65866	0.694193																									-0.282905
7	Subjective well-being	0.113666	7						-0.65866	1	-0.752342																				0.279997				0.357331
8	Depression	0.123836	8						0.694193	-0.752342	1																							-0.359951	-0.419288
9	Alcohol drinks per week (logarithm)	0.101052	9									1				-0.324039				-0.384651																	0.439723
10	Intelligence	0.262724	10			0.610603	-0.50874	-0.297753					1							0.313884																													0.179318
11	Grey matter volume	0.262358	11											1	0.77039																							0.452802								0.189772	0.2286		-0.321293
12	Grey + white matter volume	0.311914	12											0.77039	1									-0.208753									-0.395928					0.348519	0.191491	-0.224691		-0.16437							-0.28533
13	Relative volume of grey matter in Frontal Pole	0.20428	13	0.140795								-0.324039				1	0.235942	0.444559	0.561651			0.31911																	-0.255022	0.295175							-0.27651	0.259329
14	Relative volume of grey matter in Insular Cortex	0.292904	14													0.235942	1	0.289435		0.44757		0.215818		0.272407	0.144281														-0.166304		0.336828	0.18992	0.240214					0.297881
15	Relative volume of grey matter in Superior Frontal Gyrus	0.193024	15													0.444559	0.289435	1				0.320249		0.347852				-0.377033				-0.241239		-0.254049	-0.469228	-0.528253			-0.239792		0.740031		0.195048			-0.262764
16	Relative volume of grey matter in Middle Frontal Gyrus	0.242358	16													0.561651			1			0.306943									-0.20543	-0.237687			-0.288072								0.299933	0.342678			0.240006
17	Relative volume of grey matter in Inferior Frontal Gyrus, pars triangularis	0.145319	17	0.214382			-0.474694					-0.384651	0.313884				0.44757			1	0.714011																											0.351014
18	Relative volume of grey matter in Inferior Frontal Gyrus, pars opercularis	0.112599	18																	0.714011	1																	0.344728		0.581395
19	Relative volume of grey matter in Precentral Gyrus	0.151798	19			0.322505										0.31911	0.215818	0.320249	0.306943			1										0.386446							-0.248668	0.481569	0.552512
20	Relative volume of grey matter in Temporal Pole	0.267746	20	0.137401																			1	0.386951		0.509663			0.590994											0.413673	0.48594							0.195367	0.407081
21	Relative volume of grey matter in Superior Temporal Gyrus, anterior division	0.186961	21												-0.208753		0.272407	0.347852					0.386951	1	0.476188	0.327222						-0.321928		-0.267073					-0.230449							-0.217019
22	Relative volume of grey matter in Superior Temporal Gyrus, posterior division	0.238903	22														0.144281							0.476188	1		0.369545				0.194155				0.283203				-0.189581	0.256616
23	Relative volume of grey matter in Middle Temporal Gyrus, anterior division	0.162258	23																				0.509663	0.327222		1	0.4048		0.670786																				0.260596
24	Relative volume of grey matter in Middle Temporal Gyrus, posterior division	0.167504	24																						0.369545	0.4048	1	0.541117		0.520469			0.307275						-0.187545							0.240791
25	Relative volume of grey matter in Middle Temporal Gyrus, temporooccipital part	0.129391	25															-0.377033									0.541117	1			0.691861				0.655918	0.757904		0.526068	-0.261214										-0.360786
26	Relative volume of grey matter in Inferior Temporal Gyrus, anterior division	0.161061	26																				0.590994			0.670786			1	0.32923		0.309981															0.253795		0.261207
27	Relative volume of grey matter in Inferior Temporal Gyrus, posterior division	0.196868	27																								0.520469		0.32923	1	0.276758
28	Relative volume of grey matter in Inferior Temporal Gyrus, temporooccipital part	0.225427	28							0.279997									-0.20543						0.194155			0.691861		0.276758	1					0.304006		0.304498	-0.407831							-0.198793
29	Relative volume of grey matter in Postcentral Gyrus	0.186486	29															-0.241239	-0.237687			0.386446		-0.321928					0.309981			1	0.476094	0.581807	0.405959					0.295659
30	Relative volume of grey matter in Superior Parietal Lobule	0.117741	30		0.457754										-0.395928												0.307275					0.476094	1	0.391426	0.526856				-0.348797								-0.362014
31	Relative volume of grey matter in Supramarginal Gyrus, anterior division	0.173967	31								-0.359951							-0.254049						-0.267073								0.581807	0.391426	1	0.752297	0.354655										0.424861
32	Relative volume of grey matter in Supramarginal Gyrus, posterior division	0.124669	32							0.357331	-0.419288							-0.469228	-0.288072						0.283203			0.655918				0.405959	0.526856	0.752297	1	0.923314
33	Relative volume of grey matter in Angular Gyrus	0.172204	33	0.169971					-0.282905									-0.528253										0.757904			0.304006			0.354655	0.923314	1		0.43923	-0.387641	0.261709	-0.351455				0.349395	0.212614
34	Relative volume of grey matter in Lateral Occipital Cortex, superior division	0.124872	34									0.439723																									1							-0.428848	0.630487
35	Relative volume of grey matter in Lateral Occipital Cortex, inferior division	0.121827	35											0.452802	0.348519						0.344728							0.526068			0.304498					0.43923		1	0.331833			-0.463052						-0.272954
36	Relative volume of grey matter in Intracalcarine Cortex	0.37936	36	-0.131224											0.191491	-0.255022	-0.166304	-0.239792				-0.248668		-0.230449	-0.189581		-0.187545	-0.261214			-0.407831		-0.348797			-0.387641		0.331833	1	-0.352233		-0.209504			-0.293489		0.4698	-0.209578
37	Relative volume of grey matter in Frontal Medial Cortex	0.14523	37	0.303231	-0.267944										-0.224691	0.295175					0.581395	0.481569	0.413673		0.256616							0.295659				0.261709			-0.352233	1	0.606957		0.524855	-0.354265					0.203755
38	Relative volume of grey matter in Juxtapositional Lobule Cortex (formerly Supplementary M	0.07604	38														0.336828	0.740031				0.552512	0.48594													-0.351455				0.606957	1		0.589153
39	Relative volume of grey matter in Subcallosal Cortex	0.295384	39	0.186278											-0.16437		0.18992																					-0.463052	-0.209504			1						0.433366
40	Relative volume of grey matter in Paracingulate Gyrus	0.21553	40														0.240214	0.195048	0.299933																					0.524855	0.589153		1
41	Relative volume of grey matter in Cingulate Gyrus, anterior division	0.131347	41	-0.202019															0.342678																		-0.428848			-0.354265				1		0.290313	0.351514
42	Relative volume of grey matter in Cingulate Gyrus, posterior division	0.099889	42																																	0.349395	0.630487		-0.293489						1	0.607593
43	Relative volume of grey matter in Precuneous Cortex	0.258777	43											0.189772				-0.262764						-0.217019			0.240791				-0.198793			0.424861		0.212614								0.290313	0.607593	1	0.41505
44	Relative volume of grey matter in Cuneal Cortex	0.153844	44											0.2286		-0.27651			0.240006										0.253795				-0.362014						0.4698					0.351514		0.41505	1	-0.292692
45	Relative volume of grey matter in Frontal Orbital Cortex	0.227478	45													0.259329	0.297881			0.351014			0.195367															-0.272954	-0.209578			0.433366					-0.292692	1
46	Relative volume of grey matter in Parahippocampal Gyrus, anterior division	0.315803	46										0.179318	-0.321293	-0.28533								0.407081			0.260596		-0.360786	0.261207											0.203755									1
47	Relative volume of grey matter in Parahippocampal Gyrus, posterior division	0.314611	47											-0.194858					-0.205236					-0.200824			0.189927	-0.245422						-0.23097
48	Relative volume of grey matter in Lingual Gyrus	0.192587	48													-0.414694	-0.186028	-0.251933	-0.277162			-0.329978		-0.244201						-0.381963	-0.291999					-0.278356			0.426934				-0.212554			-0.198884			0.225492
49	Relative volume of grey matter in Temporal Fusiform Cortex, anterior division	0.227351	49	0.185436											-0.236431								0.682956	0.237853		0.306931			0.563755	0.379943									-0.16737	0.285496									0.558955
50	Relative volume of grey matter in Temporal Fusiform Cortex, posterior division	0.314611	50	0.176626															-0.184179					0.198274	0.191948					0.617528	0.343968		0.292108		0.222135	0.236102			-0.25037					-0.311228				0.206122
51	Relative volume of grey matter in Temporal Occipital Fusiform Cortex	0.21284	51														-0.239666		-0.243474			-0.336004	-0.298324								0.319625								-0.348959				-0.300424				-0.29548	-0.203987
52	Relative volume of grey matter in Occipital Fusiform Gyrus	0.181443	52			0.266814				-0.340194		0.463316				-0.405912	-0.316765	-0.273028						-0.370934	-0.245228						-0.381712								0.386396			-0.40055						-0.276586
53	Relative volume of grey matter in Frontal Operculum Cortex	0.157595	53				-0.38089					-0.451333		0.22738		0.266077	0.475092		0.387972	0.695084	0.50595		0.218021	0.377946											-0.284755								0.500004				0.389266
54	Relative volume of grey matter in Central Opercular Cortex	0.30492	54	0.110016										0.172634			0.271443					0.232549		0.27865	0.328097		0.199805		0.29363	0.204268		0.299507		0.208171						0.202424		0.215123	0.307878			0.262061
55	Relative volume of grey matter in Parietal Operculum Cortex	0.225621	55														0.325129				0.35595				0.416626				0.261627					0.398322				-0.295456					0.200376			0.331036
56	Relative volume of grey matter in Planum Polare	0.225246	56							-0.385137	0.277775	-0.34412					0.266154				0.412048	0.226478		0.371603	0.302774			0.293333		0.312063	0.301647							0.254887	-0.171084	0.261596			0.231294						-0.243225
57	Relative volume of grey matter in Heschls Gyrus (includes H1 and H2)	0.278858	57														0.271433			0.258905	0.30722			0.262576	0.264967																					0.273022			-0.157163
58	Relative volume of grey matter in Planum Temporale	0.261252	58												-0.172505		0.263581							0.290842	0.579476											-0.220147										0.177892			-0.164228
59	Relative volume of grey matter in Supracalcarine Cortex	0.273376	59											0.174081		-0.295219		-0.230757															-0.281873	0.277728				0.283948	0.462124					0.279481		0.37445	0.712026	-0.343659
60	Relative volume of grey matter in Occipital Pole	0.24439	60													-0.215231									-0.21568		-0.27287	-0.321854			-0.199241				-0.278361	-0.354435		0.287442	0.779992	-0.285932		-0.282129			-0.281482		0.474852
61	Relative volume of grey matter in Thalamus	0.341507	61		-0.325284									-0.445401	-0.294013														0.24265																				0.244585
62	Relative volume of grey matter in Caudate	0.248283	62	-0.143041																		-0.228959										-0.248433								-0.248713			-0.229479	0.307508
63	Relative volume of grey matter in Putamen	0.324335	63											-0.216964		-0.326753										-0.232126	-0.29351			-0.19337	-0.187485				-0.23423		-0.255218			-0.295039								-0.184967
64	Relative volume of grey matter in Pallidum	0.117549	64	-0.263077																																							-0.29292
65	Relative volume of grey matter in Hippocampus	0.247973	65											-0.368173					-0.251063							0.223606		-0.26506		-0.223271																			0.31664
66	Relative volume of grey matter in Amygdala	0.201698	66	-0.136666										-0.21261																					-0.458116	-0.383692													0.207322
67	Relative volume of grey matter in Ventral Striatum	0.374979	67										-0.187734	-0.153653		-0.270162			-0.295845			-0.204112	-0.213954			-0.273932	-0.318068	-0.231066			-0.268092			-0.210832	-0.343157	-0.211492				-0.271504				-0.227428
68	Relative volume of grey matter in I-IV Cerebellum	0.329011	68											-0.269722		-0.231946			-0.281705						-0.202322		-0.240263		-0.235382	-0.350912	-0.227862	-0.220957		-0.30379	-0.330674	-0.283395							-0.237485	-0.37068		-0.177929	-0.211277
69	Relative volume of grey matter in V Cerebellum	0.301765	69											-0.316674		-0.308751		-0.191053	-0.353521						-0.192674	-0.250592	-0.266889		-0.281845	-0.413976				-0.192092	-0.251946	-0.199762		-0.236543					-0.370886	-0.519654		-0.19564		-0.227483
70	Relative volume of grey matter in VI Cerebellum	0.297883	70													-0.425265	-0.355709	-0.221687	-0.388302			-0.316749				-0.306452				-0.290649	-0.186027		-0.286347			-0.192771						-0.180653	-0.404611	-0.483074		-0.172955		-0.315061
71	Relative volume of grey matter in Crus I Cerebellum	0.370955	71												0.177611	-0.382417	-0.267726	-0.164404	-0.420275		-0.30245	-0.41724		-0.233105						-0.250572							-0.324177			-0.245939	-0.378319	-0.181892	-0.312991	-0.283773			-0.239411	-0.174146
72	Relative volume of grey matter in Crus II Cerebellum	0.346576	72													-0.240522	-0.235807	-0.177084	-0.27051	-0.247331		-0.286522	-0.214786			-0.220507				-0.346846	-0.180938	-0.233785								-0.29744			-0.235549					-0.327691
73	Relative volume of grey matter in VIIb Cerebellum	0.316824	73					-0.374416						-0.211157			-0.218195		-0.259076	-0.230749			-0.245608			-0.281921				-0.307069		-0.191404								-0.229041		-0.151425	-0.198756	-0.350666		-0.164597		-0.291826
74	Relative volume of grey matter in VIIIa Cerebellum	0.302677	74					-0.459623						-0.254125			-0.218056		-0.322967	-0.22895			-0.195404			-0.332732				-0.308903			-0.264906		-0.331831	-0.223662							-0.214142	-0.63037		-0.216162		-0.222956
75	Relative volume of grey matter in VIIIb Cerebellum	0.33615	75	0.152088							0.260764			-0.246232			-0.161005	-0.228468	-0.312308							-0.337141	-0.370389	-0.266022	-0.196141	-0.247219			-0.437414		-0.296244	-0.198979							-0.223125	-0.594796
76	Relative volume of grey matter in IX Cerebellum	0.333015	76										0.203944	-0.15339			-0.205855	-0.201338	-0.282802				-0.167794			-0.31142	-0.240124			-0.335543			-0.346547			-0.222258								-0.507962		-0.216275
77	Relative volume of grey matter in X Cerebellum	0.287057	77														-0.194337	-0.191191	-0.181596							-0.253963	-0.252956		-0.215898									-0.294155					-0.201254
78	Relative volume of grey matter in Brain-Stem	0.235039	78		-0.205039										0.271028												-0.225825	-0.251512					-0.364352	-0.227924		-0.331063		-0.440704				-0.234989
79	Relative volume of grey matter in Vermis VI Cerebellum	0.264843	79							-0.327571	0.260184		0.257984			-0.253507	-0.169836		-0.23184							-0.29019	-0.271049	-0.263138																-0.389634					0.211568
80	Relative volume of grey matter in Vermis Crus I Cerebellum	0.087166	80												0.301343																											-0.290706
81	Relative volume of grey matter in Vermis Crus II Cerebellum	0.254421	81														-0.210727		-0.213762																							-0.160211		-0.242136					0.153531
82	Relative volume of grey matter in Vermis VIIb Cerebellum	0.284549	82											-0.192802		-0.275681	-0.303541		-0.443954			-0.212033				-0.296726	-0.269879				-0.277681		-0.337601				-0.244788					-0.179128	-0.303108	-0.472421		-0.178635		-0.240022
83	Relative volume of grey matter in Vermis VIIIa Cerebellum	0.308199	83											-0.20449		-0.185363	-0.316009	-0.212784	-0.355271							-0.222918	-0.203688			-0.20435			-0.306905		-0.242456							-0.1464	-0.211069	-0.484271		-0.239239		-0.197713
84	Relative volume of grey matter in Vermis VIIIb Cerebellum	0.323942	84														-0.228498		-0.225554							-0.27799	-0.254948			-0.262073			-0.353608		-0.219255	-0.228889								-0.411838		-0.220591
85	Relative volume of grey matter in Vermis IX Cerebellum	0.268394	85											-0.23568		-0.249985	-0.240786		-0.301462				-0.194783			-0.360637	-0.293059			-0.489793			-0.275886		-0.292526	-0.275526								-0.492028		-0.322589	-0.213983
86	Relative volume of grey matter in Vermis X Cerebellum	0.271425	86					-0.439409								-0.228446			-0.30173				-0.221876			-0.302082	-0.274399			-0.319942	-0.239799					-0.240104	-0.272257					-0.200546		-0.32708	-0.367917	-0.232609		-0.237336	-0.188713
[truncated: 40 more columns]
