# Supplementary material for: Multivariate analysis reveals shared genetic architecture of brain morphology and human behavior
Source: Commun Biol. 2021 Oct 12;4:1180. doi: 10.1038/s42003-021-02712-y (PMC8511103; doi:10.1038/s42003-021-02712-y)
Supplement: Supplementary file 11 — Supplemental Data 8 [file 42003_2021_2712_MOESM11_ESM.xlsx]

## Sheet: Data 8
Supplementary Data 8. The average heritability (and standard error) of 86 traits as estimated in 20,190 unrelated ‘white British’ individuals from the UK Biobank using different heritability models.
Method: Heritability model	h2 (average)	Standard error (average)
Supplementary Data 1. MGREML: Homoskedastic random SNP effects (“GCTA Model”)	0.26	0.019
Supplementary Data 2. MGREML: Homoskedastic random SNP effects (“GCTA Model”, pairwise approach)	0.255	0.019
Supplementary Data 6. MGREML: Heteroskedastic random SNP effects (“LDAK-Thin Model”)	0.247	0.018
Supplementary Data 4. LDSC: Homoskedastic random SNP effects (UK Biobank European reference sample)	0.178	0.029
Supplementary Data 5. LDSC: Homoskedastic random SNP effects (1000Genomes European reference sample)	0.211	0.031
Supplementary Data 7. SumHer: Heteroskedastic random SNP effects (UK Biobank GBR tagging file)	0.228	0.036
